# Supplementary material for: Structure of a functional archaellum in Bacteria of the Chloroflexota phylum
Source: Nat Microbiol. 2025 Sep 17;10(10):2412–24. doi: 10.1038/s41564-025-02110-8 (PMC12488501; doi:10.1038/s41564-025-02110-8)
Supplement: Supplementary file 10 — Distribution of TXSS and TFF systems in Bacteria and Archaea. The Excel file contains the identified TXSS systems of 3,780 Chloroflexota genomes, 3,702 genomes of Archaea and 1,048 bacterial genomes of a locally maintained database using MacSyFinder21–4 with genes corresponding to the identified secretion system and TFF superfamily system. Additional homology searches for flagellar components not included in the MacSyFinder model is included, done with HMMsearch with the --cut_nc option query Chloroflexota genomes against PF12445 (FliC), PF07195 (FliD), PF20560 (MotA), PF13677 (MotB), PF06429 (FlgE/G), TIGR02492 (FlgK) and TIGR02550 (FlgL). [file 41564_2025_2110_MOESM10_ESM.xlsx]

## Sheet: Chloroflexota_TXS_Ditrib
Assembly	Taxonomy	Archaeal-T4P	Flagellum	T4aP	T4bP	Tad
GCA_035299885.1_ASM3529988v1_genomic.fna	d__Bacteria;p__Chloroflexota;c__;o__;f__;g__;s__	0	0	0	0	1
GCA_036844545.1_ASM3684454v1_genomic.fna	d__Bacteria;p__Chloroflexota;c__;o__;f__;g__;s__	0	0	0	0	0		Archaellum presence
GCA_039028115.1_ASM3902811v1_genomic.fna	d__Bacteria;p__Chloroflexota;c__Anaerolineae;o__4572-78;f__4572-78;g__;s__	0	0	0	0	0
GCA_029932075.1_ASM2993207v1_genomic.fna	d__Bacteria;p__Chloroflexota;c__Anaerolineae;o__4572-78;f__4572-78;g__4572-78;s__4572-78 sp002084875	0	0	0	0	0
GCA_027022125.1_ASM2702212v1_genomic.fna	d__Bacteria;p__Chloroflexota;c__Anaerolineae;o__4572-78;f__4572-78;g__DUEH01;s__	0	0	0	0	0
GCA_024278015.1_ASM2427801v1_genomic.fna	d__Bacteria;p__Chloroflexota;c__Anaerolineae;o__4572-78;f__4572-78;g__DUEH01;s__	0	1	0	0	0
GCA_024278725.1_ASM2427872v1_genomic.fna	d__Bacteria;p__Chloroflexota;c__Anaerolineae;o__4572-78;f__4572-78;g__DUEH01;s__	0	1	0	0	0
GCA_020719645.1_ASM2071964v1_genomic.fna	d__Bacteria;p__Chloroflexota;c__Anaerolineae;o__4572-78;f__J111;g__;s__	0	0	0	0	0
GCA_020719685.1_ASM2071968v1_genomic.fna	d__Bacteria;p__Chloroflexota;c__Anaerolineae;o__4572-78;f__J111;g__;s__	0	0	0	0	0
GCA_034409055.1_ASM3440905v1_genomic.fna	d__Bacteria;p__Chloroflexota;c__Anaerolineae;o__4572-78;f__J111;g__;s__	0	0	0	0	0
GCA_034435175.1_ASM3443517v1_genomic.fna	d__Bacteria;p__Chloroflexota;c__Anaerolineae;o__4572-78;f__J111;g__;s__	0	0	0	0	0
GCA_023382535.1_ASM2338253v1_genomic.fna	d__Bacteria;p__Chloroflexota;c__Anaerolineae;o__4572-78;f__J111;g__DSQQ01;s__	0	1	0	0	1
GCA_023151115.1_ASM2315111v1_genomic.fna	d__Bacteria;p__Chloroflexota;c__Anaerolineae;o__4572-78;f__J111;g__DSQQ01;s__DSQQ01 sp011370265	0	0	0	0	1
GCA_012032575.1_ASM1203257v1_genomic.fna	d__Bacteria;p__Chloroflexota;c__Anaerolineae;o__4572-78;f__J111;g__DSQQ01;s__DSQQ01 sp012032575	0	1	0	0	1
GCA_015075185.1_ASM1507518v1_genomic.fna	d__Bacteria;p__Chloroflexota;c__Anaerolineae;o__4572-78;f__J111;g__DSQQ01;s__DSQQ01 sp015075185	0	0	0	0	1
GCA_015075405.1_ASM1507540v1_genomic.fna	d__Bacteria;p__Chloroflexota;c__Anaerolineae;o__4572-78;f__J111;g__DSQQ01;s__DSQQ01 sp015075405	0	0	0	0	1
GCA_016860845.1_ASM1686084v1_genomic.fna	d__Bacteria;p__Chloroflexota;c__Anaerolineae;o__4572-78;f__J111;g__DSQQ01;s__DSQQ01 sp016860845	0	0	0	0	0
GCA_020433835.1_ASM2043383v1_genomic.fna	d__Bacteria;p__Chloroflexota;c__Anaerolineae;o__4572-78;f__J111;g__J095;s__	0	0	0	0	0
GCA_024277275.1_ASM2427727v1_genomic.fna	d__Bacteria;p__Chloroflexota;c__Anaerolineae;o__4572-78;f__J111;g__J095;s__	0	0	0	0	1
GCA_937864185.1_SRR2107183_bin.79_CONCOCT_v1.1_MAG_genomic.fna	d__Bacteria;p__Chloroflexota;c__Anaerolineae;o__4572-78;f__J111;g__J095;s__	0	1	0	0	0
GCA_020634855.1_ASM2063485v1_genomic.fna	d__Bacteria;p__Chloroflexota;c__Anaerolineae;o__4572-78;f__J111;g__J095;s__	0	0	0	0	1
GCA_034429375.1_ASM3442937v1_genomic.fna	d__Bacteria;p__Chloroflexota;c__Anaerolineae;o__4572-78;f__J111;g__J095;s__	0	0	0	0	0
GCA_030377865.1_ASM3037786v1_genomic.fna	d__Bacteria;p__Chloroflexota;c__Anaerolineae;o__4572-78;f__J111;g__J095;s__	0	0	0	0	0
GCA_020433805.1_ASM2043380v1_genomic.fna	d__Bacteria;p__Chloroflexota;c__Anaerolineae;o__4572-78;f__J111;g__J095;s__	0	0	0	0	1
GCA_003695455.1_ASM369545v1_genomic.fna	d__Bacteria;p__Chloroflexota;c__Anaerolineae;o__4572-78;f__J111;g__J095;s__J095 sp003695455	0	0	0	0	0
GCA_034435755.1_ASM3443575v1_genomic.fna	d__Bacteria;p__Chloroflexota;c__Anaerolineae;o__4572-78;f__J111;g__J111;s__J111 sp003694775	0	0	0	0	0
GCA_016926805.1_ASM1692680v1_genomic.fna	d__Bacteria;p__Chloroflexota;c__Anaerolineae;o__4572-78;f__J111;g__JAFGNV01;s__JAFGNV01 sp016926805	0	0	0	0	0
GCA_016931895.1_ASM1693189v1_genomic.fna	d__Bacteria;p__Chloroflexota;c__Anaerolineae;o__4572-78;f__J111;g__JAFGNV01;s__JAFGNV01 sp016931895	0	0	0	0	0
GCA_024276515.1_ASM2427651v1_genomic.fna	d__Bacteria;p__Chloroflexota;c__Anaerolineae;o__4572-78;f__NAK82;g__;s__	0	0	0	0	0
GCA_024643945.1_ASM2464394v1_genomic.fna	d__Bacteria;p__Chloroflexota;c__Anaerolineae;o__4572-78;f__NAK82;g__;s__	0	0	0	0	0
GCA_037382665.1_ASM3738266v1_genomic.fna	d__Bacteria;p__Chloroflexota;c__Anaerolineae;o__4572-78;f__NAK82;g__;s__	0	0	0	0	0
GCA_034435335.1_ASM3443533v1_genomic.fna	d__Bacteria;p__Chloroflexota;c__Anaerolineae;o__4572-78;f__NAK82;g__;s__	0	0	0	0	1
GCA_034412795.1_ASM3441279v1_genomic.fna	d__Bacteria;p__Chloroflexota;c__Anaerolineae;o__4572-78;f__NAK82;g__;s__	0	0	0	0	1
GCA_020343875.1_ASM2034387v1_genomic.fna	d__Bacteria;p__Chloroflexota;c__Anaerolineae;o__4572-78;f__NAK82;g__;s__	0	0	0	0	1
GCA_034415575.1_ASM3441557v1_genomic.fna	d__Bacteria;p__Chloroflexota;c__Anaerolineae;o__4572-78;f__NAK82;g__;s__	0	0	0	0	1
GCA_036787435.1_ASM3678743v1_genomic.fna	d__Bacteria;p__Chloroflexota;c__Anaerolineae;o__4572-78;f__NAK82;g__NAK82;s__	0	0	0	0	1
GCA_033581315.1_ASM3358131v1_genomic.fna	d__Bacteria;p__Chloroflexota;c__Anaerolineae;o__4572-78;f__NAK82;g__NAK82;s__	0	0	0	0	0
GCA_034436775.1_ASM3443677v1_genomic.fna	d__Bacteria;p__Chloroflexota;c__Anaerolineae;o__4572-78;f__NAK82;g__NAK82;s__	0	0	0	0	0
GCA_036172345.1_ASM3617234v1_genomic.fna	d__Bacteria;p__Chloroflexota;c__Anaerolineae;o__4572-78;f__NAK82;g__NAK82;s__	0	0	0	0	1
GCA_003130875.1_ASM313087v1_genomic.fna	d__Bacteria;p__Chloroflexota;c__Anaerolineae;o__4572-78;f__NAK82;g__NAK82;s__NAK82 sp003130875	0	0	0	0	0
GCA_020634115.1_ASM2063411v1_genomic.fna	d__Bacteria;p__Chloroflexota;c__Anaerolineae;o__Aggregatilineales;f__A4b;g__;s__	1	0	0	0	0
GCA_020634135.1_ASM2063413v1_genomic.fna	d__Bacteria;p__Chloroflexota;c__Anaerolineae;o__Aggregatilineales;f__A4b;g__;s__	1	0	0	0	0
GCA_937974245.1_SRR6227243_bin.47_CONCOCT_v1.1_MAG_genomic.fna	d__Bacteria;p__Chloroflexota;c__Anaerolineae;o__Aggregatilineales;f__A4b;g__;s__	1	0	0	0	0
GCA_035436345.1_ASM3543634v1_genomic.fna	d__Bacteria;p__Chloroflexota;c__Anaerolineae;o__Aggregatilineales;f__A4b;g__;s__	0	0	0	0	0
GCA_023430545.1_ASM2343054v1_genomic.fna	d__Bacteria;p__Chloroflexota;c__Anaerolineae;o__Aggregatilineales;f__A4b;g__;s__	0	0	0	0	0
GCA_033579375.1_ASM3357937v1_genomic.fna	d__Bacteria;p__Chloroflexota;c__Anaerolineae;o__Aggregatilineales;f__A4b;g__;s__	0	0	0	0	0
GCA_028284565.1_ASM2828456v1_genomic.fna	d__Bacteria;p__Chloroflexota;c__Anaerolineae;o__Aggregatilineales;f__A4b;g__;s__	0	0	0	0	0
GCA_022842885.1_ASM2284288v1_genomic.fna	d__Bacteria;p__Chloroflexota;c__Anaerolineae;o__Aggregatilineales;f__A4b;g__;s__	0	0	0	0	1
GCA_034437755.1_ASM3443775v1_genomic.fna	d__Bacteria;p__Chloroflexota;c__Anaerolineae;o__Aggregatilineales;f__A4b;g__;s__	0	0	0	0	0
GCA_034437515.1_ASM3443751v1_genomic.fna	d__Bacteria;p__Chloroflexota;c__Anaerolineae;o__Aggregatilineales;f__A4b;g__;s__	0	0	0	0	0
GCA_034435575.1_ASM3443557v1_genomic.fna	d__Bacteria;p__Chloroflexota;c__Anaerolineae;o__Aggregatilineales;f__A4b;g__;s__	0	0	0	0	0
GCA_025454525.1_ASM2545452v1_genomic.fna	d__Bacteria;p__Chloroflexota;c__Anaerolineae;o__Aggregatilineales;f__A4b;g__;s__	0	0	0	0	0
GCA_025454495.1_ASM2545449v1_genomic.fna	d__Bacteria;p__Chloroflexota;c__Anaerolineae;o__Aggregatilineales;f__A4b;g__;s__	0	0	0	0	0
GCA_030950085.1_ASM3095008v1_genomic.fna	d__Bacteria;p__Chloroflexota;c__Anaerolineae;o__Aggregatilineales;f__A4b;g__;s__	0	0	0	0	0
GCA_937974635.1_N1_Bin_Bin_1_1_genomic.fna	d__Bacteria;p__Chloroflexota;c__Anaerolineae;o__Aggregatilineales;f__A4b;g__;s__	0	0	0	0	0
GCA_034436915.1_ASM3443691v1_genomic.fna	d__Bacteria;p__Chloroflexota;c__Anaerolineae;o__Aggregatilineales;f__A4b;g__;s__	0	0	0	0	0
GCA_034432435.1_ASM3443243v1_genomic.fna	d__Bacteria;p__Chloroflexota;c__Anaerolineae;o__Aggregatilineales;f__A4b;g__;s__	0	0	0	0	0
GCA_037441665.1_ASM3744166v1_genomic.fna	d__Bacteria;p__Chloroflexota;c__Anaerolineae;o__Aggregatilineales;f__A4b;g__;s__	0	0	0	0	0
GCA_034437555.1_ASM3443755v1_genomic.fna	d__Bacteria;p__Chloroflexota;c__Anaerolineae;o__Aggregatilineales;f__A4b;g__;s__	0	0	0	0	0
GCA_039200705.1_ASM3920070v1_genomic.fna	d__Bacteria;p__Chloroflexota;c__Anaerolineae;o__Aggregatilineales;f__A4b;g__;s__	0	0	0	0	1
GCA_034437615.1_ASM3443761v1_genomic.fna	d__Bacteria;p__Chloroflexota;c__Anaerolineae;o__Aggregatilineales;f__A4b;g__;s__	0	0	0	0	0
GCA_034437895.1_ASM3443789v1_genomic.fna	d__Bacteria;p__Chloroflexota;c__Anaerolineae;o__Aggregatilineales;f__A4b;g__;s__	0	0	0	0	0
GCA_034435595.1_ASM3443559v1_genomic.fna	d__Bacteria;p__Chloroflexota;c__Anaerolineae;o__Aggregatilineales;f__A4b;g__;s__	0	0	0	0	0
GCA_038522085.1_ASM3852208v1_genomic.fna	d__Bacteria;p__Chloroflexota;c__Anaerolineae;o__Aggregatilineales;f__A4b;g__;s__	0	0	0	0	1
GCA_034437435.1_ASM3443743v1_genomic.fna	d__Bacteria;p__Chloroflexota;c__Anaerolineae;o__Aggregatilineales;f__A4b;g__;s__	0	0	0	0	0
GCA_039024535.1_ASM3902453v1_genomic.fna	d__Bacteria;p__Chloroflexota;c__Anaerolineae;o__Aggregatilineales;f__A4b;g__CAIRDJ01;s__	0	0	0	0	0
GCA_034437355.1_ASM3443735v1_genomic.fna	d__Bacteria;p__Chloroflexota;c__Anaerolineae;o__Aggregatilineales;f__A4b;g__CAIRDJ01;s__	0	0	0	0	0
GCA_039822165.1_ASM3982216v1_genomic.fna	d__Bacteria;p__Chloroflexota;c__Anaerolineae;o__Aggregatilineales;f__A4b;g__CAIRDJ01;s__	0	0	0	0	0
GCA_034437575.1_ASM3443757v1_genomic.fna	d__Bacteria;p__Chloroflexota;c__Anaerolineae;o__Aggregatilineales;f__A4b;g__CAIRDJ01;s__	0	0	0	0	0
GCA_903877335.1_freshwater_MAG_---_LaPlata-7m-b_bin-240_genomic.fna	d__Bacteria;p__Chloroflexota;c__Anaerolineae;o__Aggregatilineales;f__A4b;g__CAIRDJ01;s__CAIRDJ01 sp903877335	0	0	0	0	0
GCA_022843385.1_ASM2284338v1_genomic.fna	d__Bacteria;p__Chloroflexota;c__Anaerolineae;o__Aggregatilineales;f__A4b;g__CFX2;s__	1	0	0	0	0
GCA_020161935.1_ASM2016193v1_genomic.fna	d__Bacteria;p__Chloroflexota;c__Anaerolineae;o__Aggregatilineales;f__A4b;g__CFX2;s__	1	0	0	0	0
GCA_903904765.1_freshwater_MAG_---_LaPlata_bin-0547_genomic.fna	d__Bacteria;p__Chloroflexota;c__Anaerolineae;o__Aggregatilineales;f__A4b;g__CFX2;s__	0	0	0	0	0
GCA_026645945.1_ASM2664594v1_genomic.fna	d__Bacteria;p__Chloroflexota;c__Anaerolineae;o__Aggregatilineales;f__A4b;g__CFX2;s__	0	0	0	0	0
GCA_029975765.1_ASM2997576v1_genomic.fna	d__Bacteria;p__Chloroflexota;c__Anaerolineae;o__Aggregatilineales;f__A4b;g__CFX2;s__	0	0	0	0	0
GCA_038328375.1_ASM3832837v1_genomic.fna	d__Bacteria;p__Chloroflexota;c__Anaerolineae;o__Aggregatilineales;f__A4b;g__CFX2;s__	0	0	0	0	0
GCA_034431625.1_ASM3443162v1_genomic.fna	d__Bacteria;p__Chloroflexota;c__Anaerolineae;o__Aggregatilineales;f__A4b;g__CFX2;s__	0	0	0	0	0
GCA_039933955.1_ASM3993395v1_genomic.fna	d__Bacteria;p__Chloroflexota;c__Anaerolineae;o__Aggregatilineales;f__A4b;g__CFX2;s__	0	0	0	0	0
GCA_019912965.1_ASM1991296v1_genomic.fna	d__Bacteria;p__Chloroflexota;c__Anaerolineae;o__Aggregatilineales;f__A4b;g__CFX2;s__	0	0	0	0	0
GCA_038251275.1_ASM3825127v1_genomic.fna	d__Bacteria;p__Chloroflexota;c__Anaerolineae;o__Aggregatilineales;f__A4b;g__CFX2;s__	0	0	0	0	0
GCA_038251045.1_ASM3825104v1_genomic.fna	d__Bacteria;p__Chloroflexota;c__Anaerolineae;o__Aggregatilineales;f__A4b;g__CFX2;s__	0	0	0	0	0
GCA_013821665.1_ASM1382166v1_genomic.fna	d__Bacteria;p__Chloroflexota;c__Anaerolineae;o__Aggregatilineales;f__A4b;g__CFX2;s__	0	0	0	0	0
GCA_016788965.1_ASM1678896v1_genomic.fna	d__Bacteria;p__Chloroflexota;c__Anaerolineae;o__Aggregatilineales;f__A4b;g__CFX2;s__	0	0	0	0	0
GCA_013388735.1_ASM1338873v1_genomic.fna	d__Bacteria;p__Chloroflexota;c__Anaerolineae;o__Aggregatilineales;f__A4b;g__CFX2;s__CFX2 sp013388735	0	0	0	0	0
GCA_030263555.1_ASM3026355v1_genomic.fna	d__Bacteria;p__Chloroflexota;c__Anaerolineae;o__Aggregatilineales;f__A4b;g__CFX2;s__CFX2 sp014338005	0	0	0	0	0
GCA_034432255.1_ASM3443225v1_genomic.fna	d__Bacteria;p__Chloroflexota;c__Anaerolineae;o__Aggregatilineales;f__A4b;g__CFX2;s__CFX2 sp016124855	1	0	0	0	0
GCA_016223085.1_ASM1622308v1_genomic.fna	d__Bacteria;p__Chloroflexota;c__Anaerolineae;o__Aggregatilineales;f__A4b;g__CFX2;s__CFX2 sp016223085	1	0	0	0	0
GCA_016788625.1_ASM1678862v1_genomic.fna	d__Bacteria;p__Chloroflexota;c__Anaerolineae;o__Aggregatilineales;f__A4b;g__CFX2;s__CFX2 sp016788625	0	0	0	0	0
GCA_017303635.1_ASM1730363v1_genomic.fna	d__Bacteria;p__Chloroflexota;c__Anaerolineae;o__Aggregatilineales;f__A4b;g__CFX2;s__CFX2 sp017303635	1	0	0	0	0
GCA_903864435.1_freshwater_MAG_---_Loclat_bin-07687_genomic.fna	d__Bacteria;p__Chloroflexota;c__Anaerolineae;o__Aggregatilineales;f__A4b;g__CFX2;s__CFX2 sp903864435	0	0	0	0	0
GCA_020634165.1_ASM2063416v1_genomic.fna	d__Bacteria;p__Chloroflexota;c__Anaerolineae;o__Aggregatilineales;f__A4b;g__GCA-2699585;s__	0	0	0	0	0
GCA_002699585.1_ASM269958v1_genomic.fna	d__Bacteria;p__Chloroflexota;c__Anaerolineae;o__Aggregatilineales;f__A4b;g__GCA-2699585;s__GCA-2699585 sp002699585	1	0	0	0	0
GCA_015500095.1_ASM1550009v1_genomic.fna	d__Bacteria;p__Chloroflexota;c__Anaerolineae;o__Aggregatilineales;f__A4b;g__GCA-2699585;s__GCA-2699585 sp015500095	0	0	0	0	0
GCA_019912905.1_ASM1991290v1_genomic.fna	d__Bacteria;p__Chloroflexota;c__Anaerolineae;o__Aggregatilineales;f__A4b;g__GCA-2702065;s__	1	0	0	0	0
GCA_034435995.1_ASM3443599v1_genomic.fna	d__Bacteria;p__Chloroflexota;c__Anaerolineae;o__Aggregatilineales;f__A4b;g__GCA-2702065;s__	0	0	0	0	0
GCA_951812765.1_odPetFici3.Aggregatilineales_1.1_genomic.fna	d__Bacteria;p__Chloroflexota;c__Anaerolineae;o__Aggregatilineales;f__A4b;g__GCA-2702065;s__	0	0	0	0	0
GCA_022843745.1_ASM2284374v1_genomic.fna	d__Bacteria;p__Chloroflexota;c__Anaerolineae;o__Aggregatilineales;f__A4b;g__GCA-2702065;s__	0	0	0	0	0
GCA_034422695.1_ASM3442269v1_genomic.fna	d__Bacteria;p__Chloroflexota;c__Anaerolineae;o__Aggregatilineales;f__A4b;g__GCA-2702065;s__	0	0	0	0	0
GCA_034428275.1_ASM3442827v1_genomic.fna	d__Bacteria;p__Chloroflexota;c__Anaerolineae;o__Aggregatilineales;f__A4b;g__GCA-2702065;s__	0	0	0	0	0
GCA_038258185.1_ASM3825818v1_genomic.fna	d__Bacteria;p__Chloroflexota;c__Anaerolineae;o__Aggregatilineales;f__A4b;g__GCA-2702065;s__	0	0	0	0	0
GCA_026707425.1_ASM2670742v1_genomic.fna	d__Bacteria;p__Chloroflexota;c__Anaerolineae;o__Aggregatilineales;f__A4b;g__GCA-2702065;s__	0	0	0	0	0
GCA_019912985.1_ASM1991298v1_genomic.fna	d__Bacteria;p__Chloroflexota;c__Anaerolineae;o__Aggregatilineales;f__A4b;g__GCA-2702065;s__	0	0	0	0	0
GCA_028818375.1_ASM2881837v1_genomic.fna	d__Bacteria;p__Chloroflexota;c__Anaerolineae;o__Aggregatilineales;f__A4b;g__GCA-2702065;s__	0	0	0	0	0
GCA_963667305.1_odSpoOffi2.Aggregatilineales_2.1_genomic.fna	d__Bacteria;p__Chloroflexota;c__Anaerolineae;o__Aggregatilineales;f__A4b;g__GCA-2702065;s__	0	0	0	0	0
GCA_002702065.1_ASM270206v1_genomic.fna	d__Bacteria;p__Chloroflexota;c__Anaerolineae;o__Aggregatilineales;f__A4b;g__GCA-2702065;s__GCA-2702065 sp002702065	1	0	0	0	0
GCA_034436595.1_ASM3443659v1_genomic.fna	d__Bacteria;p__Chloroflexota;c__Anaerolineae;o__Aggregatilineales;f__A4b;g__GCA-2794515;s__	0	0	0	0	0
GCA_937942935.1_SRR5576002_bin.39_CONCOCT_v1.1_MAG_genomic.fna	d__Bacteria;p__Chloroflexota;c__Anaerolineae;o__Aggregatilineales;f__A4b;g__GCA-2794515;s__	0	0	0	0	0
GCA_034436155.1_ASM3443615v1_genomic.fna	d__Bacteria;p__Chloroflexota;c__Anaerolineae;o__Aggregatilineales;f__A4b;g__GCA-2794515;s__	0	0	0	0	0
GCA_023382695.1_ASM2338269v1_genomic.fna	d__Bacteria;p__Chloroflexota;c__Anaerolineae;o__Aggregatilineales;f__A4b;g__GCA-2794515;s__	0	0	0	0	0
GCA_002794515.1_ASM279451v1_genomic.fna	d__Bacteria;p__Chloroflexota;c__Anaerolineae;o__Aggregatilineales;f__A4b;g__GCA-2794515;s__GCA-2794515 sp002794515	0	0	0	0	0
GCA_014379235.1_ASM1437923v1_genomic.fna	d__Bacteria;p__Chloroflexota;c__Anaerolineae;o__Aggregatilineales;f__A4b;g__GCA-2794595;s__	0	0	0	0	0
GCA_034431555.1_ASM3443155v1_genomic.fna	d__Bacteria;p__Chloroflexota;c__Anaerolineae;o__Aggregatilineales;f__A4b;g__GCA-2794595;s__GCA-2794595 sp002794595	0	0	0	0	0
GCA_036734085.1_ASM3673408v1_genomic.fna	d__Bacteria;p__Chloroflexota;c__Anaerolineae;o__Aggregatilineales;f__A4b;g__J038;s__	0	0	0	0	0
GCA_034437535.1_ASM3443753v1_genomic.fna	d__Bacteria;p__Chloroflexota;c__Anaerolineae;o__Aggregatilineales;f__A4b;g__J038;s__	0	0	0	0	0
GCA_034437635.1_ASM3443763v1_genomic.fna	d__Bacteria;p__Chloroflexota;c__Anaerolineae;o__Aggregatilineales;f__A4b;g__J038;s__	0	0	0	0	0
GCA_034435635.1_ASM3443563v1_genomic.fna	d__Bacteria;p__Chloroflexota;c__Anaerolineae;o__Aggregatilineales;f__A4b;g__J038;s__J038 sp003696565	0	0	0	0	0
GCA_007693385.1_ASM769338v1_genomic.fna	d__Bacteria;p__Chloroflexota;c__Anaerolineae;o__Aggregatilineales;f__A4b;g__J038;s__J038 sp007693385	0	0	0	0	0
GCA_034435675.1_ASM3443567v1_genomic.fna	d__Bacteria;p__Chloroflexota;c__Anaerolineae;o__Aggregatilineales;f__A4b;g__JACAER01;s__	1	0	0	0	1
GCA_937870805.1_SRR6670123_bin.33_CONCOCT_v1.1_MAG_genomic.fna	d__Bacteria;p__Chloroflexota;c__Anaerolineae;o__Aggregatilineales;f__A4b;g__JACAER01;s__	0	0	0	0	0
GCA_013388745.1_ASM1338874v1_genomic.fna	d__Bacteria;p__Chloroflexota;c__Anaerolineae;o__Aggregatilineales;f__A4b;g__JACAER01;s__JACAER01 sp013388745	0	0	0	0	0
GCA_034431675.1_ASM3443167v1_genomic.fna	d__Bacteria;p__Chloroflexota;c__Anaerolineae;o__Aggregatilineales;f__A4b;g__OLB13;s__	0	0	0	0	0
GCA_034437835.1_ASM3443783v1_genomic.fna	d__Bacteria;p__Chloroflexota;c__Anaerolineae;o__Aggregatilineales;f__A4b;g__OLB13;s__	0	0	0	0	0
GCA_025454725.1_ASM2545472v1_genomic.fna	d__Bacteria;p__Chloroflexota;c__Anaerolineae;o__Aggregatilineales;f__A4b;g__OLB13;s__	0	0	0	0	0
GCA_025454715.1_ASM2545471v1_genomic.fna	d__Bacteria;p__Chloroflexota;c__Anaerolineae;o__Aggregatilineales;f__A4b;g__OLB13;s__	0	0	0	0	0
GCA_016860765.1_ASM1686076v1_genomic.fna	d__Bacteria;p__Chloroflexota;c__Anaerolineae;o__Aggregatilineales;f__A4b;g__OLB13;s__OLB13 sp001567485	0	0	0	0	0
GCA_016712885.1_ASM1671288v1_genomic.fna	d__Bacteria;p__Chloroflexota;c__Anaerolineae;o__Aggregatilineales;f__A4b;g__OLB13;s__OLB13 sp016712885	0	0	0	0	1
GCA_016716525.1_ASM1671652v1_genomic.fna	d__Bacteria;p__Chloroflexota;c__Anaerolineae;o__Aggregatilineales;f__A4b;g__OLB13;s__OLB13 sp016716525	0	0	0	0	0
GCA_033763755.1_ASM3376375v1_genomic.fna	d__Bacteria;p__Chloroflexota;c__Anaerolineae;o__Aggregatilineales;f__A4b;g__OLB15;s__	1	0	0	0	0
GCA_020849765.1_ASM2084976v1_genomic.fna	d__Bacteria;p__Chloroflexota;c__Anaerolineae;o__Aggregatilineales;f__A4b;g__OLB15;s__	1	0	0	0	0
GCA_937988705.1_SRR5576005_bin.115_CONCOCT_v1.1_MAG_genomic.fna	d__Bacteria;p__Chloroflexota;c__Anaerolineae;o__Aggregatilineales;f__A4b;g__OLB15;s__	1	0	0	0	0
GCA_030834905.1_ASM3083490v1_genomic.fna	d__Bacteria;p__Chloroflexota;c__Anaerolineae;o__Aggregatilineales;f__A4b;g__OLB15;s__	1	0	0	0	0
GCA_026645745.1_ASM2664574v1_genomic.fna	d__Bacteria;p__Chloroflexota;c__Anaerolineae;o__Aggregatilineales;f__A4b;g__OLB15;s__	1	0	0	0	0
GCA_937927665.1_SRR5576005_bin.25_CONCOCT_v1.1_MAG_genomic.fna	d__Bacteria;p__Chloroflexota;c__Anaerolineae;o__Aggregatilineales;f__A4b;g__OLB15;s__	1	0	0	0	0
GCA_034432495.1_ASM3443249v1_genomic.fna	d__Bacteria;p__Chloroflexota;c__Anaerolineae;o__Aggregatilineales;f__A4b;g__OLB15;s__	0	0	0	0	0
GCA_038248285.1_ASM3824828v1_genomic.fna	d__Bacteria;p__Chloroflexota;c__Anaerolineae;o__Aggregatilineales;f__A4b;g__OLB15;s__	0	0	0	0	0
GCA_034436095.1_ASM3443609v1_genomic.fna	d__Bacteria;p__Chloroflexota;c__Anaerolineae;o__Aggregatilineales;f__A4b;g__OLB15;s__	0	0	0	0	0
GCA_937995825.1_N1_Bin_Bin_109_sub_1_genomic.fna	d__Bacteria;p__Chloroflexota;c__Anaerolineae;o__Aggregatilineales;f__A4b;g__OLB15;s__	0	0	0	0	0
GCA_034437395.1_ASM3443739v1_genomic.fna	d__Bacteria;p__Chloroflexota;c__Anaerolineae;o__Aggregatilineales;f__A4b;g__OLB15;s__	0	0	0	0	0
GCA_035545875.1_ASM3554587v1_genomic.fna	d__Bacteria;p__Chloroflexota;c__Anaerolineae;o__Aggregatilineales;f__A4b;g__OLB15;s__	0	0	0	0	0
GCA_038260485.1_ASM3826048v1_genomic.fna	d__Bacteria;p__Chloroflexota;c__Anaerolineae;o__Aggregatilineales;f__A4b;g__OLB15;s__	0	0	0	0	0
GCA_030834865.1_ASM3083486v1_genomic.fna	d__Bacteria;p__Chloroflexota;c__Anaerolineae;o__Aggregatilineales;f__A4b;g__OLB15;s__	0	0	0	0	0
GCA_040007595.1_ASM4000759v1_genomic.fna	d__Bacteria;p__Chloroflexota;c__Anaerolineae;o__Aggregatilineales;f__A4b;g__OLB15;s__	0	0	0	0	0
GCA_038207205.1_ASM3820720v1_genomic.fna	d__Bacteria;p__Chloroflexota;c__Anaerolineae;o__Aggregatilineales;f__A4b;g__OLB15;s__	0	0	0	0	0
GCA_934216615.1_ERR7738460_bin.210_genomic.fna	d__Bacteria;p__Chloroflexota;c__Anaerolineae;o__Aggregatilineales;f__A4b;g__OLB15;s__	0	0	0	0	0
GCA_030263515.1_ASM3026351v1_genomic.fna	d__Bacteria;p__Chloroflexota;c__Anaerolineae;o__Aggregatilineales;f__A4b;g__OLB15;s__	0	0	0	0	0
GCA_034432395.1_ASM3443239v1_genomic.fna	d__Bacteria;p__Chloroflexota;c__Anaerolineae;o__Aggregatilineales;f__A4b;g__OLB15;s__	0	0	0	0	0
GCA_034437055.1_ASM3443705v1_genomic.fna	d__Bacteria;p__Chloroflexota;c__Anaerolineae;o__Aggregatilineales;f__A4b;g__OLB15;s__	0	0	0	0	0
GCA_034434615.1_ASM3443461v1_genomic.fna	d__Bacteria;p__Chloroflexota;c__Anaerolineae;o__Aggregatilineales;f__A4b;g__OLB15;s__	0	0	0	0	0
GCA_038214955.1_ASM3821495v1_genomic.fna	d__Bacteria;p__Chloroflexota;c__Anaerolineae;o__Aggregatilineales;f__A4b;g__OLB15;s__	0	0	0	0	0
GCA_022841825.1_ASM2284182v1_genomic.fna	d__Bacteria;p__Chloroflexota;c__Anaerolineae;o__Aggregatilineales;f__A4b;g__OLB15;s__	0	0	0	0	0
GCA_034437295.1_ASM3443729v1_genomic.fna	d__Bacteria;p__Chloroflexota;c__Anaerolineae;o__Aggregatilineales;f__A4b;g__OLB15;s__	0	0	0	0	0
GCA_039810105.1_ASM3981010v1_genomic.fna	d__Bacteria;p__Chloroflexota;c__Anaerolineae;o__Aggregatilineales;f__A4b;g__OLB15;s__OLB15 sp001567085	0	0	0	0	0
GCA_010092805.1_ASM1009280v1_genomic.fna	d__Bacteria;p__Chloroflexota;c__Anaerolineae;o__Aggregatilineales;f__A4b;g__OLB15;s__OLB15 sp010092805	0	0	0	0	0
GCA_034434595.1_ASM3443459v1_genomic.fna	d__Bacteria;p__Chloroflexota;c__Anaerolineae;o__Aggregatilineales;f__A4b;g__OLB15;s__OLB15 sp011047115	0	0	0	0	0
GCA_013360465.1_ASM1336046v1_genomic.fna	d__Bacteria;p__Chloroflexota;c__Anaerolineae;o__Aggregatilineales;f__A4b;g__OLB15;s__OLB15 sp013360465	0	0	0	0	0
GCA_014879665.1_ASM1487966v1_genomic.fna	d__Bacteria;p__Chloroflexota;c__Anaerolineae;o__Aggregatilineales;f__A4b;g__OLB15;s__OLB15 sp014879665	0	0	0	0	0
GCA_014879865.1_ASM1487986v1_genomic.fna	d__Bacteria;p__Chloroflexota;c__Anaerolineae;o__Aggregatilineales;f__A4b;g__OLB15;s__OLB15 sp014879865	1	0	0	0	0
GCA_016713325.1_ASM1671332v1_genomic.fna	d__Bacteria;p__Chloroflexota;c__Anaerolineae;o__Aggregatilineales;f__A4b;g__OLB15;s__OLB15 sp016713325	1	0	0	0	0
GCA_016717205.1_ASM1671720v1_genomic.fna	d__Bacteria;p__Chloroflexota;c__Anaerolineae;o__Aggregatilineales;f__A4b;g__OLB15;s__OLB15 sp016717205	1	0	0	0	0
GCA_016713355.1_ASM1671335v1_genomic.fna	d__Bacteria;p__Chloroflexota;c__Anaerolineae;o__Aggregatilineales;f__A4b;g__OLB15;s__OLB15 sp016717205	1	0	0	0	0
GCA_017304075.1_ASM1730407v1_genomic.fna	d__Bacteria;p__Chloroflexota;c__Anaerolineae;o__Aggregatilineales;f__A4b;g__OLB15;s__OLB15 sp016717205	0	0	0	0	0
GCA_016788435.1_ASM1678843v1_genomic.fna	d__Bacteria;p__Chloroflexota;c__Anaerolineae;o__Aggregatilineales;f__A4b;g__OLB15;s__OLB15 sp016788435	0	0	0	0	0
GCA_016789005.1_ASM1678900v1_genomic.fna	d__Bacteria;p__Chloroflexota;c__Anaerolineae;o__Aggregatilineales;f__A4b;g__OLB15;s__OLB15 sp016789005	0	0	0	0	0
GCA_034435735.1_ASM3443573v1_genomic.fna	d__Bacteria;p__Chloroflexota;c__Anaerolineae;o__Aggregatilineales;f__A4b;g__S146-30;s__	0	0	0	0	0
GCA_015492875.1_ASM1549287v1_genomic.fna	d__Bacteria;p__Chloroflexota;c__Anaerolineae;o__Aggregatilineales;f__A4b;g__S146-30;s__S146-30 sp015492875	0	0	0	0	0
GCA_026707665.1_ASM2670766v1_genomic.fna	d__Bacteria;p__Chloroflexota;c__Anaerolineae;o__Aggregatilineales;f__A4b;g__UBA6055;s__	0	0	0	0	0
GCA_022820125.1_ASM2282012v1_genomic.fna	d__Bacteria;p__Chloroflexota;c__Anaerolineae;o__Aggregatilineales;f__A4b;g__UBA6055;s__	0	0	0	0	0
GCA_028874235.1_ASM2887423v1_genomic.fna	d__Bacteria;p__Chloroflexota;c__Anaerolineae;o__Aggregatilineales;f__A4b;g__UBA6055;s__	0	0	0	0	0
GCA_034423155.1_ASM3442315v1_genomic.fna	d__Bacteria;p__Chloroflexota;c__Anaerolineae;o__Aggregatilineales;f__A4b;g__UBA6055;s__	0	0	0	0	0
GCA_026706455.1_ASM2670645v1_genomic.fna	d__Bacteria;p__Chloroflexota;c__Anaerolineae;o__Aggregatilineales;f__A4b;g__UBA6055;s__	0	0	0	0	0
GCA_022825675.1_ASM2282567v1_genomic.fna	d__Bacteria;p__Chloroflexota;c__Anaerolineae;o__Aggregatilineales;f__A4b;g__UBA6055;s__	0	0	0	0	0
GCA_022824465.1_ASM2282446v1_genomic.fna	d__Bacteria;p__Chloroflexota;c__Anaerolineae;o__Aggregatilineales;f__A4b;g__UBA6055;s__	0	0	0	0	0
GCA_022824365.1_ASM2282436v1_genomic.fna	d__Bacteria;p__Chloroflexota;c__Anaerolineae;o__Aggregatilineales;f__A4b;g__UBA6055;s__	0	0	0	0	0
GCA_963662925.1_odXesBerg1.Aggregatilineales_1.1_genomic.fna	d__Bacteria;p__Chloroflexota;c__Anaerolineae;o__Aggregatilineales;f__A4b;g__UBA6055;s__	0	0	0	0	0
GCA_026713245.1_ASM2671324v1_genomic.fna	d__Bacteria;p__Chloroflexota;c__Anaerolineae;o__Aggregatilineales;f__A4b;g__UBA6055;s__	0	0	0	0	0
GCA_028873975.1_ASM2887397v1_genomic.fna	d__Bacteria;p__Chloroflexota;c__Anaerolineae;o__Aggregatilineales;f__A4b;g__UBA6055;s__	0	0	0	0	0
GCA_026706395.1_ASM2670639v1_genomic.fna	d__Bacteria;p__Chloroflexota;c__Anaerolineae;o__Aggregatilineales;f__A4b;g__UBA6055;s__	0	0	0	0	0
GCA_028874595.1_ASM2887459v1_genomic.fna	d__Bacteria;p__Chloroflexota;c__Anaerolineae;o__Aggregatilineales;f__A4b;g__UBA6055;s__	0	0	0	0	0
GCA_022822305.1_ASM2282230v1_genomic.fna	d__Bacteria;p__Chloroflexota;c__Anaerolineae;o__Aggregatilineales;f__A4b;g__UBA6055;s__	0	0	0	0	0
GCA_022826455.1_ASM2282645v1_genomic.fna	d__Bacteria;p__Chloroflexota;c__Anaerolineae;o__Aggregatilineales;f__A4b;g__UBA6055;s__	0	0	0	0	0
GCA_026707745.1_ASM2670774v1_genomic.fna	d__Bacteria;p__Chloroflexota;c__Anaerolineae;o__Aggregatilineales;f__A4b;g__UBA6055;s__	0	0	0	0	0
GCA_030429635.1_ASM3042963v1_genomic.fna	d__Bacteria;p__Chloroflexota;c__Anaerolineae;o__Aggregatilineales;f__A4b;g__UBA6055;s__	0	0	0	0	0
GCA_026708115.1_ASM2670811v1_genomic.fna	d__Bacteria;p__Chloroflexota;c__Anaerolineae;o__Aggregatilineales;f__A4b;g__UBA6055;s__	0	0	0	0	0
GCA_034420635.1_ASM3442063v1_genomic.fna	d__Bacteria;p__Chloroflexota;c__Anaerolineae;o__Aggregatilineales;f__A4b;g__UBA6055;s__	0	0	0	0	0
GCA_034421915.1_ASM3442191v1_genomic.fna	d__Bacteria;p__Chloroflexota;c__Anaerolineae;o__Aggregatilineales;f__A4b;g__UBA6055;s__	0	0	0	0	0
GCA_026708135.1_ASM2670813v1_genomic.fna	d__Bacteria;p__Chloroflexota;c__Anaerolineae;o__Aggregatilineales;f__A4b;g__UBA6055;s__	0	0	0	0	0
GCA_963665585.1_odGeoParv2.Aggregatilineales_2.1_genomic.fna	d__Bacteria;p__Chloroflexota;c__Anaerolineae;o__Aggregatilineales;f__A4b;g__UBA6055;s__	0	0	0	0	0
GCA_022823945.1_ASM2282394v1_genomic.fna	d__Bacteria;p__Chloroflexota;c__Anaerolineae;o__Aggregatilineales;f__A4b;g__UBA6055;s__	0	0	0	0	0
GCA_021296115.1_ASM2129611v1_genomic.fna	d__Bacteria;p__Chloroflexota;c__Anaerolineae;o__Aggregatilineales;f__A4b;g__UBA6055;s__	0	0	0	0	0
GCA_022821805.1_ASM2282180v1_genomic.fna	d__Bacteria;p__Chloroflexota;c__Anaerolineae;o__Aggregatilineales;f__A4b;g__UBA6055;s__	0	0	0	0	0
GCA_034420985.1_ASM3442098v1_genomic.fna	d__Bacteria;p__Chloroflexota;c__Anaerolineae;o__Aggregatilineales;f__A4b;g__UBA6055;s__	0	0	0	0	0
GCA_022823165.1_ASM2282316v1_genomic.fna	d__Bacteria;p__Chloroflexota;c__Anaerolineae;o__Aggregatilineales;f__A4b;g__UBA6055;s__	0	0	0	0	0
GCA_022824565.1_ASM2282456v1_genomic.fna	d__Bacteria;p__Chloroflexota;c__Anaerolineae;o__Aggregatilineales;f__A4b;g__UBA6055;s__	0	0	0	0	0
GCA_022822545.1_ASM2282254v1_genomic.fna	d__Bacteria;p__Chloroflexota;c__Anaerolineae;o__Aggregatilineales;f__A4b;g__UBA6055;s__	0	0	0	0	0
GCA_963668265.1_odXesMuta1.Aggregatilineales_1.1_genomic.fna	d__Bacteria;p__Chloroflexota;c__Anaerolineae;o__Aggregatilineales;f__A4b;g__UBA6055;s__	0	0	0	0	0
GCA_022820665.1_ASM2282066v1_genomic.fna	d__Bacteria;p__Chloroflexota;c__Anaerolineae;o__Aggregatilineales;f__A4b;g__UBA6055;s__	0	0	0	0	0
GCA_022826865.1_ASM2282686v1_genomic.fna	d__Bacteria;p__Chloroflexota;c__Anaerolineae;o__Aggregatilineales;f__A4b;g__UBA6055;s__	0	0	0	0	0
GCA_963663065.1_odXesBerg1.Aggregatilineales_2.1_genomic.fna	d__Bacteria;p__Chloroflexota;c__Anaerolineae;o__Aggregatilineales;f__A4b;g__UBA6055;s__	0	0	0	0	0
GCA_963663445.1_odSpoOffi2.Aggregatilineales_3.1_genomic.fna	d__Bacteria;p__Chloroflexota;c__Anaerolineae;o__Aggregatilineales;f__A4b;g__UBA6055;s__	0	0	0	0	0
GCA_022826405.1_ASM2282640v1_genomic.fna	d__Bacteria;p__Chloroflexota;c__Anaerolineae;o__Aggregatilineales;f__A4b;g__UBA6055;s__	0	0	0	0	0
GCA_026707225.1_ASM2670722v1_genomic.fna	d__Bacteria;p__Chloroflexota;c__Anaerolineae;o__Aggregatilineales;f__A4b;g__UBA6055;s__	0	0	0	0	0
GCA_963663435.1_odSpoOffi2.Aggregatilineales_1.1_genomic.fna	d__Bacteria;p__Chloroflexota;c__Anaerolineae;o__Aggregatilineales;f__A4b;g__UBA6055;s__	0	0	0	0	0
GCA_026709625.1_ASM2670962v1_genomic.fna	d__Bacteria;p__Chloroflexota;c__Anaerolineae;o__Aggregatilineales;f__A4b;g__UBA6055;s__	0	0	0	0	0
GCA_002238485.1_ASM223848v1_genomic.fna	d__Bacteria;p__Chloroflexota;c__Anaerolineae;o__Aggregatilineales;f__A4b;g__UBA6055;s__UBA6055 sp002238485	0	0	0	0	0
GCA_002428985.1_ASM242898v1_genomic.fna	d__Bacteria;p__Chloroflexota;c__Anaerolineae;o__Aggregatilineales;f__A4b;g__UBA6055;s__UBA6055 sp002428985	0	0	0	0	0
GCA_034423455.1_ASM3442345v1_genomic.fna	d__Bacteria;p__Chloroflexota;c__Anaerolineae;o__Aggregatilineales;f__A4b;g__UBA6055;s__UBA6055 sp009840575	0	0	0	0	0
GCA_034428605.1_ASM3442860v1_genomic.fna	d__Bacteria;p__Chloroflexota;c__Anaerolineae;o__Aggregatilineales;f__A4b;g__UBA6055;s__UBA6055 sp009841405	0	0	0	0	0
GCA_011523515.1_ASM1152351v1_genomic.fna	d__Bacteria;p__Chloroflexota;c__Anaerolineae;o__Aggregatilineales;f__A4b;g__UBA6055;s__UBA6055 sp011523515	0	0	0	0	0
GCA_011523545.1_ASM1152354v1_genomic.fna	d__Bacteria;p__Chloroflexota;c__Anaerolineae;o__Aggregatilineales;f__A4b;g__UBA6055;s__UBA6055 sp011523545	0	0	0	0	0
GCA_011523705.1_ASM1152370v1_genomic.fna	d__Bacteria;p__Chloroflexota;c__Anaerolineae;o__Aggregatilineales;f__A4b;g__UBA6055;s__UBA6055 sp011523705	0	0	0	0	0
GCA_011523735.1_ASM1152373v1_genomic.fna	d__Bacteria;p__Chloroflexota;c__Anaerolineae;o__Aggregatilineales;f__A4b;g__UBA6055;s__UBA6055 sp011523735	0	0	0	0	0
GCA_011525385.1_ASM1152538v1_genomic.fna	d__Bacteria;p__Chloroflexota;c__Anaerolineae;o__Aggregatilineales;f__A4b;g__UBA6055;s__UBA6055 sp011525385	0	0	0	0	0
GCA_012270545.1_ASM1227054v1_genomic.fna	d__Bacteria;p__Chloroflexota;c__Anaerolineae;o__Aggregatilineales;f__A4b;g__UBA6055;s__UBA6055 sp012270545	0	0	0	0	0
GCA_026708345.1_ASM2670834v1_genomic.fna	d__Bacteria;p__Chloroflexota;c__Anaerolineae;o__Aggregatilineales;f__A4b;g__WTGJ01;s__WTGJ01 sp011523615	0	0	0	0	0
GCA_034408915.1_ASM3440891v1_genomic.fna	d__Bacteria;p__Chloroflexota;c__Anaerolineae;o__Aggregatilineales;f__A4b;g__ZC4RG36;s__ZC4RG36 sp003242205	0	0	0	0	0
GCA_012514435.1_ASM1251443v1_genomic.fna	d__Bacteria;p__Chloroflexota;c__Anaerolineae;o__Aggregatilineales;f__Aggregatilineaceae;g__;s__	1	0	0	0	0
GCA_034429275.1_ASM3442927v1_genomic.fna	d__Bacteria;p__Chloroflexota;c__Anaerolineae;o__Aggregatilineales;f__Aggregatilineaceae;g__;s__	0	0	0	0	0
GCA_020725705.1_ASM2072570v1_genomic.fna	d__Bacteria;p__Chloroflexota;c__Anaerolineae;o__Aggregatilineales;f__Aggregatilineaceae;g__;s__	0	0	0	0	0
GCA_034410725.1_ASM3441072v1_genomic.fna	d__Bacteria;p__Chloroflexota;c__Anaerolineae;o__Aggregatilineales;f__Aggregatilineaceae;g__;s__	0	0	0	0	0
GCA_026984385.1_ASM2698438v1_genomic.fna	d__Bacteria;p__Chloroflexota;c__Anaerolineae;o__Aggregatilineales;f__Aggregatilineaceae;g__;s__	0	0	0	0	0
GCA_035323605.1_ASM3532360v1_genomic.fna	d__Bacteria;p__Chloroflexota;c__Anaerolineae;o__Aggregatilineales;f__Aggregatilineaceae;g__Aggregatilinea;s__	1	0	0	0	0
GCA_003569045.1_Grel_assembly01_genomic.fna	d__Bacteria;p__Chloroflexota;c__Anaerolineae;o__Aggregatilineales;f__Aggregatilineaceae;g__Aggregatilinea;s__Aggregatilinea lenta	1	0	0	0	0
GCF_003569045.1_Grel_assembly01_genomic.fna	d__Bacteria;p__Chloroflexota;c__Anaerolineae;o__Aggregatilineales;f__Aggregatilineaceae;g__Aggregatilinea;s__Aggregatilinea lenta	1	0	0	0	0
GCA_035325905.1_ASM3532590v1_genomic.fna	d__Bacteria;p__Chloroflexota;c__Anaerolineae;o__Aggregatilineales;f__Aggregatilineaceae;g__JAAYCM01;s__	0	0	0	0	0
GCA_036260665.1_ASM3626066v1_genomic.fna	d__Bacteria;p__Chloroflexota;c__Anaerolineae;o__Aggregatilineales;f__Aggregatilineaceae;g__JAAYCM01;s__	0	0	0	0	0
GCA_012729765.1_ASM1272976v1_genomic.fna	d__Bacteria;p__Chloroflexota;c__Anaerolineae;o__Aggregatilineales;f__Aggregatilineaceae;g__JAAYCM01;s__JAAYCM01 sp012729765	0	0	0	0	0
GCA_016234525.1_ASM1623452v1_genomic.fna	d__Bacteria;p__Chloroflexota;c__Anaerolineae;o__Aggregatilineales;f__Aggregatilineaceae;g__JACRBK01;s__JACRBK01 sp016234525	1	0	0	0	0
GCA_016930015.1_ASM1693001v1_genomic.fna	d__Bacteria;p__Chloroflexota;c__Anaerolineae;o__Aggregatilineales;f__Aggregatilineaceae;g__JAFGHR01;s__JAFGHR01 sp016930015	0	0	0	0	0
GCA_016926875.1_ASM1692687v1_genomic.fna	d__Bacteria;p__Chloroflexota;c__Anaerolineae;o__Aggregatilineales;f__Aggregatilineaceae;g__JAFGNU01;s__JAFGNU01 sp016926875	0	0	0	0	0
GCA_016934195.1_ASM1693419v1_genomic.fna	d__Bacteria;p__Chloroflexota;c__Anaerolineae;o__Aggregatilineales;f__Aggregatilineaceae;g__JAFGTJ01;s__JAFGTJ01 sp016934195	0	0	0	0	0
GCA_034678745.1_ASM3467874v1_genomic.fna	d__Bacteria;p__Chloroflexota;c__Anaerolineae;o__Aggregatilineales;f__Aggregatilineaceae;g__LM3-B42;s__	0	0	0	0	0
GCA_018432315.1_LM3_genomic.fna	d__Bacteria;p__Chloroflexota;c__Anaerolineae;o__Aggregatilineales;f__Aggregatilineaceae;g__LM3-B42;s__LM3-B42 sp018432315	0	0	0	0	0
GCA_034437275.1_ASM3443727v1_genomic.fna	d__Bacteria;p__Chloroflexota;c__Anaerolineae;o__Aggregatilineales;f__Aggregatilineaceae;g__TC-15;s__	0	0	0	0	0
GCA_010092855.1_ASM1009285v1_genomic.fna	d__Bacteria;p__Chloroflexota;c__Anaerolineae;o__Aggregatilineales;f__Aggregatilineaceae;g__TC-15;s__TC-15 sp010092855	0	0	0	0	0
GCA_034433135.1_ASM3443313v1_genomic.fna	d__Bacteria;p__Chloroflexota;c__Anaerolineae;o__Aggregatilineales;f__Aggregatilineaceae;g__UBA2029;s__	0	0	0	0	0
GCA_023382715.1_ASM2338271v1_genomic.fna	d__Bacteria;p__Chloroflexota;c__Anaerolineae;o__Aggregatilineales;f__Aggregatilineaceae;g__UBA2029;s__	0	0	0	0	0
GCA_039961695.1_ASM3996169v1_genomic.fna	d__Bacteria;p__Chloroflexota;c__Anaerolineae;o__Aggregatilineales;f__Aggregatilineaceae;g__UBA2029;s__	0	0	0	0	0
GCA_036834145.1_ASM3683414v1_genomic.fna	d__Bacteria;p__Chloroflexota;c__Anaerolineae;o__Aggregatilineales;f__Aggregatilineaceae;g__UBA2029;s__	0	0	0	0	0
GCA_020724485.1_ASM2072448v1_genomic.fna	d__Bacteria;p__Chloroflexota;c__Anaerolineae;o__Aggregatilineales;f__Aggregatilineaceae;g__UBA2029;s__	0	0	0	0	0
GCA_027494015.1_ASM2749401v1_genomic.fna	d__Bacteria;p__Chloroflexota;c__Anaerolineae;o__Aggregatilineales;f__Aggregatilineaceae;g__UBA2029;s__	0	0	0	0	0
GCA_034431375.1_ASM3443137v1_genomic.fna	d__Bacteria;p__Chloroflexota;c__Anaerolineae;o__Aggregatilineales;f__Aggregatilineaceae;g__UBA2029;s__	0	0	0	0	0
GCA_034433965.1_ASM3443396v1_genomic.fna	d__Bacteria;p__Chloroflexota;c__Anaerolineae;o__Aggregatilineales;f__Aggregatilineaceae;g__UBA2029;s__	0	0	0	0	0
GCA_002332795.1_ASM233279v1_genomic.fna	d__Bacteria;p__Chloroflexota;c__Anaerolineae;o__Aggregatilineales;f__Aggregatilineaceae;g__UBA2029;s__UBA2029 sp002332795	0	0	0	0	0
GCA_018056405.1_ASM1805640v1_genomic.fna	d__Bacteria;p__Chloroflexota;c__Anaerolineae;o__Aggregatilineales;f__Aggregatilineaceae;g__UBA2029;s__UBA2029 sp018056405	0	0	0	0	0
GCA_016935215.1_ASM1693521v1_genomic.fna	d__Bacteria;p__Chloroflexota;c__Anaerolineae;o__Aggregatilineales;f__Ch27;g__Ch27;s__	0	0	0	0	0
GCA_019873685.1_ASM1987368v1_genomic.fna	d__Bacteria;p__Chloroflexota;c__Anaerolineae;o__Aggregatilineales;f__Ch27;g__Ch27;s__	0	0	0	0	0
GCA_026983935.1_ASM2698393v1_genomic.fna	d__Bacteria;p__Chloroflexota;c__Anaerolineae;o__Aggregatilineales;f__Ch27;g__Ch27;s__	0	0	0	0	0
GCA_029976025.1_ASM2997602v1_genomic.fna	d__Bacteria;p__Chloroflexota;c__Anaerolineae;o__Aggregatilineales;f__Ch27;g__Ch27;s__	0	0	0	0	0
GCA_034430555.1_ASM3443055v1_genomic.fna	d__Bacteria;p__Chloroflexota;c__Anaerolineae;o__Aggregatilineales;f__Ch27;g__Ch27;s__	0	0	0	0	1
GCA_034435395.1_ASM3443539v1_genomic.fna	d__Bacteria;p__Chloroflexota;c__Anaerolineae;o__Aggregatilineales;f__Ch27;g__Ch27;s__	0	0	0	0	0
GCA_013178165.1_ASM1317816v1_genomic.fna	d__Bacteria;p__Chloroflexota;c__Anaerolineae;o__Aggregatilineales;f__Ch27;g__Ch27;s__Ch27 sp013178165	0	0	0	0	0
GCA_034437075.1_ASM3443707v1_genomic.fna	d__Bacteria;p__Chloroflexota;c__Anaerolineae;o__Aggregatilineales;f__J027;g__;s__	1	0	0	0	0
GCA_022616515.1_ASM2261651v1_genomic.fna	d__Bacteria;p__Chloroflexota;c__Anaerolineae;o__Aggregatilineales;f__J027;g__;s__	0	0	0	0	0
GCA_019913005.1_ASM1991300v1_genomic.fna	d__Bacteria;p__Chloroflexota;c__Anaerolineae;o__Aggregatilineales;f__J027;g__CFX10;s__	0	0	0	0	0
GCA_021463865.1_ASM2146386v1_genomic.fna	d__Bacteria;p__Chloroflexota;c__Anaerolineae;o__Aggregatilineales;f__J027;g__CFX10;s__	0	0	0	0	0
GCA_024434115.1_ASM2443411v1_genomic.fna	d__Bacteria;p__Chloroflexota;c__Anaerolineae;o__Aggregatilineales;f__J027;g__CFX10;s__	0	0	0	0	0
GCA_013112715.1_ASM1311271v1_genomic.fna	d__Bacteria;p__Chloroflexota;c__Anaerolineae;o__Aggregatilineales;f__J027;g__CFX10;s__CFX10 sp013112715	1	0	0	0	0
GCA_016234595.1_ASM1623459v1_genomic.fna	d__Bacteria;p__Chloroflexota;c__Anaerolineae;o__Aggregatilineales;f__J027;g__CFX10;s__CFX10 sp016234595	0	0	0	0	0
GCA_034437655.1_ASM3443765v1_genomic.fna	d__Bacteria;p__Chloroflexota;c__Anaerolineae;o__Aggregatilineales;f__J027;g__J027;s__	0	0	0	0	0
GCA_020634155.1_ASM2063415v1_genomic.fna	d__Bacteria;p__Chloroflexota;c__Anaerolineae;o__Aggregatilineales;f__J027;g__J027;s__	0	0	0	0	0
GCA_034435655.1_ASM3443565v1_genomic.fna	d__Bacteria;p__Chloroflexota;c__Anaerolineae;o__Aggregatilineales;f__J027;g__J027;s__J027 sp003697365	0	0	0	0	0
GCA_010092845.1_ASM1009284v1_genomic.fna	d__Bacteria;p__Chloroflexota;c__Anaerolineae;o__Aggregatilineales;f__J027;g__J027;s__J027 sp010092845	1	0	0	0	0
GCA_012031655.1_ASM1203165v1_genomic.fna	d__Bacteria;p__Chloroflexota;c__Anaerolineae;o__Aggregatilineales;f__J027;g__JAAUUD01;s__JAAUUD01 sp012031655	0	0	0	0	0
GCA_019912945.1_ASM1991294v1_genomic.fna	d__Bacteria;p__Chloroflexota;c__Anaerolineae;o__Aggregatilineales;f__J027;g__SB15;s__	0	0	0	0	0
GCA_023384395.1_ASM2338439v1_genomic.fna	d__Bacteria;p__Chloroflexota;c__Anaerolineae;o__Aggregatilineales;f__J027;g__SB15;s__SB15 sp008933735	0	0	0	0	0
GCA_027069285.1_ASM2706928v1_genomic.fna	d__Bacteria;p__Chloroflexota;c__Anaerolineae;o__Aggregatilineales;f__JAFGMM01;g__;s__	0	0	0	0	0
GCA_027494055.1_ASM2749405v1_genomic.fna	d__Bacteria;p__Chloroflexota;c__Anaerolineae;o__Aggregatilineales;f__JAFGMM01;g__;s__	0	0	0	0	1
GCA_034435135.1_ASM3443513v1_genomic.fna	d__Bacteria;p__Chloroflexota;c__Anaerolineae;o__Aggregatilineales;f__JAFGMM01;g__;s__	0	0	0	0	0
GCA_016927535.1_ASM1692753v1_genomic.fna	d__Bacteria;p__Chloroflexota;c__Anaerolineae;o__Aggregatilineales;f__JAFGMM01;g__JAFGMM01;s__JAFGMM01 sp016927535	0	0	0	0	0
GCA_019637615.1_ASM1963761v1_genomic.fna	d__Bacteria;p__Chloroflexota;c__Anaerolineae;o__Aggregatilineales;f__UBA2796;g__;s__	1	0	0	0	1
GCA_020850075.1_ASM2085007v1_genomic.fna	d__Bacteria;p__Chloroflexota;c__Anaerolineae;o__Aggregatilineales;f__UBA2796;g__;s__	1	0	0	0	0
GCA_019637555.1_ASM1963755v1_genomic.fna	d__Bacteria;p__Chloroflexota;c__Anaerolineae;o__Aggregatilineales;f__UBA2796;g__;s__	1	0	0	0	0
GCA_025357395.1_ASM2535739v1_genomic.fna	d__Bacteria;p__Chloroflexota;c__Anaerolineae;o__Aggregatilineales;f__UBA2796;g__;s__	0	0	0	0	0
GCA_035309185.1_ASM3530918v1_genomic.fna	d__Bacteria;p__Chloroflexota;c__Anaerolineae;o__Aggregatilineales;f__UBA2796;g__;s__	0	0	0	0	0
GCA_021325095.1_ASM2132509v1_genomic.fna	d__Bacteria;p__Chloroflexota;c__Anaerolineae;o__Aggregatilineales;f__UBA2796;g__;s__	0	0	0	0	0
GCA_040007395.1_ASM4000739v1_genomic.fna	d__Bacteria;p__Chloroflexota;c__Anaerolineae;o__Aggregatilineales;f__UBA2796;g__;s__	0	0	0	0	0
GCA_937871275.1_SRR13685146_bin.37_CONCOCT_v1.1_MAG_genomic.fna	d__Bacteria;p__Chloroflexota;c__Anaerolineae;o__Aggregatilineales;f__UBA2796;g__;s__	0	0	0	0	0
GCA_020851855.1_ASM2085185v1_genomic.fna	d__Bacteria;p__Chloroflexota;c__Anaerolineae;o__Aggregatilineales;f__UBA2796;g__;s__	0	0	0	0	0
GCA_038239365.1_ASM3823936v1_genomic.fna	d__Bacteria;p__Chloroflexota;c__Anaerolineae;o__Aggregatilineales;f__UBA2796;g__;s__	0	0	0	0	0
GCA_038230635.1_ASM3823063v1_genomic.fna	d__Bacteria;p__Chloroflexota;c__Anaerolineae;o__Aggregatilineales;f__UBA2796;g__;s__	0	0	0	0	0
GCA_038240515.1_ASM3824051v1_genomic.fna	d__Bacteria;p__Chloroflexota;c__Anaerolineae;o__Aggregatilineales;f__UBA2796;g__;s__	0	0	0	0	0
GCA_033578585.1_ASM3357858v1_genomic.fna	d__Bacteria;p__Chloroflexota;c__Anaerolineae;o__Aggregatilineales;f__UBA2796;g__CP2-2F;s__	0	0	0	0	0
GCA_030263685.1_ASM3026368v1_genomic.fna	d__Bacteria;p__Chloroflexota;c__Anaerolineae;o__Aggregatilineales;f__UBA2796;g__CP2-2F;s__	0	0	0	0	0
GCA_034432555.1_ASM3443255v1_genomic.fna	d__Bacteria;p__Chloroflexota;c__Anaerolineae;o__Aggregatilineales;f__UBA2796;g__CP2-2F;s__	0	0	0	0	0
GCA_034436235.1_ASM3443623v1_genomic.fna	d__Bacteria;p__Chloroflexota;c__Anaerolineae;o__Aggregatilineales;f__UBA2796;g__CP2-2F;s__	0	0	0	0	0
GCA_034436355.1_ASM3443635v1_genomic.fna	d__Bacteria;p__Chloroflexota;c__Anaerolineae;o__Aggregatilineales;f__UBA2796;g__CP2-2F;s__	0	0	0	0	0
GCA_034436395.1_ASM3443639v1_genomic.fna	d__Bacteria;p__Chloroflexota;c__Anaerolineae;o__Aggregatilineales;f__UBA2796;g__CP2-2F;s__CP2-2F sp003695215	0	0	0	0	0
GCA_034434475.1_ASM3443447v1_genomic.fna	d__Bacteria;p__Chloroflexota;c__Anaerolineae;o__Aggregatilineales;f__UBA2796;g__CP2-2F;s__CP2-2F sp017743585	0	0	0	0	0
GCA_035440525.1_ASM3544052v1_genomic.fna	d__Bacteria;p__Chloroflexota;c__Anaerolineae;o__Aggregatilineales;f__UBA2796;g__UBA2796;s__UBA2796 sp002352035	0	0	0	0	0
GCA_030834915.1_ASM3083491v1_genomic.fna	d__Bacteria;p__Chloroflexota;c__Anaerolineae;o__Aggregatilineales;f__UBA2796;g__UBA2796;s__UBA2796 sp014879835	0	0	0	0	0
GCA_034434995.1_ASM3443499v1_genomic.fna	d__Bacteria;p__Chloroflexota;c__Anaerolineae;o__Aggregatilineales;f__UBA3940;g__;s__	0	0	0	0	0
GCA_034435375.1_ASM3443537v1_genomic.fna	d__Bacteria;p__Chloroflexota;c__Anaerolineae;o__Aggregatilineales;f__UBA3940;g__;s__	0	0	0	0	1
GCA_034435035.1_ASM3443503v1_genomic.fna	d__Bacteria;p__Chloroflexota;c__Anaerolineae;o__Aggregatilineales;f__UBA3940;g__;s__	0	0	0	0	0
GCA_034435015.1_ASM3443501v1_genomic.fna	d__Bacteria;p__Chloroflexota;c__Anaerolineae;o__Aggregatilineales;f__UBA3940;g__;s__	0	0	0	0	0
GCA_024643825.1_ASM2464382v1_genomic.fna	d__Bacteria;p__Chloroflexota;c__Anaerolineae;o__Aggregatilineales;f__UBA3940;g__;s__	0	0	0	0	1
GCA_011051745.1_ASM1105174v1_genomic.fna	d__Bacteria;p__Chloroflexota;c__Anaerolineae;o__Aggregatilineales;f__UBA3940;g__DRKO01;s__DRKO01 sp011051745	0	0	0	0	1
GCA_016927375.1_ASM1692737v1_genomic.fna	d__Bacteria;p__Chloroflexota;c__Anaerolineae;o__Aggregatilineales;f__UBA3940;g__JAFGMS01;s__JAFGMS01 sp016927375	0	0	0	0	0
GCA_016928235.1_ASM1692823v1_genomic.fna	d__Bacteria;p__Chloroflexota;c__Anaerolineae;o__Aggregatilineales;f__UBA3940;g__JAFGMS01;s__JAFGMS01 sp016928235	0	0	0	0	0
GCA_034430335.1_ASM3443033v1_genomic.fna	d__Bacteria;p__Chloroflexota;c__Anaerolineae;o__Aggregatilineales;f__UBA3940;g__JAFGOY01;s__	0	0	0	0	0
GCA_016926255.1_ASM1692625v1_genomic.fna	d__Bacteria;p__Chloroflexota;c__Anaerolineae;o__Aggregatilineales;f__UBA3940;g__JAFGOY01;s__JAFGOY01 sp016926255	0	0	0	0	0
GCA_010092885.1_ASM1009288v1_genomic.fna	d__Bacteria;p__Chloroflexota;c__Anaerolineae;o__Aggregatilineales;f__UBA3940;g__TC-195;s__TC-195 sp010092885	0	0	0	0	0
GCA_010092775.1_ASM1009277v1_genomic.fna	d__Bacteria;p__Chloroflexota;c__Anaerolineae;o__Aggregatilineales;f__UBA3940;g__TC-71;s__TC-71 sp010092775	0	0	0	0	0
GCA_034434955.1_ASM3443495v1_genomic.fna	d__Bacteria;p__Chloroflexota;c__Anaerolineae;o__Aggregatilineales;f__UBA3940;g__UBA3940;s__	0	0	0	0	0
GCA_036679085.1_ASM3667908v1_genomic.fna	d__Bacteria;p__Chloroflexota;c__Anaerolineae;o__Aggregatilineales;f__UBA3940;g__UBA3940;s__UBA3940 sp002385675	0	0	0	0	0
GCA_029975235.1_ASM2997523v1_genomic.fna	d__Bacteria;p__Chloroflexota;c__Anaerolineae;o__Anaerolineales;f__Anaerolineaceae;g__;s__	0	0	0	0	1
GCA_034435955.1_ASM3443595v1_genomic.fna	d__Bacteria;p__Chloroflexota;c__Anaerolineae;o__Anaerolineales;f__Anaerolineaceae;g__;s__	0	0	0	0	1
GCA_016342475.1_ASM1634247v1_genomic.fna	d__Bacteria;p__Chloroflexota;c__Anaerolineae;o__Anaerolineales;f__Anaerolineaceae;g__;s__	0	1	0	0	0
GCA_035315125.1_ASM3531512v1_genomic.fna	d__Bacteria;p__Chloroflexota;c__Anaerolineae;o__Anaerolineales;f__Anaerolineaceae;g__;s__	0	0	0	0	0
GCA_034428975.1_ASM3442897v1_genomic.fna	d__Bacteria;p__Chloroflexota;c__Anaerolineae;o__Anaerolineales;f__Anaerolineaceae;g__;s__	0	0	0	0	0
GCA_035542155.1_ASM3554215v1_genomic.fna	d__Bacteria;p__Chloroflexota;c__Anaerolineae;o__Anaerolineales;f__Anaerolineaceae;g__;s__	0	0	0	0	0
GCA_028714615.1_ASM2871461v1_genomic.fna	d__Bacteria;p__Chloroflexota;c__Anaerolineae;o__Anaerolineales;f__Anaerolineaceae;g__;s__	0	1	0	0	0
GCA_039680295.1_ASM3968029v1_genomic.fna	d__Bacteria;p__Chloroflexota;c__Anaerolineae;o__Anaerolineales;f__Anaerolineaceae;g__;s__	0	0	0	0	0
GCA_022866465.1_ASM2286646v1_genomic.fna	d__Bacteria;p__Chloroflexota;c__Anaerolineae;o__Anaerolineales;f__Anaerolineaceae;g__;s__	0	0	0	0	0
GCA_034434075.1_ASM3443407v1_genomic.fna	d__Bacteria;p__Chloroflexota;c__Anaerolineae;o__Anaerolineales;f__Anaerolineaceae;g__;s__	0	1	0	0	1
GCA_039810245.1_ASM3981024v1_genomic.fna	d__Bacteria;p__Chloroflexota;c__Anaerolineae;o__Anaerolineales;f__Anaerolineaceae;g__;s__	0	0	0	0	0
GCA_937907495.1_SRR5576002_bin.104_CONCOCT_v1.1_MAG_genomic.fna	d__Bacteria;p__Chloroflexota;c__Anaerolineae;o__Anaerolineales;f__Anaerolineaceae;g__;s__	0	0	0	0	0
GCA_029265085.1_ASM2926508v1_genomic.fna	d__Bacteria;p__Chloroflexota;c__Anaerolineae;o__Anaerolineales;f__Anaerolineaceae;g__;s__	0	1	0	0	0
GCA_039680495.1_ASM3968049v1_genomic.fna	d__Bacteria;p__Chloroflexota;c__Anaerolineae;o__Anaerolineales;f__Anaerolineaceae;g__;s__	0	0	0	0	0
GCA_023381565.1_ASM2338156v1_genomic.fna	d__Bacteria;p__Chloroflexota;c__Anaerolineae;o__Anaerolineales;f__Anaerolineaceae;g__;s__	0	1	0	0	0
GCA_937920255.1_SRR3330211_bin.78_CONCOCT_v1.1_MAG_genomic.fna	d__Bacteria;p__Chloroflexota;c__Anaerolineae;o__Anaerolineales;f__Anaerolineaceae;g__;s__	0	0	0	0	1
GCA_029975475.1_ASM2997547v1_genomic.fna	d__Bacteria;p__Chloroflexota;c__Anaerolineae;o__Anaerolineales;f__Anaerolineaceae;g__;s__	0	0	0	0	0
GCA_034429535.1_ASM3442953v1_genomic.fna	d__Bacteria;p__Chloroflexota;c__Anaerolineae;o__Anaerolineales;f__Anaerolineaceae;g__;s__	0	1	0	0	0
GCA_036567725.1_ASM3656772v1_genomic.fna	d__Bacteria;p__Chloroflexota;c__Anaerolineae;o__Anaerolineales;f__Anaerolineaceae;g__;s__	0	1	0	0	1
GCA_031292395.1_ASM3129239v1_genomic.fna	d__Bacteria;p__Chloroflexota;c__Anaerolineae;o__Anaerolineales;f__Anaerolineaceae;g__;s__	0	1	0	0	0
GCA_036567625.1_ASM3656762v1_genomic.fna	d__Bacteria;p__Chloroflexota;c__Anaerolineae;o__Anaerolineales;f__Anaerolineaceae;g__;s__	0	0	0	0	1
GCA_036825755.1_ASM3682575v1_genomic.fna	d__Bacteria;p__Chloroflexota;c__Anaerolineae;o__Anaerolineales;f__Anaerolineaceae;g__;s__	0	1	0	0	1
GCA_036787065.1_ASM3678706v1_genomic.fna	d__Bacteria;p__Chloroflexota;c__Anaerolineae;o__Anaerolineales;f__Anaerolineaceae;g__;s__	0	0	0	0	0
GCA_035403825.1_ASM3540382v1_genomic.fna	d__Bacteria;p__Chloroflexota;c__Anaerolineae;o__Anaerolineales;f__Anaerolineaceae;g__49-20;s__	0	0	0	0	0
GCA_034430095.1_ASM3443009v1_genomic.fna	d__Bacteria;p__Chloroflexota;c__Anaerolineae;o__Anaerolineales;f__Anaerolineaceae;g__49-20;s__	0	0	0	0	0
GCA_035375925.1_ASM3537592v1_genomic.fna	d__Bacteria;p__Chloroflexota;c__Anaerolineae;o__Anaerolineales;f__Anaerolineaceae;g__49-20;s__	0	0	0	0	0
GCA_038562595.1_ASM3856259v1_genomic.fna	d__Bacteria;p__Chloroflexota;c__Anaerolineae;o__Anaerolineales;f__Anaerolineaceae;g__49-20;s__	0	0	0	0	0
GCA_002417685.1_ASM241768v1_genomic.fna	d__Bacteria;p__Chloroflexota;c__Anaerolineae;o__Anaerolineales;f__Anaerolineaceae;g__49-20;s__49-20 sp002417685	0	0	0	0	0
GCA_034429875.1_ASM3442987v1_genomic.fna	d__Bacteria;p__Chloroflexota;c__Anaerolineae;o__Anaerolineales;f__Anaerolineaceae;g__49-20;s__49-20 sp002436085	0	0	0	0	0
GCA_002436085.1_ASM243608v1_genomic.fna	d__Bacteria;p__Chloroflexota;c__Anaerolineae;o__Anaerolineales;f__Anaerolineaceae;g__49-20;s__49-20 sp002436085	0	0	0	0	0
GCA_003445715.1_ASM344571v1_genomic.fna	d__Bacteria;p__Chloroflexota;c__Anaerolineae;o__Anaerolineales;f__Anaerolineaceae;g__49-20;s__49-20 sp003445715	0	0	0	0	0
GCA_019873765.1_ASM1987376v1_genomic.fna	d__Bacteria;p__Chloroflexota;c__Anaerolineae;o__Anaerolineales;f__Anaerolineaceae;g__49-20;s__49-20 sp003499715	0	0	0	0	0
GCA_036744375.1_ASM3674437v1_genomic.fna	d__Bacteria;p__Chloroflexota;c__Anaerolineae;o__Anaerolineales;f__Anaerolineaceae;g__49-20;s__49-20 sp003499715	0	0	0	0	0
GCA_012517865.1_ASM1251786v1_genomic.fna	d__Bacteria;p__Chloroflexota;c__Anaerolineae;o__Anaerolineales;f__Anaerolineaceae;g__49-20;s__49-20 sp012517865	0	0	0	0	0
GCA_017993575.1_ASM1799357v1_genomic.fna	d__Bacteria;p__Chloroflexota;c__Anaerolineae;o__Anaerolineales;f__Anaerolineaceae;g__49-20;s__49-20 sp012797215	0	0	0	0	0
GCA_011176685.1_ASM1117668v1_genomic.fna	d__Bacteria;p__Chloroflexota;c__Anaerolineae;o__Anaerolineales;f__Anaerolineaceae;g__A373;s__A373 sp011176685	0	0	0	0	0
GCA_034429795.1_ASM3442979v1_genomic.fna	d__Bacteria;p__Chloroflexota;c__Anaerolineae;o__Anaerolineales;f__Anaerolineaceae;g__Anaerolinea;s__	0	0	0	0	2
GCA_029975055.1_ASM2997505v1_genomic.fna	d__Bacteria;p__Chloroflexota;c__Anaerolineae;o__Anaerolineales;f__Anaerolineaceae;g__Anaerolinea;s__	0	0	0	0	1
GCA_023406965.1_ASM2340696v1_genomic.fna	d__Bacteria;p__Chloroflexota;c__Anaerolineae;o__Anaerolineales;f__Anaerolineaceae;g__Anaerolinea;s__	0	0	0	0	1
GCA_020723905.1_ASM2072390v1_genomic.fna	d__Bacteria;p__Chloroflexota;c__Anaerolineae;o__Anaerolineales;f__Anaerolineaceae;g__Anaerolinea;s__	0	0	0	0	0
GCA_035325045.1_ASM3532504v1_genomic.fna	d__Bacteria;p__Chloroflexota;c__Anaerolineae;o__Anaerolineales;f__Anaerolineaceae;g__Anaerolinea;s__	0	0	0	0	0
GCA_016927865.1_ASM1692786v1_genomic.fna	d__Bacteria;p__Chloroflexota;c__Anaerolineae;o__Anaerolineales;f__Anaerolineaceae;g__Anaerolinea;s__Anaerolinea sp016927865	0	0	0	0	1
GCA_001050195.2_ASM105019v2_genomic.fna	d__Bacteria;p__Chloroflexota;c__Anaerolineae;o__Anaerolineales;f__Anaerolineaceae;g__Anaerolinea;s__Anaerolinea thermolimosa	0	1	0	0	1
GCA_000199675.1_ASM19967v1_genomic.fna	d__Bacteria;p__Chloroflexota;c__Anaerolineae;o__Anaerolineales;f__Anaerolineaceae;g__Anaerolinea;s__Anaerolinea thermophila	0	0	0	0	1
GCA_021848775.1_ASM2184877v1_genomic.fna	d__Bacteria;p__Chloroflexota;c__Anaerolineae;o__Anaerolineales;f__Anaerolineaceae;g__Bellilinea;s__	0	0	0	0	1
GCA_937863605.1_SRR6284162_bin.61_CONCOCT_v1.1_MAG_genomic.fna	d__Bacteria;p__Chloroflexota;c__Anaerolineae;o__Anaerolineales;f__Anaerolineaceae;g__Bellilinea;s__	0	0	0	0	0
GCA_034432615.1_ASM3443261v1_genomic.fna	d__Bacteria;p__Chloroflexota;c__Anaerolineae;o__Anaerolineales;f__Anaerolineaceae;g__Bellilinea;s__	0	1	0	0	1
GCA_036514835.1_ASM3651483v1_genomic.fna	d__Bacteria;p__Chloroflexota;c__Anaerolineae;o__Anaerolineales;f__Anaerolineaceae;g__Bellilinea;s__	0	0	0	0	0
GCA_035561555.1_ASM3556155v1_genomic.fna	d__Bacteria;p__Chloroflexota;c__Anaerolineae;o__Anaerolineales;f__Anaerolineaceae;g__Bellilinea;s__	0	0	0	0	0
GCA_037442545.1_ASM3744254v1_genomic.fna	d__Bacteria;p__Chloroflexota;c__Anaerolineae;o__Anaerolineales;f__Anaerolineaceae;g__Bellilinea;s__	0	1	0	0	0
GCA_034678705.1_ASM3467870v1_genomic.fna	d__Bacteria;p__Chloroflexota;c__Anaerolineae;o__Anaerolineales;f__Anaerolineaceae;g__Bellilinea;s__	0	0	0	0	0
GCA_035325865.1_ASM3532586v1_genomic.fna	d__Bacteria;p__Chloroflexota;c__Anaerolineae;o__Anaerolineales;f__Anaerolineaceae;g__Bellilinea;s__	0	0	0	0	0
GCA_034411135.1_ASM3441113v1_genomic.fna	d__Bacteria;p__Chloroflexota;c__Anaerolineae;o__Anaerolineales;f__Anaerolineaceae;g__Bellilinea;s__	0	1	0	0	1
GCA_034678305.1_ASM3467830v1_genomic.fna	d__Bacteria;p__Chloroflexota;c__Anaerolineae;o__Anaerolineales;f__Anaerolineaceae;g__Bellilinea;s__	0	0	0	0	0
GCA_039666315.1_ASM3966631v1_genomic.fna	d__Bacteria;p__Chloroflexota;c__Anaerolineae;o__Anaerolineales;f__Anaerolineaceae;g__Bellilinea;s__	0	1	0	0	1
GCA_034433665.1_ASM3443366v1_genomic.fna	d__Bacteria;p__Chloroflexota;c__Anaerolineae;o__Anaerolineales;f__Anaerolineaceae;g__Bellilinea;s__	0	0	0	0	0
GCA_035323565.1_ASM3532356v1_genomic.fna	d__Bacteria;p__Chloroflexota;c__Anaerolineae;o__Anaerolineales;f__Anaerolineaceae;g__Bellilinea;s__	0	0	0	0	1
GCA_001050215.2_ASM105021v2_genomic.fna	d__Bacteria;p__Chloroflexota;c__Anaerolineae;o__Anaerolineales;f__Anaerolineaceae;g__Bellilinea;s__Bellilinea caldifistulae	0	1	0	0	1
GCA_003453955.1_ASM345395v1_genomic.fna	d__Bacteria;p__Chloroflexota;c__Anaerolineae;o__Anaerolineales;f__Anaerolineaceae;g__Bellilinea;s__Bellilinea sp001796355	0	0	0	0	1
GCA_020723885.1_ASM2072388v1_genomic.fna	d__Bacteria;p__Chloroflexota;c__Anaerolineae;o__Anaerolineales;f__Anaerolineaceae;g__Bellilinea;s__Bellilinea sp003448875	0	1	0	0	1
GCA_004347695.1_ASM434769v1_genomic.fna	d__Bacteria;p__Chloroflexota;c__Anaerolineae;o__Anaerolineales;f__Anaerolineaceae;g__Bellilinea;s__Bellilinea sp004347695	0	0	0	0	1
GCA_034429115.1_ASM3442911v1_genomic.fna	d__Bacteria;p__Chloroflexota;c__Anaerolineae;o__Anaerolineales;f__Anaerolineaceae;g__Brevefilum;s__	0	0	0	0	0
GCA_034189815.1_ASM3418981v1_genomic.fna	d__Bacteria;p__Chloroflexota;c__Anaerolineae;o__Anaerolineales;f__Anaerolineaceae;g__Brevefilum;s__	0	0	0	0	0
GCA_034437335.1_ASM3443733v1_genomic.fna	d__Bacteria;p__Chloroflexota;c__Anaerolineae;o__Anaerolineales;f__Anaerolineaceae;g__Brevefilum;s__	0	0	0	0	0
GCA_019428905.1_ASM1942890v1_genomic.fna	d__Bacteria;p__Chloroflexota;c__Anaerolineae;o__Anaerolineales;f__Anaerolineaceae;g__Brevefilum;s__	0	0	0	0	0
GCA_034717715.1_ASM3471771v1_genomic.fna	d__Bacteria;p__Chloroflexota;c__Anaerolineae;o__Anaerolineales;f__Anaerolineaceae;g__Brevefilum;s__	0	0	0	0	1
GCA_029210815.1_ASM2921081v1_genomic.fna	d__Bacteria;p__Chloroflexota;c__Anaerolineae;o__Anaerolineales;f__Anaerolineaceae;g__Brevefilum;s__	0	0	0	0	0
GCA_034189585.1_ASM3418958v1_genomic.fna	d__Bacteria;p__Chloroflexota;c__Anaerolineae;o__Anaerolineales;f__Anaerolineaceae;g__Brevefilum;s__	0	0	0	0	0
GCA_034189405.1_ASM3418940v1_genomic.fna	d__Bacteria;p__Chloroflexota;c__Anaerolineae;o__Anaerolineales;f__Anaerolineaceae;g__Brevefilum;s__	0	0	0	0	0
GCA_900184705.1_CAMBI-1_genomic.fna	d__Bacteria;p__Chloroflexota;c__Anaerolineae;o__Anaerolineales;f__Anaerolineaceae;g__Brevefilum;s__Brevefilum fermentans	0	0	0	0	0
GCA_001508595.1_ASM150859v1_genomic.fna	d__Bacteria;p__Chloroflexota;c__Anaerolineae;o__Anaerolineales;f__Anaerolineaceae;g__Brevefilum;s__Brevefilum sp001508595	0	0	0	0	0
GCA_003567435.1_ASM356743v1_genomic.fna	d__Bacteria;p__Chloroflexota;c__Anaerolineae;o__Anaerolineales;f__Anaerolineaceae;g__Brevefilum;s__Brevefilum sp003563055	0	0	0	0	0
GCA_007126555.1_ASM712655v1_genomic.fna	d__Bacteria;p__Chloroflexota;c__Anaerolineae;o__Anaerolineales;f__Anaerolineaceae;g__Brevefilum;s__Brevefilum sp007119455	0	0	0	0	0
GCA_011620555.1_ASM1162055v1_genomic.fna	d__Bacteria;p__Chloroflexota;c__Anaerolineae;o__Anaerolineales;f__Anaerolineaceae;g__Brevefilum;s__Brevefilum sp011620555	0	0	0	0	1
GCA_012522475.1_ASM1252247v1_genomic.fna	d__Bacteria;p__Chloroflexota;c__Anaerolineae;o__Anaerolineales;f__Anaerolineaceae;g__Brevefilum;s__Brevefilum sp012522475	0	0	0	0	0
GCA_016841365.1_ASM1684136v1_genomic.fna	d__Bacteria;p__Chloroflexota;c__Anaerolineae;o__Anaerolineales;f__Anaerolineaceae;g__Brevefilum;s__Brevefilum sp016841365	0	0	0	0	1
GCA_016841445.1_ASM1684144v1_genomic.fna	d__Bacteria;p__Chloroflexota;c__Anaerolineae;o__Anaerolineales;f__Anaerolineaceae;g__Brevefilum;s__Brevefilum sp016841445	0	0	0	0	1
GCA_016841525.1_ASM1684152v1_genomic.fna	d__Bacteria;p__Chloroflexota;c__Anaerolineae;o__Anaerolineales;f__Anaerolineaceae;g__Brevefilum;s__Brevefilum sp016841525	0	0	0	0	1
GCA_016887485.1_ASM1688748v1_genomic.fna	d__Bacteria;p__Chloroflexota;c__Anaerolineae;o__Anaerolineales;f__Anaerolineaceae;g__Brevefilum;s__Brevefilum sp016887485	0	0	0	0	1
GCA_021287005.1_ASM2128700v1_genomic.fna	d__Bacteria;p__Chloroflexota;c__Anaerolineae;o__Anaerolineales;f__Anaerolineaceae;g__Ch10;s__	0	0	0	0	0
GCA_022866355.1_ASM2286635v1_genomic.fna	d__Bacteria;p__Chloroflexota;c__Anaerolineae;o__Anaerolineales;f__Anaerolineaceae;g__Ch10;s__	0	0	0	0	0
GCA_021372725.1_ASM2137272v1_genomic.fna	d__Bacteria;p__Chloroflexota;c__Anaerolineae;o__Anaerolineales;f__Anaerolineaceae;g__Ch10;s__	0	0	0	0	0
GCA_013178295.1_ASM1317829v1_genomic.fna	d__Bacteria;p__Chloroflexota;c__Anaerolineae;o__Anaerolineales;f__Anaerolineaceae;g__Ch10;s__Ch10 sp013178295	0	1	0	0	1
GCA_020725865.1_ASM2072586v1_genomic.fna	d__Bacteria;p__Chloroflexota;c__Anaerolineae;o__Anaerolineales;f__Anaerolineaceae;g__Ch132;s__	0	0	0	0	1
GCA_034434695.1_ASM3443469v1_genomic.fna	d__Bacteria;p__Chloroflexota;c__Anaerolineae;o__Anaerolineales;f__Anaerolineaceae;g__Ch132;s__	0	0	0	0	0
GCA_020845515.1_ASM2084551v1_genomic.fna	d__Bacteria;p__Chloroflexota;c__Anaerolineae;o__Anaerolineales;f__Anaerolineaceae;g__Ch132;s__	0	0	0	0	0
GCA_013178185.1_ASM1317818v1_genomic.fna	d__Bacteria;p__Chloroflexota;c__Anaerolineae;o__Anaerolineales;f__Anaerolineaceae;g__Ch132;s__Ch132 sp013178185	0	0	0	0	1
GCA_014860825.1_ASM1486082v1_genomic.fna	d__Bacteria;p__Chloroflexota;c__Anaerolineae;o__Anaerolineales;f__Anaerolineaceae;g__DSYU01;s__	0	0	0	0	0
GCA_038206515.1_ASM3820651v1_genomic.fna	d__Bacteria;p__Chloroflexota;c__Anaerolineae;o__Anaerolineales;f__Anaerolineaceae;g__DSYU01;s__	0	1	0	0	0
GCA_023436665.1_ASM2343666v1_genomic.fna	d__Bacteria;p__Chloroflexota;c__Anaerolineae;o__Anaerolineales;f__Anaerolineaceae;g__DSYU01;s__	0	0	0	0	0
GCA_012516155.1_ASM1251615v1_genomic.fna	d__Bacteria;p__Chloroflexota;c__Anaerolineae;o__Anaerolineales;f__Anaerolineaceae;g__DSYU01;s__	0	0	0	0	0
GCA_034429835.1_ASM3442983v1_genomic.fna	d__Bacteria;p__Chloroflexota;c__Anaerolineae;o__Anaerolineales;f__Anaerolineaceae;g__DSYU01;s__	0	0	0	0	1
GCA_023434145.1_ASM2343414v1_genomic.fna	d__Bacteria;p__Chloroflexota;c__Anaerolineae;o__Anaerolineales;f__Anaerolineaceae;g__DSYU01;s__	0	0	0	0	1
GCA_034434155.1_ASM3443415v1_genomic.fna	d__Bacteria;p__Chloroflexota;c__Anaerolineae;o__Anaerolineales;f__Anaerolineaceae;g__DSYU01;s__DSYU01 sp011367365	0	0	0	0	1
GCA_036723985.1_ASM3672398v1_genomic.fna	d__Bacteria;p__Chloroflexota;c__Anaerolineae;o__Anaerolineales;f__Anaerolineaceae;g__Flexilinea;s__	0	0	0	0	0
GCA_937890875.1_SRR1562007_bin.102_CONCOCT_v1.1_MAG_genomic.fna	d__Bacteria;p__Chloroflexota;c__Anaerolineae;o__Anaerolineales;f__Anaerolineaceae;g__Flexilinea;s__	0	0	0	0	0
GCA_035394785.1_ASM3539478v1_genomic.fna	d__Bacteria;p__Chloroflexota;c__Anaerolineae;o__Anaerolineales;f__Anaerolineaceae;g__Flexilinea;s__	0	0	0	0	0
GCA_937894825.1_SRR1562008_bin.11_CONCOCT_v1.1_MAG_genomic.fna	d__Bacteria;p__Chloroflexota;c__Anaerolineae;o__Anaerolineales;f__Anaerolineaceae;g__Flexilinea;s__	0	0	0	0	0
GCA_029983925.1_ASM2998392v1_genomic.fna	d__Bacteria;p__Chloroflexota;c__Anaerolineae;o__Anaerolineales;f__Anaerolineaceae;g__Flexilinea;s__	0	0	0	0	0
GCA_034430295.1_ASM3443029v1_genomic.fna	d__Bacteria;p__Chloroflexota;c__Anaerolineae;o__Anaerolineales;f__Anaerolineaceae;g__Flexilinea;s__	0	0	0	0	0
GCA_963643375.1_H07616-L1_cleanbin_000018_GreatApes_genomic.fna	d__Bacteria;p__Chloroflexota;c__Anaerolineae;o__Anaerolineales;f__Anaerolineaceae;g__Flexilinea;s__	0	0	0	0	0
GCA_017433515.1_ASM1743351v1_genomic.fna	d__Bacteria;p__Chloroflexota;c__Anaerolineae;o__Anaerolineales;f__Anaerolineaceae;g__Flexilinea;s__	0	0	0	0	0
GCA_026645735.1_ASM2664573v1_genomic.fna	d__Bacteria;p__Chloroflexota;c__Anaerolineae;o__Anaerolineales;f__Anaerolineaceae;g__Flexilinea;s__	0	0	0	0	0
GCA_963594295.1_H07605-L1_cleanbin_000019_GreatApes_genomic.fna	d__Bacteria;p__Chloroflexota;c__Anaerolineae;o__Anaerolineales;f__Anaerolineaceae;g__Flexilinea;s__	0	0	0	0	0
GCA_938020565.1_ERR589373_bin.79_CONCOCT_v1.1_MAG_genomic.fna	d__Bacteria;p__Chloroflexota;c__Anaerolineae;o__Anaerolineales;f__Anaerolineaceae;g__Flexilinea;s__	0	0	0	0	0
GCA_034430135.1_ASM3443013v1_genomic.fna	d__Bacteria;p__Chloroflexota;c__Anaerolineae;o__Anaerolineales;f__Anaerolineaceae;g__Flexilinea;s__	0	0	0	0	0
GCA_001192795.1_ASM119279v1_genomic.fna	d__Bacteria;p__Chloroflexota;c__Anaerolineae;o__Anaerolineales;f__Anaerolineaceae;g__Flexilinea;s__Flexilinea flocculi	0	0	0	0	0
GCA_905372085.1_SRR9217393-mag-bin.14_genomic.fna	d__Bacteria;p__Chloroflexota;c__Anaerolineae;o__Anaerolineales;f__Anaerolineaceae;g__Flexilinea;s__Flexilinea sp001717545	0	0	0	0	0
GCA_035403705.1_ASM3540370v1_genomic.fna	d__Bacteria;p__Chloroflexota;c__Anaerolineae;o__Anaerolineales;f__Anaerolineaceae;g__Flexilinea;s__Flexilinea sp002329625	0	0	0	0	0
GCA_937877065.1_SRR1562008_bin.49_CONCOCT_v1.1_MAG_genomic.fna	d__Bacteria;p__Chloroflexota;c__Anaerolineae;o__Anaerolineales;f__Anaerolineaceae;g__Flexilinea;s__Flexilinea sp002407845	0	0	0	0	0
GCA_012799995.1_ASM1279999v1_genomic.fna	d__Bacteria;p__Chloroflexota;c__Anaerolineae;o__Anaerolineales;f__Anaerolineaceae;g__Flexilinea;s__Flexilinea sp012799995	0	0	0	0	0
GCA_905234325.1_RUG30100_genomic.fna	d__Bacteria;p__Chloroflexota;c__Anaerolineae;o__Anaerolineales;f__Anaerolineaceae;g__Flexilinea;s__Flexilinea sp017417055	0	0	0	0	0
GCA_017432685.1_ASM1743268v1_genomic.fna	d__Bacteria;p__Chloroflexota;c__Anaerolineae;o__Anaerolineales;f__Anaerolineaceae;g__Flexilinea;s__Flexilinea sp017432685	0	0	0	0	0
GCA_902774215.1_Rumen_uncultured_genome_RUG11948_genomic.fna	d__Bacteria;p__Chloroflexota;c__Anaerolineae;o__Anaerolineales;f__Anaerolineaceae;g__Flexilinea;s__Flexilinea sp902774215	0	0	0	0	0
GCA_902786265.1_Rumen_uncultured_genome_RUG13159_genomic.fna	d__Bacteria;p__Chloroflexota;c__Anaerolineae;o__Anaerolineales;f__Anaerolineaceae;g__Flexilinea;s__Flexilinea sp902786265	0	0	0	0	0
GCA_902791025.1_Rumen_uncultured_genome_RUG13631_genomic.fna	d__Bacteria;p__Chloroflexota;c__Anaerolineae;o__Anaerolineales;f__Anaerolineaceae;g__Flexilinea;s__Flexilinea sp902791025	0	0	0	0	0
GCA_902795255.1_Rumen_uncultured_genome_RUG14060_genomic.fna	d__Bacteria;p__Chloroflexota;c__Anaerolineae;o__Anaerolineales;f__Anaerolineaceae;g__Flexilinea;s__Flexilinea sp902795255	0	0	0	0	0
GCA_037445245.1_ASM3744524v1_genomic.fna	d__Bacteria;p__Chloroflexota;c__Anaerolineae;o__Anaerolineales;f__Anaerolineaceae;g__JAAZNB01;s__	0	0	0	0	1
GCA_034368125.1_ASM3436812v1_genomic.fna	d__Bacteria;p__Chloroflexota;c__Anaerolineae;o__Anaerolineales;f__Anaerolineaceae;g__JAAZNB01;s__	0	0	0	0	0
GCA_012797675.1_ASM1279767v1_genomic.fna	d__Bacteria;p__Chloroflexota;c__Anaerolineae;o__Anaerolineales;f__Anaerolineaceae;g__JAAZNB01;s__	0	0	0	0	0
GCA_034429695.1_ASM3442969v1_genomic.fna	d__Bacteria;p__Chloroflexota;c__Anaerolineae;o__Anaerolineales;f__Anaerolineaceae;g__JAAZNB01;s__	0	1	0	0	0
GCA_039666335.1_ASM3966633v1_genomic.fna	d__Bacteria;p__Chloroflexota;c__Anaerolineae;o__Anaerolineales;f__Anaerolineaceae;g__JAAZNB01;s__	0	0	0	0	0
GCA_012798515.1_ASM1279851v1_genomic.fna	d__Bacteria;p__Chloroflexota;c__Anaerolineae;o__Anaerolineales;f__Anaerolineaceae;g__JAAZNB01;s__JAAZNB01 sp012798515	0	1	0	0	0
GCA_013177815.1_ASM1317781v1_genomic.fna	d__Bacteria;p__Chloroflexota;c__Anaerolineae;o__Anaerolineales;f__Anaerolineaceae;g__JABLXM01;s__JABLXM01 sp013177815	0	0	0	0	0
GCA_021789855.1_ASM2178985v1_genomic.fna	d__Bacteria;p__Chloroflexota;c__Anaerolineae;o__Anaerolineales;f__Anaerolineaceae;g__JAFGXF01;s__	0	0	0	0	1
GCA_035397845.1_ASM3539784v1_genomic.fna	d__Bacteria;p__Chloroflexota;c__Anaerolineae;o__Anaerolineales;f__Anaerolineaceae;g__JAFGXF01;s__	0	1	0	0	1
GCA_016936755.1_ASM1693675v1_genomic.fna	d__Bacteria;p__Chloroflexota;c__Anaerolineae;o__Anaerolineales;f__Anaerolineaceae;g__JAFGXF01;s__JAFGXF01 sp016936755	0	0	0	0	0
GCA_034429015.1_ASM3442901v1_genomic.fna	d__Bacteria;p__Chloroflexota;c__Anaerolineae;o__Anaerolineales;f__Anaerolineaceae;g__JAGOFZ01;s__	0	0	0	0	1
GCA_035340555.1_ASM3534055v1_genomic.fna	d__Bacteria;p__Chloroflexota;c__Anaerolineae;o__Anaerolineales;f__Anaerolineaceae;g__JAGOFZ01;s__	0	0	0	0	0
GCA_035414945.1_ASM3541494v1_genomic.fna	d__Bacteria;p__Chloroflexota;c__Anaerolineae;o__Anaerolineales;f__Anaerolineaceae;g__JAGOFZ01;s__JAGOFZ01 sp017996955	0	0	0	0	1
GCA_035431025.1_ASM3543102v1_genomic.fna	d__Bacteria;p__Chloroflexota;c__Anaerolineae;o__Anaerolineales;f__Anaerolineaceae;g__JAGOFZ01;s__JAGOFZ01 sp019136175	0	0	0	0	1
GCA_037143255.1_ASM3714325v1_genomic.fna	d__Bacteria;p__Chloroflexota;c__Anaerolineae;o__Anaerolineales;f__Anaerolineaceae;g__Leptolinea;s__	0	0	0	0	0
GCA_012515195.1_ASM1251519v1_genomic.fna	d__Bacteria;p__Chloroflexota;c__Anaerolineae;o__Anaerolineales;f__Anaerolineaceae;g__Leptolinea;s__Leptolinea sp012515195	0	1	0	0	0
GCA_012798535.1_ASM1279853v1_genomic.fna	d__Bacteria;p__Chloroflexota;c__Anaerolineae;o__Anaerolineales;f__Anaerolineaceae;g__Leptolinea;s__Leptolinea sp012798535	0	1	0	0	0
GCA_024363285.1_ASM2436328v1_genomic.fna	d__Bacteria;p__Chloroflexota;c__Anaerolineae;o__Anaerolineales;f__Anaerolineaceae;g__Leptolinea;s__Leptolinea sp012798615	0	1	0	0	1
GCA_001306095.1_ASM130609v1_genomic.fna	d__Bacteria;p__Chloroflexota;c__Anaerolineae;o__Anaerolineales;f__Anaerolineaceae;g__Leptolinea;s__Leptolinea tardivitalis	0	1	0	0	1
GCA_029975215.1_ASM2997521v1_genomic.fna	d__Bacteria;p__Chloroflexota;c__Anaerolineae;o__Anaerolineales;f__Anaerolineaceae;g__Levilinea;s__	0	0	0	0	1
GCA_036751735.1_ASM3675173v1_genomic.fna	d__Bacteria;p__Chloroflexota;c__Anaerolineae;o__Anaerolineales;f__Anaerolineaceae;g__Levilinea;s__	0	0	0	0	0
GCA_001050255.2_ASM105025v2_genomic.fna	d__Bacteria;p__Chloroflexota;c__Anaerolineae;o__Anaerolineales;f__Anaerolineaceae;g__Levilinea;s__Levilinea saccharolytica	0	0	0	0	1
GCA_937863945.1_SRR8859111_bin.152_CONCOCT_v1.1_MAG_genomic.fna	d__Bacteria;p__Chloroflexota;c__Anaerolineae;o__Anaerolineales;f__Anaerolineaceae;g__Longilinea;s__	0	0	0	0	0
GCA_035560795.1_ASM3556079v1_genomic.fna	d__Bacteria;p__Chloroflexota;c__Anaerolineae;o__Anaerolineales;f__Anaerolineaceae;g__Longilinea;s__	0	0	0	0	0
GCA_026645875.1_ASM2664587v1_genomic.fna	d__Bacteria;p__Chloroflexota;c__Anaerolineae;o__Anaerolineales;f__Anaerolineaceae;g__Longilinea;s__	0	0	0	0	0
GCA_034428815.1_ASM3442881v1_genomic.fna	d__Bacteria;p__Chloroflexota;c__Anaerolineae;o__Anaerolineales;f__Anaerolineaceae;g__Longilinea;s__	0	0	0	0	0
GCA_001050235.2_ASM105023v2_genomic.fna	d__Bacteria;p__Chloroflexota;c__Anaerolineae;o__Anaerolineales;f__Anaerolineaceae;g__Longilinea;s__Longilinea arvoryzae	0	0	0	0	1
GCA_012797895.1_ASM1279789v1_genomic.fna	d__Bacteria;p__Chloroflexota;c__Anaerolineae;o__Anaerolineales;f__Anaerolineaceae;g__Ornatilinea;s__	0	1	0	0	1
GCA_001306115.1_ASM130611v1_genomic.fna	d__Bacteria;p__Chloroflexota;c__Anaerolineae;o__Anaerolineales;f__Anaerolineaceae;g__Ornatilinea;s__Ornatilinea apprima	0	1	0	0	0
GCA_030156345.1_ASM3015634v1_genomic.fna	d__Bacteria;p__Chloroflexota;c__Anaerolineae;o__Anaerolineales;f__Anaerolineaceae;g__Pelolinea;s__	0	0	0	0	0
GCA_022866165.1_ASM2286616v1_genomic.fna	d__Bacteria;p__Chloroflexota;c__Anaerolineae;o__Anaerolineales;f__Anaerolineaceae;g__Pelolinea;s__	0	0	0	0	1
GCA_016865975.1_JGI_2017-08-21_genomic.fna	d__Bacteria;p__Chloroflexota;c__Anaerolineae;o__Anaerolineales;f__Anaerolineaceae;g__Pelolinea;s__	0	0	0	0	0
GCA_030692365.1_ASM3069236v1_genomic.fna	d__Bacteria;p__Chloroflexota;c__Anaerolineae;o__Anaerolineales;f__Anaerolineaceae;g__Pelolinea;s__	0	0	0	0	0
GCA_030655835.1_ASM3065583v1_genomic.fna	d__Bacteria;p__Chloroflexota;c__Anaerolineae;o__Anaerolineales;f__Anaerolineaceae;g__Pelolinea;s__	0	0	0	0	0
GCA_937902055.1_SRR3330210_bin.50_CONCOCT_v1.1_MAG_genomic.fna	d__Bacteria;p__Chloroflexota;c__Anaerolineae;o__Anaerolineales;f__Anaerolineaceae;g__Pelolinea;s__	0	0	0	0	0
GCA_002412595.1_ASM241259v1_genomic.fna	d__Bacteria;p__Chloroflexota;c__Anaerolineae;o__Anaerolineales;f__Anaerolineaceae;g__Pelolinea;s__Pelolinea sp002412595	0	0	0	0	0
GCA_013178095.1_ASM1317809v1_genomic.fna	d__Bacteria;p__Chloroflexota;c__Anaerolineae;o__Anaerolineales;f__Anaerolineaceae;g__Pelolinea;s__Pelolinea sp013178095	0	0	0	0	0
GCA_003966975.1_ASM396697v1_genomic.fna	d__Bacteria;p__Chloroflexota;c__Anaerolineae;o__Anaerolineales;f__Anaerolineaceae;g__Pelolinea;s__Pelolinea submarina	0	0	0	0	0
GCA_036746315.1_ASM3674631v1_genomic.fna	d__Bacteria;p__Chloroflexota;c__Anaerolineae;o__Anaerolineales;f__Anaerolineaceae;g__PNON01;s__	0	1	0	0	0
GCA_013824865.1_ASM1382486v1_genomic.fna	d__Bacteria;p__Chloroflexota;c__Anaerolineae;o__Anaerolineales;f__Anaerolineaceae;g__PNON01;s__PNON01 sp013824865	0	0	0	0	0
GCA_903828565.1_freshwater_MAG_---_LaPlata_bin-0305_genomic.fna	d__Bacteria;p__Chloroflexota;c__Anaerolineae;o__Anaerolineales;f__Anaerolineaceae;g__PNON01;s__PNON01 sp903828565	0	0	0	0	0
GCA_021107195.1_ASM2110719v1_genomic.fna	d__Bacteria;p__Chloroflexota;c__Anaerolineae;o__Anaerolineales;f__Anaerolineaceae;g__SM3-B121;s__	0	0	0	0	0
GCA_020060485.1_ASM2006048v1_genomic.fna	d__Bacteria;p__Chloroflexota;c__Anaerolineae;o__Anaerolineales;f__Anaerolineaceae;g__SM3-B121;s__	0	0	0	0	0
GCA_034003545.1_ASM3400354v1_genomic.fna	d__Bacteria;p__Chloroflexota;c__Anaerolineae;o__Anaerolineales;f__Anaerolineaceae;g__SM3-B121;s__	0	0	0	0	0
GCA_018433975.1_SM3_genomic.fna	d__Bacteria;p__Chloroflexota;c__Anaerolineae;o__Anaerolineales;f__Anaerolineaceae;g__SM3-B121;s__SM3-B121 sp018433975	0	0	0	0	1
GCA_021107655.1_ASM2110765v1_genomic.fna	d__Bacteria;p__Chloroflexota;c__Anaerolineae;o__Anaerolineales;f__Anaerolineaceae;g__SpSt-1165;s__	0	0	0	0	0
GCA_013314735.1_ASM1331473v1_genomic.fna	d__Bacteria;p__Chloroflexota;c__Anaerolineae;o__Anaerolineales;f__Anaerolineaceae;g__SpSt-1165;s__SpSt-1165 sp013314735	0	0	0	0	1
GCA_034430195.1_ASM3443019v1_genomic.fna	d__Bacteria;p__Chloroflexota;c__Anaerolineae;o__Anaerolineales;f__Anaerolineaceae;g__T78;s__	0	0	0	0	0
GCA_035388405.1_ASM3538840v1_genomic.fna	d__Bacteria;p__Chloroflexota;c__Anaerolineae;o__Anaerolineales;f__Anaerolineaceae;g__T78;s__	0	0	0	0	0
GCA_034677585.1_ASM3467758v1_genomic.fna	d__Bacteria;p__Chloroflexota;c__Anaerolineae;o__Anaerolineales;f__Anaerolineaceae;g__T78;s__	0	0	0	0	0
GCA_012841075.1_ASM1284107v1_genomic.fna	d__Bacteria;p__Chloroflexota;c__Anaerolineae;o__Anaerolineales;f__Anaerolineaceae;g__T78;s__	0	0	0	0	0
GCA_034927385.1_ASM3492738v1_genomic.fna	d__Bacteria;p__Chloroflexota;c__Anaerolineae;o__Anaerolineales;f__Anaerolineaceae;g__T78;s__	0	0	0	0	0
GCA_035404465.1_ASM3540446v1_genomic.fna	d__Bacteria;p__Chloroflexota;c__Anaerolineae;o__Anaerolineales;f__Anaerolineaceae;g__T78;s__	0	0	0	0	0
GCA_034926255.1_ASM3492625v1_genomic.fna	d__Bacteria;p__Chloroflexota;c__Anaerolineae;o__Anaerolineales;f__Anaerolineaceae;g__T78;s__	0	0	0	0	0
GCA_034005885.1_ASM3400588v1_genomic.fna	d__Bacteria;p__Chloroflexota;c__Anaerolineae;o__Anaerolineales;f__Anaerolineaceae;g__T78;s__	0	0	0	0	0
GCA_023230685.1_ASM2323068v1_genomic.fna	d__Bacteria;p__Chloroflexota;c__Anaerolineae;o__Anaerolineales;f__Anaerolineaceae;g__T78;s__	0	0	0	0	0
GCA_035466865.1_ASM3546686v1_genomic.fna	d__Bacteria;p__Chloroflexota;c__Anaerolineae;o__Anaerolineales;f__Anaerolineaceae;g__T78;s__	0	0	0	0	0
GCA_038562515.1_ASM3856251v1_genomic.fna	d__Bacteria;p__Chloroflexota;c__Anaerolineae;o__Anaerolineales;f__Anaerolineaceae;g__T78;s__	0	0	0	0	1
GCA_035353215.1_ASM3535321v1_genomic.fna	d__Bacteria;p__Chloroflexota;c__Anaerolineae;o__Anaerolineales;f__Anaerolineaceae;g__T78;s__	0	0	0	0	0
GCA_034430875.1_ASM3443087v1_genomic.fna	d__Bacteria;p__Chloroflexota;c__Anaerolineae;o__Anaerolineales;f__Anaerolineaceae;g__T78;s__T78 sp001603765	0	0	0	0	0
GCA_002305635.1_ASM230563v1_genomic.fna	d__Bacteria;p__Chloroflexota;c__Anaerolineae;o__Anaerolineales;f__Anaerolineaceae;g__T78;s__T78 sp002305635	0	0	0	0	0
GCA_002306055.1_ASM230605v1_genomic.fna	d__Bacteria;p__Chloroflexota;c__Anaerolineae;o__Anaerolineales;f__Anaerolineaceae;g__T78;s__T78 sp002306055	0	0	0	0	0
GCA_002412845.1_ASM241284v1_genomic.fna	d__Bacteria;p__Chloroflexota;c__Anaerolineae;o__Anaerolineales;f__Anaerolineaceae;g__T78;s__T78 sp002347705	0	0	0	0	0
GCA_002399085.1_ASM239908v1_genomic.fna	d__Bacteria;p__Chloroflexota;c__Anaerolineae;o__Anaerolineales;f__Anaerolineaceae;g__T78;s__T78 sp002399085	0	0	0	0	0
GCA_937915675.1_SRR1562008_bin.104_CONCOCT_v1.1_MAG_genomic.fna	d__Bacteria;p__Chloroflexota;c__Anaerolineae;o__Anaerolineales;f__Anaerolineaceae;g__T78;s__T78 sp002407905	0	0	0	0	0
GCA_038562485.1_ASM3856248v1_genomic.fna	d__Bacteria;p__Chloroflexota;c__Anaerolineae;o__Anaerolineales;f__Anaerolineaceae;g__T78;s__T78 sp002409365	0	0	0	0	1
GCA_036727145.1_ASM3672714v1_genomic.fna	d__Bacteria;p__Chloroflexota;c__Anaerolineae;o__Anaerolineales;f__Anaerolineaceae;g__T78;s__T78 sp002409625	0	0	0	0	0
GCA_937880105.1_SRR1561993_bin.35_CONCOCT_v1.1_MAG_genomic.fna	d__Bacteria;p__Chloroflexota;c__Anaerolineae;o__Anaerolineales;f__Anaerolineaceae;g__T78;s__T78 sp002411175	0	0	0	0	0
GCA_002423495.1_ASM242349v1_genomic.fna	d__Bacteria;p__Chloroflexota;c__Anaerolineae;o__Anaerolineales;f__Anaerolineaceae;g__T78;s__T78 sp002423495	0	0	0	0	1
GCA_002432795.1_ASM243279v1_genomic.fna	d__Bacteria;p__Chloroflexota;c__Anaerolineae;o__Anaerolineales;f__Anaerolineaceae;g__T78;s__T78 sp002432795	0	0	0	0	0
GCA_002435825.1_ASM243582v1_genomic.fna	d__Bacteria;p__Chloroflexota;c__Anaerolineae;o__Anaerolineales;f__Anaerolineaceae;g__T78;s__T78 sp002435825	0	0	0	0	0
GCA_003532515.1_ASM353251v1_genomic.fna	d__Bacteria;p__Chloroflexota;c__Anaerolineae;o__Anaerolineales;f__Anaerolineaceae;g__T78;s__T78 sp003532515	0	0	0	0	0
GCA_011620445.1_ASM1162044v1_genomic.fna	d__Bacteria;p__Chloroflexota;c__Anaerolineae;o__Anaerolineales;f__Anaerolineaceae;g__T78;s__T78 sp011620445	0	0	0	0	0
GCA_011620465.1_ASM1162046v1_genomic.fna	d__Bacteria;p__Chloroflexota;c__Anaerolineae;o__Anaerolineales;f__Anaerolineaceae;g__T78;s__T78 sp011620465	0	0	0	0	0
GCA_011620505.1_ASM1162050v1_genomic.fna	d__Bacteria;p__Chloroflexota;c__Anaerolineae;o__Anaerolineales;f__Anaerolineaceae;g__T78;s__T78 sp011620505	0	0	0	0	0
GCA_012514645.1_ASM1251464v1_genomic.fna	d__Bacteria;p__Chloroflexota;c__Anaerolineae;o__Anaerolineales;f__Anaerolineaceae;g__T78;s__T78 sp012514645	0	0	0	0	0
GCA_012729755.1_ASM1272975v1_genomic.fna	d__Bacteria;p__Chloroflexota;c__Anaerolineae;o__Anaerolineales;f__Anaerolineaceae;g__T78;s__T78 sp012729755	0	0	0	0	0
GCA_012800995.1_ASM1280099v1_genomic.fna	d__Bacteria;p__Chloroflexota;c__Anaerolineae;o__Anaerolineales;f__Anaerolineaceae;g__T78;s__T78 sp012800995	0	0	0	0	0
GCA_036737005.1_ASM3673700v1_genomic.fna	d__Bacteria;p__Chloroflexota;c__Anaerolineae;o__Anaerolineales;f__Anaerolineaceae;g__T78;s__T78 sp012839565	0	0	0	0	0
GCA_030058035.1_ASM3005803v1_genomic.fna	d__Bacteria;p__Chloroflexota;c__Anaerolineae;o__Anaerolineales;f__Anaerolineaceae;g__T78;s__T78 sp019136215	0	0	0	0	0
GCA_034436175.1_ASM3443617v1_genomic.fna	d__Bacteria;p__Chloroflexota;c__Anaerolineae;o__Anaerolineales;f__Anaerolineaceae;g__Thermanaerothrix;s__	0	1	0	0	0
GCA_026415735.1_ASM2641573v1_genomic.fna	d__Bacteria;p__Chloroflexota;c__Anaerolineae;o__Anaerolineales;f__Anaerolineaceae;g__Thermanaerothrix;s__	0	0	0	0	0
GCA_032334255.1_ASM3233425v1_genomic.fna	d__Bacteria;p__Chloroflexota;c__Anaerolineae;o__Anaerolineales;f__Anaerolineaceae;g__Thermanaerothrix;s__	0	1	0	0	1
GCA_001306145.1_ASM130614v1_genomic.fna	d__Bacteria;p__Chloroflexota;c__Anaerolineae;o__Anaerolineales;f__Anaerolineaceae;g__Thermanaerothrix;s__Thermanaerothrix daxensis	0	1	0	0	1
GCA_012842835.1_ASM1284283v1_genomic.fna	d__Bacteria;p__Chloroflexota;c__Anaerolineae;o__Anaerolineales;f__Anaerolineaceae;g__UBA3924;s__UBA3924 sp002385985	0	0	0	0	0
GCA_963674975.1_piMetSpef1.Anaerolineaceae_2.1_genomic.fna	d__Bacteria;p__Chloroflexota;c__Anaerolineae;o__Anaerolineales;f__Anaerolineaceae;g__UBA4781;s__	0	0	0	0	0
GCA_963556045.2_piMetPara1.Anaerolineaceae_4.2_genomic.fna	d__Bacteria;p__Chloroflexota;c__Anaerolineae;o__Anaerolineales;f__Anaerolineaceae;g__UBA4781;s__	0	0	0	0	0
GCA_003599805.1_ASM359980v1_genomic.fna	d__Bacteria;p__Chloroflexota;c__Anaerolineae;o__Anaerolineales;f__Anaerolineaceae;g__UBA4781;s__	0	0	0	0	0
GCA_035362635.1_ASM3536263v1_genomic.fna	d__Bacteria;p__Chloroflexota;c__Anaerolineae;o__Anaerolineales;f__Anaerolineaceae;g__UBA4781;s__	0	0	0	0	0
GCA_003446605.1_ASM344660v1_genomic.fna	d__Bacteria;p__Chloroflexota;c__Anaerolineae;o__Anaerolineales;f__Anaerolineaceae;g__UBA4781;s__UBA4781 sp003446605	0	0	0	0	0
GCA_012797815.1_ASM1279781v1_genomic.fna	d__Bacteria;p__Chloroflexota;c__Anaerolineae;o__Anaerolineales;f__Anaerolineaceae;g__UBA4781;s__UBA4781 sp012797815	0	0	0	0	0
GCA_012797975.1_ASM1279797v1_genomic.fna	d__Bacteria;p__Chloroflexota;c__Anaerolineae;o__Anaerolineales;f__Anaerolineaceae;g__UBA4781;s__UBA4781 sp012797975	0	0	0	0	0
GCA_036722315.1_ASM3672231v1_genomic.fna	d__Bacteria;p__Chloroflexota;c__Anaerolineae;o__Anaerolineales;f__Anaerolineaceae;g__UBA4781;s__UBA4781 sp012798455	0	0	0	0	0
GCA_034429195.1_ASM3442919v1_genomic.fna	d__Bacteria;p__Chloroflexota;c__Anaerolineae;o__Anaerolineales;f__Anaerolineaceae;g__UBA4782;s__	0	1	0	0	1
GCA_034430215.1_ASM3443021v1_genomic.fna	d__Bacteria;p__Chloroflexota;c__Anaerolineae;o__Anaerolineales;f__Anaerolineaceae;g__UBA4782;s__	0	1	0	0	1
GCA_039680395.1_ASM3968039v1_genomic.fna	d__Bacteria;p__Chloroflexota;c__Anaerolineae;o__Anaerolineales;f__Anaerolineaceae;g__UBA4782;s__	0	1	0	0	1
GCA_035431905.1_ASM3543190v1_genomic.fna	d__Bacteria;p__Chloroflexota;c__Anaerolineae;o__Anaerolineales;f__Anaerolineaceae;g__UBA4782;s__UBA4782 sp002403095	0	0	0	0	0
GCA_002403095.1_ASM240309v1_genomic.fna	d__Bacteria;p__Chloroflexota;c__Anaerolineae;o__Anaerolineales;f__Anaerolineaceae;g__UBA4782;s__UBA4782 sp002403095	0	0	0	0	0
GCA_002412765.1_ASM241276v1_genomic.fna	d__Bacteria;p__Chloroflexota;c__Anaerolineae;o__Anaerolineales;f__Anaerolineaceae;g__UBA5203;s__UBA5203 sp002412765	0	1	0	0	0
GCA_016342545.1_ASM1634254v1_genomic.fna	d__Bacteria;p__Chloroflexota;c__Anaerolineae;o__Anaerolineales;f__Anaerolineaceae;g__UBA5203;s__UBA5203 sp016838895	0	1	0	0	1
GCA_013791645.1_ASM1379164v1_genomic.fna	d__Bacteria;p__Chloroflexota;c__Anaerolineae;o__Anaerolineales;f__Anaerolineaceae;g__UBA6107;s__	0	1	0	0	1
GCA_029265815.1_ASM2926581v1_genomic.fna	d__Bacteria;p__Chloroflexota;c__Anaerolineae;o__Anaerolineales;f__Anaerolineaceae;g__UBA6107;s__	0	0	0	0	2
GCA_020061455.1_ASM2006145v1_genomic.fna	d__Bacteria;p__Chloroflexota;c__Anaerolineae;o__Anaerolineales;f__Anaerolineaceae;g__UBA6107;s__	0	0	0	0	0
GCA_034428895.1_ASM3442889v1_genomic.fna	d__Bacteria;p__Chloroflexota;c__Anaerolineae;o__Anaerolineales;f__Anaerolineaceae;g__UBA6107;s__	0	0	0	0	1
GCA_038562455.1_ASM3856245v1_genomic.fna	d__Bacteria;p__Chloroflexota;c__Anaerolineae;o__Anaerolineales;f__Anaerolineaceae;g__UBA6107;s__	0	0	0	0	1
GCA_021825925.1_ASM2182592v1_genomic.fna	d__Bacteria;p__Chloroflexota;c__Anaerolineae;o__Anaerolineales;f__Anaerolineaceae;g__UBA6107;s__	0	0	0	0	0
GCA_034430175.1_ASM3443017v1_genomic.fna	d__Bacteria;p__Chloroflexota;c__Anaerolineae;o__Anaerolineales;f__Anaerolineaceae;g__UBA6107;s__	0	0	0	0	0
GCA_026390095.1_ASM2639009v1_genomic.fna	d__Bacteria;p__Chloroflexota;c__Anaerolineae;o__Anaerolineales;f__Anaerolineaceae;g__UBA6107;s__	0	0	0	0	1
GCA_027352245.1_ASM2735224v1_genomic.fna	d__Bacteria;p__Chloroflexota;c__Anaerolineae;o__Anaerolineales;f__Anaerolineaceae;g__UBA6107;s__	0	0	0	0	1
GCA_039683035.1_ASM3968303v1_genomic.fna	d__Bacteria;p__Chloroflexota;c__Anaerolineae;o__Anaerolineales;f__Anaerolineaceae;g__UBA6107;s__	0	0	0	0	1
GCA_927443345.1_OKU9_genomic.fna	d__Bacteria;p__Chloroflexota;c__Anaerolineae;o__Anaerolineales;f__Anaerolineaceae;g__UBA6107;s__	0	1	0	0	1
GCA_034933225.1_ASM3493322v1_genomic.fna	d__Bacteria;p__Chloroflexota;c__Anaerolineae;o__Anaerolineales;f__Anaerolineaceae;g__UBA6107;s__	0	0	0	0	1
GCA_034429135.1_ASM3442913v1_genomic.fna	d__Bacteria;p__Chloroflexota;c__Anaerolineae;o__Anaerolineales;f__Anaerolineaceae;g__UBA6107;s__	0	0	0	0	1
GCA_937897615.1_SRR3330206_bin.160_CONCOCT_v1.1_MAG_genomic.fna	d__Bacteria;p__Chloroflexota;c__Anaerolineae;o__Anaerolineales;f__Anaerolineaceae;g__UBA6107;s__	0	0	0	0	0
GCA_035342915.1_ASM3534291v1_genomic.fna	d__Bacteria;p__Chloroflexota;c__Anaerolineae;o__Anaerolineales;f__Anaerolineaceae;g__UBA6107;s__	0	0	0	0	1
GCA_002428455.1_ASM242845v1_genomic.fna	d__Bacteria;p__Chloroflexota;c__Anaerolineae;o__Anaerolineales;f__Anaerolineaceae;g__UBA6107;s__UBA6107 sp002428455	0	0	0	0	0
GCA_002840715.1_ASM284071v1_genomic.fna	d__Bacteria;p__Chloroflexota;c__Anaerolineae;o__Anaerolineales;f__Anaerolineaceae;g__UBA6107;s__UBA6107 sp002840715	0	1	0	0	0
GCA_003158355.1_20120600_E3D_genomic.fna	d__Bacteria;p__Chloroflexota;c__Anaerolineae;o__Anaerolineales;f__Anaerolineaceae;g__UBA6107;s__UBA6107 sp003158355	0	0	0	0	0
GCA_003501835.1_ASM350183v1_genomic.fna	d__Bacteria;p__Chloroflexota;c__Anaerolineae;o__Anaerolineales;f__Anaerolineaceae;g__UBA6107;s__UBA6107 sp003501835	0	0	0	0	0
GCA_003524305.1_ASM352430v1_genomic.fna	d__Bacteria;p__Chloroflexota;c__Anaerolineae;o__Anaerolineales;f__Anaerolineaceae;g__UBA6107;s__UBA6107 sp003524305	0	0	0	0	0
GCA_009773005.1_ASM977300v1_genomic.fna	d__Bacteria;p__Chloroflexota;c__Anaerolineae;o__Anaerolineales;f__Anaerolineaceae;g__UBA6107;s__UBA6107 sp009773005	0	0	0	0	1
GCA_034430035.1_ASM3443003v1_genomic.fna	d__Bacteria;p__Chloroflexota;c__Anaerolineae;o__Anaerolineales;f__Anaerolineaceae;g__UBA6107;s__UBA6107 sp012797695	0	0	0	0	0
GCA_012797695.1_ASM1279769v1_genomic.fna	d__Bacteria;p__Chloroflexota;c__Anaerolineae;o__Anaerolineales;f__Anaerolineaceae;g__UBA6107;s__UBA6107 sp012797695	0	0	0	0	0
GCA_937871025.1_ERR2113683_bin.125_CONCOCT_v1.1_MAG_genomic.fna	d__Bacteria;p__Chloroflexota;c__Anaerolineae;o__Anaerolineales;f__Anaerolineaceae;g__UBA6107;s__UBA6107 sp012798065	0	0	0	0	1
GCA_039680725.1_ASM3968072v1_genomic.fna	d__Bacteria;p__Chloroflexota;c__Anaerolineae;o__Anaerolineales;f__Anaerolineaceae;g__UBA6107;s__UBA6107 sp018056725	0	0	0	0	0
GCA_018060515.1_ASM1806051v1_genomic.fna	d__Bacteria;p__Chloroflexota;c__Anaerolineae;o__Anaerolineales;f__Anaerolineaceae;g__UBA6107;s__UBA6107 sp018060515	0	0	0	0	0
GCA_019429225.1_ASM1942922v1_genomic.fna	d__Bacteria;p__Chloroflexota;c__Anaerolineae;o__Anaerolineales;f__Anaerolineaceae;g__UBA6170;s__	0	0	0	0	0
GCA_034428855.1_ASM3442885v1_genomic.fna	d__Bacteria;p__Chloroflexota;c__Anaerolineae;o__Anaerolineales;f__Anaerolineaceae;g__UBA6170;s__	0	0	0	0	1
GCA_034429975.1_ASM3442997v1_genomic.fna	d__Bacteria;p__Chloroflexota;c__Anaerolineae;o__Anaerolineales;f__Anaerolineaceae;g__UBA6170;s__	0	0	0	0	1
GCA_038329785.1_ASM3832978v1_genomic.fna	d__Bacteria;p__Chloroflexota;c__Anaerolineae;o__Anaerolineales;f__Anaerolineaceae;g__UBA6170;s__	0	0	0	0	1
GCA_034003505.1_ASM3400350v1_genomic.fna	d__Bacteria;p__Chloroflexota;c__Anaerolineae;o__Anaerolineales;f__Anaerolineaceae;g__UBA6170;s__	0	0	0	0	0
GCA_030653365.1_ASM3065336v1_genomic.fna	d__Bacteria;p__Chloroflexota;c__Anaerolineae;o__Anaerolineales;f__Anaerolineaceae;g__UBA6170;s__	0	0	0	0	0
GCA_035464235.1_ASM3546423v1_genomic.fna	d__Bacteria;p__Chloroflexota;c__Anaerolineae;o__Anaerolineales;f__Anaerolineaceae;g__UBA6170;s__	0	0	0	0	0
GCA_001899005.1_ASM189900v1_genomic.fna	d__Bacteria;p__Chloroflexota;c__Anaerolineae;o__Anaerolineales;f__Anaerolineaceae;g__UBA6170;s__UBA6170 sp001899005	0	0	0	0	1
GCA_002702705.1_ASM270270v1_genomic.fna	d__Bacteria;p__Chloroflexota;c__Anaerolineae;o__Anaerolineales;f__Anaerolineaceae;g__UBA6170;s__UBA6170 sp002702705	0	1	0	0	1
GCA_002840735.1_ASM284073v1_genomic.fna	d__Bacteria;p__Chloroflexota;c__Anaerolineae;o__Anaerolineales;f__Anaerolineaceae;g__UBA6170;s__UBA6170 sp002840735	0	0	0	0	1
GCA_002840755.1_ASM284075v1_genomic.fna	d__Bacteria;p__Chloroflexota;c__Anaerolineae;o__Anaerolineales;f__Anaerolineaceae;g__UBA6170;s__UBA6170 sp002840755	0	1	0	0	1
GCA_002841995.1_ASM284199v1_genomic.fna	d__Bacteria;p__Chloroflexota;c__Anaerolineae;o__Anaerolineales;f__Anaerolineaceae;g__UBA6170;s__UBA6170 sp002841995	0	0	0	0	0
GCA_002842045.1_ASM284204v1_genomic.fna	d__Bacteria;p__Chloroflexota;c__Anaerolineae;o__Anaerolineales;f__Anaerolineaceae;g__UBA6170;s__UBA6170 sp002842045	0	0	0	0	1
GCA_014860845.1_ASM1486084v1_genomic.fna	d__Bacteria;p__Chloroflexota;c__Anaerolineae;o__Anaerolineales;f__Anaerolineaceae;g__UBA6170;s__UBA6170 sp014860845	0	0	0	0	0
GCA_036382315.1_ASM3638231v1_genomic.fna	d__Bacteria;p__Chloroflexota;c__Anaerolineae;o__Anaerolineales;f__Anaerolineaceae;g__UBA700;s__	0	0	0	0	0
GCA_020061145.1_ASM2006114v1_genomic.fna	d__Bacteria;p__Chloroflexota;c__Anaerolineae;o__Anaerolineales;f__DRKV01;g__;s__	0	0	0	0	0
GCA_037142095.1_ASM3714209v1_genomic.fna	d__Bacteria;p__Chloroflexota;c__Anaerolineae;o__Anaerolineales;f__DRKV01;g__;s__	0	1	0	0	0
GCA_022865645.1_ASM2286564v1_genomic.fna	d__Bacteria;p__Chloroflexota;c__Anaerolineae;o__Anaerolineales;f__DRKV01;g__;s__	0	0	0	0	0
GCA_034429745.1_ASM3442974v1_genomic.fna	d__Bacteria;p__Chloroflexota;c__Anaerolineae;o__Anaerolineales;f__DRKV01;g__;s__	0	1	0	0	0
GCA_024763355.1_ASM2476335v1_genomic.fna	d__Bacteria;p__Chloroflexota;c__Anaerolineae;o__Anaerolineales;f__DRKV01;g__DRKV01;s__	0	0	0	0	1
GCA_034434095.1_ASM3443409v1_genomic.fna	d__Bacteria;p__Chloroflexota;c__Anaerolineae;o__Anaerolineales;f__DRKV01;g__DRKV01;s__	0	0	0	0	0
GCA_034435695.1_ASM3443569v1_genomic.fna	d__Bacteria;p__Chloroflexota;c__Anaerolineae;o__Anaerolineales;f__DRKV01;g__DRKV01;s__	0	0	0	0	0
GCA_027015795.1_ASM2701579v1_genomic.fna	d__Bacteria;p__Chloroflexota;c__Anaerolineae;o__Anaerolineales;f__DRKV01;g__DRKV01;s__DRKV01 sp011051635	0	0	0	0	0
GCA_027026295.1_ASM2702629v1_genomic.fna	d__Bacteria;p__Chloroflexota;c__Anaerolineae;o__Anaerolineales;f__DRMV01;g__DRMV01;s__	0	0	0	0	1
GCA_026987175.1_ASM2698717v1_genomic.fna	d__Bacteria;p__Chloroflexota;c__Anaerolineae;o__Anaerolineales;f__DRMV01;g__DRMV01;s__	0	0	0	0	0
GCA_027083855.1_ASM2708385v1_genomic.fna	d__Bacteria;p__Chloroflexota;c__Anaerolineae;o__Anaerolineales;f__DRMV01;g__DRMV01;s__	0	0	0	0	0
GCA_027053355.1_ASM2705335v1_genomic.fna	d__Bacteria;p__Chloroflexota;c__Anaerolineae;o__Anaerolineales;f__DRMV01;g__DRMV01;s__	0	0	0	0	2
GCA_027019065.1_ASM2701906v1_genomic.fna	d__Bacteria;p__Chloroflexota;c__Anaerolineae;o__Anaerolineales;f__DRMV01;g__DRMV01;s__	0	0	0	0	0
GCA_015494875.1_ASM1549487v1_genomic.fna	d__Bacteria;p__Chloroflexota;c__Anaerolineae;o__Anaerolineales;f__DRMV01;g__DRMV01;s__DRMV01 sp011322445	0	0	0	0	0
GCA_015662055.1_ASM1566205v1_genomic.fna	d__Bacteria;p__Chloroflexota;c__Anaerolineae;o__Anaerolineales;f__DRMV01;g__DUEP01;s__DUEP01 sp011176535	0	0	0	0	0
GCA_026985995.1_ASM2698599v1_genomic.fna	d__Bacteria;p__Chloroflexota;c__Anaerolineae;o__Anaerolineales;f__DRMV01;g__JAADEN01;s__	0	0	0	0	0
GCA_013153135.1_ASM1315313v1_genomic.fna	d__Bacteria;p__Chloroflexota;c__Anaerolineae;o__Anaerolineales;f__DRMV01;g__JAADEN01;s__JAADEN01 sp013153135	0	0	0	0	0
GCA_013153375.1_ASM1315337v1_genomic.fna	d__Bacteria;p__Chloroflexota;c__Anaerolineae;o__Anaerolineales;f__DRMV01;g__JAADEN01;s__JAADEN01 sp013153375	0	0	0	0	0
GCA_015494815.1_ASM1549481v1_genomic.fna	d__Bacteria;p__Chloroflexota;c__Anaerolineae;o__Anaerolineales;f__DRMV01;g__JAADEN01;s__JAADEN01 sp015494815	0	0	0	0	0
GCA_027051155.1_ASM2705115v1_genomic.fna	d__Bacteria;p__Chloroflexota;c__Anaerolineae;o__Anaerolineales;f__DRMV01;g__S139-71;s__	0	0	0	0	0
GCA_026991215.1_ASM2699121v1_genomic.fna	d__Bacteria;p__Chloroflexota;c__Anaerolineae;o__Anaerolineales;f__DRMV01;g__S139-71;s__	0	0	0	0	0
GCA_026996855.1_ASM2699685v1_genomic.fna	d__Bacteria;p__Chloroflexota;c__Anaerolineae;o__Anaerolineales;f__DRMV01;g__S139-71;s__	0	0	0	0	1
GCA_015484985.1_ASM1548498v1_genomic.fna	d__Bacteria;p__Chloroflexota;c__Anaerolineae;o__Anaerolineales;f__DRMV01;g__S139-71;s__S139-71 sp015484985	0	0	0	0	0
GCA_015491595.1_ASM1549159v1_genomic.fna	d__Bacteria;p__Chloroflexota;c__Anaerolineae;o__Anaerolineales;f__DRMV01;g__S139-71;s__S139-71 sp015491595	0	0	0	0	1
GCA_027016495.1_ASM2701649v1_genomic.fna	d__Bacteria;p__Chloroflexota;c__Anaerolineae;o__Anaerolineales;f__E44-bin32;g__;s__	0	0	0	0	0
GCA_034430895.1_ASM3443089v1_genomic.fna	d__Bacteria;p__Chloroflexota;c__Anaerolineae;o__Anaerolineales;f__E44-bin32;g__;s__	0	0	0	1	1
GCA_001795115.1_ASM179511v1_genomic.fna	d__Bacteria;p__Chloroflexota;c__Anaerolineae;o__Anaerolineales;f__E44-bin32;g__;s__	0	0	0	0	1
GCA_036803025.1_ASM3680302v1_genomic.fna	d__Bacteria;p__Chloroflexota;c__Anaerolineae;o__Anaerolineales;f__E44-bin32;g__;s__	0	0	0	0	0
GCA_022866145.1_ASM2286614v1_genomic.fna	d__Bacteria;p__Chloroflexota;c__Anaerolineae;o__Anaerolineales;f__E44-bin32;g__;s__	0	0	0	0	0
GCA_034430695.1_ASM3443069v1_genomic.fna	d__Bacteria;p__Chloroflexota;c__Anaerolineae;o__Anaerolineales;f__E44-bin32;g__;s__	0	0	0	1	0
GCA_035288205.1_ASM3528820v1_genomic.fna	d__Bacteria;p__Chloroflexota;c__Anaerolineae;o__Anaerolineales;f__E44-bin32;g__;s__	0	0	0	1	3
GCA_024277995.1_ASM2427799v1_genomic.fna	d__Bacteria;p__Chloroflexota;c__Anaerolineae;o__Anaerolineales;f__E44-bin32;g__;s__	0	0	0	0	1
GCA_034435255.1_ASM3443525v1_genomic.fna	d__Bacteria;p__Chloroflexota;c__Anaerolineae;o__Anaerolineales;f__E44-bin32;g__;s__	0	0	0	0	0
GCA_030606145.1_ASM3060614v1_genomic.fna	d__Bacteria;p__Chloroflexota;c__Anaerolineae;o__Anaerolineales;f__E44-bin32;g__;s__	0	0	0	0	1
GCA_037382465.1_ASM3738246v1_genomic.fna	d__Bacteria;p__Chloroflexota;c__Anaerolineae;o__Anaerolineales;f__E44-bin32;g__;s__	0	0	0	1	1
GCA_030605795.1_ASM3060579v1_genomic.fna	d__Bacteria;p__Chloroflexota;c__Anaerolineae;o__Anaerolineales;f__E44-bin32;g__;s__	0	0	0	0	0
GCA_011772595.1_ASM1177259v1_genomic.fna	d__Bacteria;p__Chloroflexota;c__Anaerolineae;o__Anaerolineales;f__E44-bin32;g__;s__	0	0	0	0	1
GCA_038041975.1_ASM3804197v1_genomic.fna	d__Bacteria;p__Chloroflexota;c__Anaerolineae;o__Anaerolineales;f__E44-bin32;g__;s__	0	0	0	0	0
GCA_022866865.1_ASM2286686v1_genomic.fna	d__Bacteria;p__Chloroflexota;c__Anaerolineae;o__Anaerolineales;f__E44-bin32;g__;s__	0	0	0	0	1
GCA_026390045.1_ASM2639004v1_genomic.fna	d__Bacteria;p__Chloroflexota;c__Anaerolineae;o__Anaerolineales;f__E44-bin32;g__;s__	0	0	0	0	0
GCA_036397095.1_ASM3639709v1_genomic.fna	d__Bacteria;p__Chloroflexota;c__Anaerolineae;o__Anaerolineales;f__E44-bin32;g__;s__	0	0	0	1	1
GCA_035288185.1_ASM3528818v1_genomic.fna	d__Bacteria;p__Chloroflexota;c__Anaerolineae;o__Anaerolineales;f__E44-bin32;g__;s__	0	0	0	0	1
GCA_030673085.1_ASM3067308v1_genomic.fna	d__Bacteria;p__Chloroflexota;c__Anaerolineae;o__Anaerolineales;f__E44-bin32;g__;s__	0	0	0	0	0
GCA_016935855.1_ASM1693585v1_genomic.fna	d__Bacteria;p__Chloroflexota;c__Anaerolineae;o__Anaerolineales;f__E44-bin32;g__;s__	0	1	0	0	1
GCA_027058695.1_ASM2705869v1_genomic.fna	d__Bacteria;p__Chloroflexota;c__Anaerolineae;o__Anaerolineales;f__E44-bin32;g__;s__	0	1	0	0	2
GCA_034430715.1_ASM3443071v1_genomic.fna	d__Bacteria;p__Chloroflexota;c__Anaerolineae;o__Anaerolineales;f__E44-bin32;g__;s__	0	0	0	1	1
GCA_020723365.1_ASM2072336v1_genomic.fna	d__Bacteria;p__Chloroflexota;c__Anaerolineae;o__Anaerolineales;f__E44-bin32;g__;s__	0	0	0	0	1
GCA_036515195.1_ASM3651519v1_genomic.fna	d__Bacteria;p__Chloroflexota;c__Anaerolineae;o__Anaerolineales;f__E44-bin32;g__;s__	0	0	0	0	0
GCA_022866685.1_ASM2286668v1_genomic.fna	d__Bacteria;p__Chloroflexota;c__Anaerolineae;o__Anaerolineales;f__E44-bin32;g__;s__	0	0	0	0	0
GCA_002011555.1_ASM201155v1_genomic.fna	d__Bacteria;p__Chloroflexota;c__Anaerolineae;o__Anaerolineales;f__E44-bin32;g__;s__	0	0	0	0	1
GCA_036448555.1_ASM3644855v1_genomic.fna	d__Bacteria;p__Chloroflexota;c__Anaerolineae;o__Anaerolineales;f__E44-bin32;g__;s__	0	0	0	0	0
GCA_001796715.1_ASM179671v1_genomic.fna	d__Bacteria;p__Chloroflexota;c__Anaerolineae;o__Anaerolineales;f__E44-bin32;g__;s__	0	0	0	0	1
GCA_001797105.1_ASM179710v1_genomic.fna	d__Bacteria;p__Chloroflexota;c__Anaerolineae;o__Anaerolineales;f__E44-bin32;g__;s__	0	0	0	1	0
GCA_034417075.1_ASM3441707v1_genomic.fna	d__Bacteria;p__Chloroflexota;c__Anaerolineae;o__Anaerolineales;f__E44-bin32;g__;s__	0	0	0	1	2
GCA_036398195.1_ASM3639819v1_genomic.fna	d__Bacteria;p__Chloroflexota;c__Anaerolineae;o__Anaerolineales;f__E44-bin32;g__;s__	0	0	0	1	1
GCA_011772455.1_ASM1177245v1_genomic.fna	d__Bacteria;p__Chloroflexota;c__Anaerolineae;o__Anaerolineales;f__E44-bin32;g__;s__	0	0	0	0	2
GCA_034430425.1_ASM3443042v1_genomic.fna	d__Bacteria;p__Chloroflexota;c__Anaerolineae;o__Anaerolineales;f__E44-bin32;g__;s__	0	0	0	0	0
GCA_035471625.1_ASM3547162v1_genomic.fna	d__Bacteria;p__Chloroflexota;c__Anaerolineae;o__Anaerolineales;f__E44-bin32;g__DSPQ01;s__	0	0	0	0	0
GCA_035455265.1_ASM3545526v1_genomic.fna	d__Bacteria;p__Chloroflexota;c__Anaerolineae;o__Anaerolineales;f__E44-bin32;g__DSPQ01;s__	0	0	0	1	1
GCA_035319085.1_ASM3531908v1_genomic.fna	d__Bacteria;p__Chloroflexota;c__Anaerolineae;o__Anaerolineales;f__E44-bin32;g__DSPQ01;s__	0	0	0	0	0
GCA_035693825.1_ASM3569382v1_genomic.fna	d__Bacteria;p__Chloroflexota;c__Anaerolineae;o__Anaerolineales;f__E44-bin32;g__DSPQ01;s__	0	0	0	0	1
GCA_020350285.1_ASM2035028v1_genomic.fna	d__Bacteria;p__Chloroflexota;c__Anaerolineae;o__Anaerolineales;f__E44-bin32;g__DUEZ01;s__	0	0	0	0	1
GCA_011174825.1_ASM1117482v1_genomic.fna	d__Bacteria;p__Chloroflexota;c__Anaerolineae;o__Anaerolineales;f__E44-bin32;g__DUEZ01;s__DUEZ01 sp011174825	0	0	0	0	2
GCA_011174845.1_ASM1117484v1_genomic.fna	d__Bacteria;p__Chloroflexota;c__Anaerolineae;o__Anaerolineales;f__E44-bin32;g__DUEZ01;s__DUEZ01 sp011174845	0	0	0	0	0
GCA_034659395.1_ASM3465939v1_genomic.fna	d__Bacteria;p__Chloroflexota;c__Anaerolineae;o__Anaerolineales;f__E44-bin32;g__E44-bin32;s__	0	0	0	0	1
GCA_029210945.1_ASM2921094v1_genomic.fna	d__Bacteria;p__Chloroflexota;c__Anaerolineae;o__Anaerolineales;f__E44-bin32;g__E44-bin32;s__	0	0	0	0	1
GCA_034430795.1_ASM3443079v1_genomic.fna	d__Bacteria;p__Chloroflexota;c__Anaerolineae;o__Anaerolineales;f__E44-bin32;g__E44-bin32;s__	0	0	0	0	2
GCA_034430395.1_ASM3443039v1_genomic.fna	d__Bacteria;p__Chloroflexota;c__Anaerolineae;o__Anaerolineales;f__E44-bin32;g__E44-bin32;s__	0	0	0	0	1
GCA_030668545.1_ASM3066854v1_genomic.fna	d__Bacteria;p__Chloroflexota;c__Anaerolineae;o__Anaerolineales;f__E44-bin32;g__E44-bin32;s__	0	0	0	0	1
GCA_034430595.1_ASM3443059v1_genomic.fna	d__Bacteria;p__Chloroflexota;c__Anaerolineae;o__Anaerolineales;f__E44-bin32;g__E44-bin32;s__	0	0	0	0	1
GCA_029934135.1_ASM2993413v1_genomic.fna	d__Bacteria;p__Chloroflexota;c__Anaerolineae;o__Anaerolineales;f__E44-bin32;g__E44-bin32;s__	0	0	0	1	2
GCA_030606845.1_ASM3060684v1_genomic.fna	d__Bacteria;p__Chloroflexota;c__Anaerolineae;o__Anaerolineales;f__E44-bin32;g__E44-bin32;s__	0	0	0	0	0
GCA_037379555.1_ASM3737955v1_genomic.fna	d__Bacteria;p__Chloroflexota;c__Anaerolineae;o__Anaerolineales;f__E44-bin32;g__E44-bin32;s__	0	0	0	0	1
GCA_034430615.1_ASM3443061v1_genomic.fna	d__Bacteria;p__Chloroflexota;c__Anaerolineae;o__Anaerolineales;f__E44-bin32;g__E44-bin32;s__	0	0	0	0	1
GCA_030642885.1_ASM3064288v1_genomic.fna	d__Bacteria;p__Chloroflexota;c__Anaerolineae;o__Anaerolineales;f__E44-bin32;g__E44-bin32;s__	0	0	0	0	1
GCA_030588835.1_ASM3058883v1_genomic.fna	d__Bacteria;p__Chloroflexota;c__Anaerolineae;o__Anaerolineales;f__E44-bin32;g__E44-bin32;s__E44-bin32 sp004376465	0	0	0	0	1
GCA_004376895.1_ASM437689v1_genomic.fna	d__Bacteria;p__Chloroflexota;c__Anaerolineae;o__Anaerolineales;f__E44-bin32;g__E44-bin32;s__E44-bin32 sp004376895	0	0	0	0	1
GCA_016927115.1_ASM1692711v1_genomic.fna	d__Bacteria;p__Chloroflexota;c__Anaerolineae;o__Anaerolineales;f__E44-bin32;g__JAFGNH01;s__JAFGNH01 sp016927115	0	1	0	0	1
GCA_022626265.1_ASM2262626v1_genomic.fna	d__Bacteria;p__Chloroflexota;c__Anaerolineae;o__Anaerolineales;f__E44-bin32;g__W1033;s__	0	0	0	0	0
GCA_022561215.1_ASM2256121v1_genomic.fna	d__Bacteria;p__Chloroflexota;c__Anaerolineae;o__Anaerolineales;f__E44-bin32;g__W1033;s__	0	0	0	0	1
GCA_023250385.1_ASM2325038v1_genomic.fna	d__Bacteria;p__Chloroflexota;c__Anaerolineae;o__Anaerolineales;f__E44-bin32;g__W1033;s__	0	0	0	0	0
GCA_036986135.1_ASM3698613v1_genomic.fna	d__Bacteria;p__Chloroflexota;c__Anaerolineae;o__Anaerolineales;f__E44-bin32;g__W1033;s__	0	0	0	1	0
GCA_030673735.1_ASM3067373v1_genomic.fna	d__Bacteria;p__Chloroflexota;c__Anaerolineae;o__Anaerolineales;f__E44-bin32;g__W1033;s__	0	0	0	0	1
GCA_027298025.1_ASM2729802v1_genomic.fna	d__Bacteria;p__Chloroflexota;c__Anaerolineae;o__Anaerolineales;f__E44-bin32;g__W1033;s__	0	0	0	0	0
GCA_011192015.1_ASM1119201v1_genomic.fna	d__Bacteria;p__Chloroflexota;c__Anaerolineae;o__Anaerolineales;f__E44-bin32;g__W1033;s__W1033 sp011192015	0	0	0	0	1
GCA_037440925.1_ASM3744092v1_genomic.fna	d__Bacteria;p__Chloroflexota;c__Anaerolineae;o__Anaerolineales;f__EnvOPS12;g__;s__	0	0	0	0	1
GCA_037478555.1_ASM3747855v1_genomic.fna	d__Bacteria;p__Chloroflexota;c__Anaerolineae;o__Anaerolineales;f__EnvOPS12;g__;s__	0	0	0	0	1
GCA_037445635.1_ASM3744563v1_genomic.fna	d__Bacteria;p__Chloroflexota;c__Anaerolineae;o__Anaerolineales;f__EnvOPS12;g__;s__	0	0	0	0	0
GCA_034435275.1_ASM3443527v1_genomic.fna	d__Bacteria;p__Chloroflexota;c__Anaerolineae;o__Anaerolineales;f__EnvOPS12;g__;s__	0	0	0	0	0
GCA_034433385.1_ASM3443338v1_genomic.fna	d__Bacteria;p__Chloroflexota;c__Anaerolineae;o__Anaerolineales;f__EnvOPS12;g__;s__	0	0	0	0	1
GCA_034433165.1_ASM3443316v1_genomic.fna	d__Bacteria;p__Chloroflexota;c__Anaerolineae;o__Anaerolineales;f__EnvOPS12;g__;s__	0	0	0	0	1
GCA_034431895.1_ASM3443189v1_genomic.fna	d__Bacteria;p__Chloroflexota;c__Anaerolineae;o__Anaerolineales;f__EnvOPS12;g__;s__	0	0	0	0	1
GCA_024710905.1_ASM2471090v1_genomic.fna	d__Bacteria;p__Chloroflexota;c__Anaerolineae;o__Anaerolineales;f__EnvOPS12;g__;s__	0	0	0	0	2
GCA_037447295.1_ASM3744729v1_genomic.fna	d__Bacteria;p__Chloroflexota;c__Anaerolineae;o__Anaerolineales;f__EnvOPS12;g__630D-37;s__	0	0	0	0	0
GCA_037478835.1_ASM3747883v1_genomic.fna	d__Bacteria;p__Chloroflexota;c__Anaerolineae;o__Anaerolineales;f__EnvOPS12;g__630D-37;s__	0	0	0	0	0
GCA_034432895.1_ASM3443289v1_genomic.fna	d__Bacteria;p__Chloroflexota;c__Anaerolineae;o__Anaerolineales;f__EnvOPS12;g__630D-37;s__	0	0	0	0	0
GCA_028276265.1_ASM2827626v1_genomic.fna	d__Bacteria;p__Chloroflexota;c__Anaerolineae;o__Anaerolineales;f__EnvOPS12;g__630D-37;s__630D-37 sp017743695	0	0	0	0	0
GCA_037915795.1_ASM3791579v1_genomic.fna	d__Bacteria;p__Chloroflexota;c__Anaerolineae;o__Anaerolineales;f__EnvOPS12;g__CAIJPN01;s__	0	0	0	0	2
GCA_903822125.1_freshwater_MAG_---_LaPlata_bin-4513_genomic.fna	d__Bacteria;p__Chloroflexota;c__Anaerolineae;o__Anaerolineales;f__EnvOPS12;g__CAIJPN01;s__CAIJPN01 sp903822545	0	1	0	0	1
GCA_030653655.1_ASM3065365v1_genomic.fna	d__Bacteria;p__Chloroflexota;c__Anaerolineae;o__Anaerolineales;f__EnvOPS12;g__CG2-30-58-95;s__	0	0	0	0	0
GCA_030018695.1_ASM3001869v1_genomic.fna	d__Bacteria;p__Chloroflexota;c__Anaerolineae;o__Anaerolineales;f__EnvOPS12;g__CG2-30-58-95;s__	0	0	0	0	0
GCA_022865905.1_ASM2286590v1_genomic.fna	d__Bacteria;p__Chloroflexota;c__Anaerolineae;o__Anaerolineales;f__EnvOPS12;g__CG2-30-58-95;s__	0	0	0	0	1
GCA_020723995.1_ASM2072399v1_genomic.fna	d__Bacteria;p__Chloroflexota;c__Anaerolineae;o__Anaerolineales;f__EnvOPS12;g__CG2-30-58-95;s__	0	0	0	0	0
GCA_029933275.1_ASM2993327v1_genomic.fna	d__Bacteria;p__Chloroflexota;c__Anaerolineae;o__Anaerolineales;f__EnvOPS12;g__Desulfolinea;s__	0	0	0	0	1
GCA_024763295.1_ASM2476329v1_genomic.fna	d__Bacteria;p__Chloroflexota;c__Anaerolineae;o__Anaerolineales;f__EnvOPS12;g__Desulfolinea;s__	0	0	0	0	0
GCA_029933645.1_ASM2993364v1_genomic.fna	d__Bacteria;p__Chloroflexota;c__Anaerolineae;o__Anaerolineales;f__EnvOPS12;g__Desulfolinea;s__	0	0	0	0	1
GCA_024224815.1_ASM2422481v1_genomic.fna	d__Bacteria;p__Chloroflexota;c__Anaerolineae;o__Anaerolineales;f__EnvOPS12;g__Desulfolinea;s__	0	0	0	0	1
GCA_014382535.1_ASM1438253v1_genomic.fna	d__Bacteria;p__Chloroflexota;c__Anaerolineae;o__Anaerolineales;f__EnvOPS12;g__Desulfolinea;s__Desulfolinea nitratireducens	0	0	0	0	1
GCA_013152325.1_ASM1315232v1_genomic.fna	d__Bacteria;p__Chloroflexota;c__Anaerolineae;o__Anaerolineales;f__EnvOPS12;g__Desulfolinea;s__Desulfolinea sp013152325	0	0	0	0	1
GCA_016744335.1_ASM1674433v1_genomic.fna	d__Bacteria;p__Chloroflexota;c__Anaerolineae;o__Anaerolineales;f__EnvOPS12;g__Desulfolinea;s__Desulfolinea sp016744335	0	0	0	0	1
GCA_018645405.1_ASM1864540v1_genomic.fna	d__Bacteria;p__Chloroflexota;c__Anaerolineae;o__Anaerolineales;f__EnvOPS12;g__Desulfolinea;s__Desulfolinea sp018645405	0	0	0	0	0
GCA_018694195.1_ASM1869419v1_genomic.fna	d__Bacteria;p__Chloroflexota;c__Anaerolineae;o__Anaerolineales;f__EnvOPS12;g__Desulfolinea;s__Desulfolinea sp018648605	0	0	0	0	2
GCA_018692875.1_ASM1869287v1_genomic.fna	d__Bacteria;p__Chloroflexota;c__Anaerolineae;o__Anaerolineales;f__EnvOPS12;g__Desulfolinea;s__Desulfolinea sp018648655	0	0	0	0	0
GCA_018692735.1_ASM1869273v1_genomic.fna	d__Bacteria;p__Chloroflexota;c__Anaerolineae;o__Anaerolineales;f__EnvOPS12;g__Desulfolinea;s__Desulfolinea sp018648685	0	0	0	0	1
GCA_019873735.1_ASM1987373v1_genomic.fna	d__Bacteria;p__Chloroflexota;c__Anaerolineae;o__Anaerolineales;f__EnvOPS12;g__DSXF01;s__	0	0	0	0	0
GCA_034436015.1_ASM3443601v1_genomic.fna	d__Bacteria;p__Chloroflexota;c__Anaerolineae;o__Anaerolineales;f__EnvOPS12;g__DTJF01;s__	0	0	0	0	0
GCA_034436275.1_ASM3443627v1_genomic.fna	d__Bacteria;p__Chloroflexota;c__Anaerolineae;o__Anaerolineales;f__EnvOPS12;g__DTJF01;s__DTJF01 sp011370595	0	0	0	0	0
GCA_034432915.1_ASM3443291v1_genomic.fna	d__Bacteria;p__Chloroflexota;c__Anaerolineae;o__Anaerolineales;f__EnvOPS12;g__Fen-1038;s__	0	0	0	0	0
GCA_036524055.1_ASM3652405v1_genomic.fna	d__Bacteria;p__Chloroflexota;c__Anaerolineae;o__Anaerolineales;f__EnvOPS12;g__Fen-1038;s__	0	0	0	0	1
GCA_021824575.1_ASM2182457v1_genomic.fna	d__Bacteria;p__Chloroflexota;c__Anaerolineae;o__Anaerolineales;f__EnvOPS12;g__Fen-1038;s__	0	0	0	0	1
GCA_035471605.1_ASM3547160v1_genomic.fna	d__Bacteria;p__Chloroflexota;c__Anaerolineae;o__Anaerolineales;f__EnvOPS12;g__Fen-1038;s__	0	0	0	0	0
GCA_035515435.1_ASM3551543v1_genomic.fna	d__Bacteria;p__Chloroflexota;c__Anaerolineae;o__Anaerolineales;f__EnvOPS12;g__Fen-1038;s__	0	0	0	0	1
GCA_036392035.1_ASM3639203v1_genomic.fna	d__Bacteria;p__Chloroflexota;c__Anaerolineae;o__Anaerolineales;f__EnvOPS12;g__Fen-1038;s__	0	0	0	0	0
GCA_035516425.1_ASM3551642v1_genomic.fna	d__Bacteria;p__Chloroflexota;c__Anaerolineae;o__Anaerolineales;f__EnvOPS12;g__Fen-1038;s__	0	0	0	0	1
GCA_021324435.1_ASM2132443v1_genomic.fna	d__Bacteria;p__Chloroflexota;c__Anaerolineae;o__Anaerolineales;f__EnvOPS12;g__Fen-1038;s__	0	0	0	0	1
GCA_035498395.1_ASM3549839v1_genomic.fna	d__Bacteria;p__Chloroflexota;c__Anaerolineae;o__Anaerolineales;f__EnvOPS12;g__Fen-1038;s__	0	0	0	0	1
GCA_021787595.1_ASM2178759v1_genomic.fna	d__Bacteria;p__Chloroflexota;c__Anaerolineae;o__Anaerolineales;f__EnvOPS12;g__Fen-1038;s__	0	0	0	0	1
GCA_021796315.1_ASM2179631v1_genomic.fna	d__Bacteria;p__Chloroflexota;c__Anaerolineae;o__Anaerolineales;f__EnvOPS12;g__Fen-1038;s__	0	0	0	0	1
GCA_003141915.1_20120800_E1D_genomic.fna	d__Bacteria;p__Chloroflexota;c__Anaerolineae;o__Anaerolineales;f__EnvOPS12;g__Fen-1038;s__Fen-1038 sp003141915	0	0	0	0	1
GCA_016191495.1_ASM1619149v1_genomic.fna	d__Bacteria;p__Chloroflexota;c__Anaerolineae;o__Anaerolineales;f__EnvOPS12;g__Fen-1038;s__Fen-1038 sp016195815	0	0	0	0	1
GCA_016195815.1_ASM1619581v1_genomic.fna	d__Bacteria;p__Chloroflexota;c__Anaerolineae;o__Anaerolineales;f__EnvOPS12;g__Fen-1038;s__Fen-1038 sp016195815	0	0	0	0	2
GCA_024276035.1_ASM2427603v1_genomic.fna	d__Bacteria;p__Chloroflexota;c__Anaerolineae;o__Anaerolineales;f__EnvOPS12;g__J097;s__	0	0	0	0	1
GCA_003694975.1_ASM369497v1_genomic.fna	d__Bacteria;p__Chloroflexota;c__Anaerolineae;o__Anaerolineales;f__EnvOPS12;g__J097;s__J097 sp003694975	0	0	0	0	0
GCA_034435215.1_ASM3443521v1_genomic.fna	d__Bacteria;p__Chloroflexota;c__Anaerolineae;o__Anaerolineales;f__EnvOPS12;g__JAABUE01;s__	0	0	0	0	1
GCA_030125645.1_ASM3012564v1_genomic.fna	d__Bacteria;p__Chloroflexota;c__Anaerolineae;o__Anaerolineales;f__EnvOPS12;g__JAABUE01;s__	0	0	0	0	0
GCA_016928525.1_ASM1692852v1_genomic.fna	d__Bacteria;p__Chloroflexota;c__Anaerolineae;o__Anaerolineales;f__EnvOPS12;g__JAABUE01;s__JAABUE01 sp016928525	0	0	0	0	1
GCA_938008865.1_SRR5576004_bin.154_CONCOCT_v1.1_MAG_genomic.fna	d__Bacteria;p__Chloroflexota;c__Anaerolineae;o__Anaerolineales;f__EnvOPS12;g__JACPVF01;s__	0	0	0	0	1
GCA_036846365.1_ASM3684636v1_genomic.fna	d__Bacteria;p__Chloroflexota;c__Anaerolineae;o__Anaerolineales;f__EnvOPS12;g__JACPVF01;s__	0	0	0	0	1
GCA_021823555.1_ASM2182355v1_genomic.fna	d__Bacteria;p__Chloroflexota;c__Anaerolineae;o__Anaerolineales;f__EnvOPS12;g__JACPVF01;s__	0	0	0	0	2
GCA_016191845.1_ASM1619184v1_genomic.fna	d__Bacteria;p__Chloroflexota;c__Anaerolineae;o__Anaerolineales;f__EnvOPS12;g__JACPVF01;s__JACPVF01 sp016191845	0	0	0	0	1
GCA_016213105.1_ASM1621310v1_genomic.fna	d__Bacteria;p__Chloroflexota;c__Anaerolineae;o__Anaerolineales;f__EnvOPS12;g__JACPVF01;s__JACPVF01 sp016213105	0	0	0	0	1
GCA_034430315.1_ASM3443031v1_genomic.fna	d__Bacteria;p__Chloroflexota;c__Anaerolineae;o__Anaerolineales;f__EnvOPS12;g__JAFGMV01;s__	0	0	0	0	0
GCA_016927315.1_ASM1692731v1_genomic.fna	d__Bacteria;p__Chloroflexota;c__Anaerolineae;o__Anaerolineales;f__EnvOPS12;g__JAFGMV01;s__JAFGMV01 sp016927315	0	0	0	0	1
GCA_019873655.1_ASM1987365v1_genomic.fna	d__Bacteria;p__Chloroflexota;c__Anaerolineae;o__Anaerolineales;f__EnvOPS12;g__JAFGSI01;s__	0	0	0	0	1
GCA_016934715.1_ASM1693471v1_genomic.fna	d__Bacteria;p__Chloroflexota;c__Anaerolineae;o__Anaerolineales;f__EnvOPS12;g__JAFGSI01;s__JAFGSI01 sp016934715	0	0	0	0	1
GCA_030583885.1_ASM3058388v1_genomic.fna	d__Bacteria;p__Chloroflexota;c__Anaerolineae;o__Anaerolineales;f__EnvOPS12;g__OLB14;s__	1	0	0	0	1
GCA_034432535.1_ASM3443253v1_genomic.fna	d__Bacteria;p__Chloroflexota;c__Anaerolineae;o__Anaerolineales;f__EnvOPS12;g__OLB14;s__	0	0	0	0	0
GCA_030680155.1_ASM3068015v1_genomic.fna	d__Bacteria;p__Chloroflexota;c__Anaerolineae;o__Anaerolineales;f__EnvOPS12;g__OLB14;s__	0	0	0	0	1
GCA_036171995.1_ASM3617199v1_genomic.fna	d__Bacteria;p__Chloroflexota;c__Anaerolineae;o__Anaerolineales;f__EnvOPS12;g__OLB14;s__	0	0	0	0	1
GCA_020634895.1_ASM2063489v1_genomic.fna	d__Bacteria;p__Chloroflexota;c__Anaerolineae;o__Anaerolineales;f__EnvOPS12;g__OLB14;s__	0	0	0	0	1
GCA_024434165.1_ASM2443416v1_genomic.fna	d__Bacteria;p__Chloroflexota;c__Anaerolineae;o__Anaerolineales;f__EnvOPS12;g__OLB14;s__	0	0	0	0	1
GCA_026390015.1_ASM2639001v1_genomic.fna	d__Bacteria;p__Chloroflexota;c__Anaerolineae;o__Anaerolineales;f__EnvOPS12;g__OLB14;s__	0	1	0	0	1
GCA_945898035.1_MiH-14oct19-169_genomic.fna	d__Bacteria;p__Chloroflexota;c__Anaerolineae;o__Anaerolineales;f__EnvOPS12;g__OLB14;s__	0	1	0	0	0
GCA_020634885.1_ASM2063488v1_genomic.fna	d__Bacteria;p__Chloroflexota;c__Anaerolineae;o__Anaerolineales;f__EnvOPS12;g__OLB14;s__	0	0	0	0	0
GCA_945877125.1_MiH-22jul19-346_genomic.fna	d__Bacteria;p__Chloroflexota;c__Anaerolineae;o__Anaerolineales;f__EnvOPS12;g__OLB14;s__	0	1	0	0	1
GCA_031406945.1_ASM3140694v1_genomic.fna	d__Bacteria;p__Chloroflexota;c__Anaerolineae;o__Anaerolineales;f__EnvOPS12;g__OLB14;s__	0	0	0	0	0
GCA_031412935.1_ASM3141293v1_genomic.fna	d__Bacteria;p__Chloroflexota;c__Anaerolineae;o__Anaerolineales;f__EnvOPS12;g__OLB14;s__	0	0	0	0	0
GCA_022865405.1_ASM2286540v1_genomic.fna	d__Bacteria;p__Chloroflexota;c__Anaerolineae;o__Anaerolineales;f__EnvOPS12;g__OLB14;s__	0	0	0	0	0
GCA_030583905.1_ASM3058390v1_genomic.fna	d__Bacteria;p__Chloroflexota;c__Anaerolineae;o__Anaerolineales;f__EnvOPS12;g__OLB14;s__	0	0	0	0	1
GCA_023382575.1_ASM2338257v1_genomic.fna	d__Bacteria;p__Chloroflexota;c__Anaerolineae;o__Anaerolineales;f__EnvOPS12;g__OLB14;s__	0	0	0	0	1
GCA_034433295.1_ASM3443329v1_genomic.fna	d__Bacteria;p__Chloroflexota;c__Anaerolineae;o__Anaerolineales;f__EnvOPS12;g__OLB14;s__	0	0	0	0	0
GCA_037440205.1_ASM3744020v1_genomic.fna	d__Bacteria;p__Chloroflexota;c__Anaerolineae;o__Anaerolineales;f__EnvOPS12;g__OLB14;s__	0	0	0	0	0
GCA_034435475.1_ASM3443547v1_genomic.fna	d__Bacteria;p__Chloroflexota;c__Anaerolineae;o__Anaerolineales;f__EnvOPS12;g__OLB14;s__	0	0	0	0	1
GCA_026928255.1_ASM2692825v1_genomic.fna	d__Bacteria;p__Chloroflexota;c__Anaerolineae;o__Anaerolineales;f__EnvOPS12;g__OLB14;s__	0	0	0	0	0
GCA_030650685.1_ASM3065068v1_genomic.fna	d__Bacteria;p__Chloroflexota;c__Anaerolineae;o__Anaerolineales;f__EnvOPS12;g__OLB14;s__	0	0	0	0	0
GCA_022729805.1_ASM2272980v1_genomic.fna	d__Bacteria;p__Chloroflexota;c__Anaerolineae;o__Anaerolineales;f__EnvOPS12;g__OLB14;s__	0	0	0	0	0
GCA_020847355.1_ASM2084735v1_genomic.fna	d__Bacteria;p__Chloroflexota;c__Anaerolineae;o__Anaerolineales;f__EnvOPS12;g__OLB14;s__	0	0	0	0	1
GCA_035330725.1_ASM3533072v1_genomic.fna	d__Bacteria;p__Chloroflexota;c__Anaerolineae;o__Anaerolineales;f__EnvOPS12;g__OLB14;s__	0	0	0	0	0
GCA_030834895.1_ASM3083489v1_genomic.fna	d__Bacteria;p__Chloroflexota;c__Anaerolineae;o__Anaerolineales;f__EnvOPS12;g__OLB14;s__	0	0	0	0	1
GCA_020851785.1_ASM2085178v1_genomic.fna	d__Bacteria;p__Chloroflexota;c__Anaerolineae;o__Anaerolineales;f__EnvOPS12;g__OLB14;s__	0	0	0	0	1
GCA_034436515.1_ASM3443651v1_genomic.fna	d__Bacteria;p__Chloroflexota;c__Anaerolineae;o__Anaerolineales;f__EnvOPS12;g__OLB14;s__	0	0	0	0	0
GCA_030824405.1_ASM3082440v1_genomic.fna	d__Bacteria;p__Chloroflexota;c__Anaerolineae;o__Anaerolineales;f__EnvOPS12;g__OLB14;s__	0	0	0	0	1
GCA_900696635.1_CFX5_genomic.fna	d__Bacteria;p__Chloroflexota;c__Anaerolineae;o__Anaerolineales;f__EnvOPS12;g__OLB14;s__	0	0	0	0	1
GCA_028689195.1_ASM2868919v1_genomic.fna	d__Bacteria;p__Chloroflexota;c__Anaerolineae;o__Anaerolineales;f__EnvOPS12;g__OLB14;s__	0	0	0	0	1
GCA_031395115.1_ASM3139511v1_genomic.fna	d__Bacteria;p__Chloroflexota;c__Anaerolineae;o__Anaerolineales;f__EnvOPS12;g__OLB14;s__	0	0	0	0	0
GCA_026645935.1_ASM2664593v1_genomic.fna	d__Bacteria;p__Chloroflexota;c__Anaerolineae;o__Anaerolineales;f__EnvOPS12;g__OLB14;s__	0	0	0	0	1
GCA_021414245.1_ASM2141424v1_genomic.fna	d__Bacteria;p__Chloroflexota;c__Anaerolineae;o__Anaerolineales;f__EnvOPS12;g__OLB14;s__	0	0	0	0	1
GCA_037916115.1_ASM3791611v1_genomic.fna	d__Bacteria;p__Chloroflexota;c__Anaerolineae;o__Anaerolineales;f__EnvOPS12;g__OLB14;s__	0	0	0	0	0
GCA_903885095.1_freshwater_MAG_---_LaPlata-15m-b_bin-317_genomic.fna	d__Bacteria;p__Chloroflexota;c__Anaerolineae;o__Anaerolineales;f__EnvOPS12;g__OLB14;s__	0	0	0	0	1
GCA_031403855.1_ASM3140385v1_genomic.fna	d__Bacteria;p__Chloroflexota;c__Anaerolineae;o__Anaerolineales;f__EnvOPS12;g__OLB14;s__	0	1	0	0	1
GCA_020717985.1_ASM2071798v1_genomic.fna	d__Bacteria;p__Chloroflexota;c__Anaerolineae;o__Anaerolineales;f__EnvOPS12;g__OLB14;s__	0	0	0	0	1
GCA_020721605.1_ASM2072160v1_genomic.fna	d__Bacteria;p__Chloroflexota;c__Anaerolineae;o__Anaerolineales;f__EnvOPS12;g__OLB14;s__	0	1	0	0	0
GCA_030654715.1_ASM3065471v1_genomic.fna	d__Bacteria;p__Chloroflexota;c__Anaerolineae;o__Anaerolineales;f__EnvOPS12;g__OLB14;s__	0	0	0	0	0
GCA_038043145.1_ASM3804314v1_genomic.fna	d__Bacteria;p__Chloroflexota;c__Anaerolineae;o__Anaerolineales;f__EnvOPS12;g__OLB14;s__	0	0	0	0	1
GCA_030680795.1_ASM3068079v1_genomic.fna	d__Bacteria;p__Chloroflexota;c__Anaerolineae;o__Anaerolineales;f__EnvOPS12;g__OLB14;s__	0	0	0	0	1
GCA_031406455.1_ASM3140645v1_genomic.fna	d__Bacteria;p__Chloroflexota;c__Anaerolineae;o__Anaerolineales;f__EnvOPS12;g__OLB14;s__	0	0	0	0	1
GCA_034434265.1_ASM3443426v1_genomic.fna	d__Bacteria;p__Chloroflexota;c__Anaerolineae;o__Anaerolineales;f__EnvOPS12;g__OLB14;s__	0	0	0	0	0
GCA_038250295.1_ASM3825029v1_genomic.fna	d__Bacteria;p__Chloroflexota;c__Anaerolineae;o__Anaerolineales;f__EnvOPS12;g__OLB14;s__	0	1	0	0	1
GCA_029782225.1_ASM2978222v1_genomic.fna	d__Bacteria;p__Chloroflexota;c__Anaerolineae;o__Anaerolineales;f__EnvOPS12;g__OLB14;s__	0	0	0	0	1
GCA_963169785.1_ASM96316978v1_genomic.fna	d__Bacteria;p__Chloroflexota;c__Anaerolineae;o__Anaerolineales;f__EnvOPS12;g__OLB14;s__OLB14 sp001567105	0	0	0	0	1
GCA_002344295.1_ASM234429v1_genomic.fna	d__Bacteria;p__Chloroflexota;c__Anaerolineae;o__Anaerolineales;f__EnvOPS12;g__OLB14;s__OLB14 sp002343775	0	0	0	0	1
GCA_002345215.1_ASM234521v1_genomic.fna	d__Bacteria;p__Chloroflexota;c__Anaerolineae;o__Anaerolineales;f__EnvOPS12;g__OLB14;s__OLB14 sp002345215	0	0	0	0	1
GCA_003524705.1_ASM352470v1_genomic.fna	d__Bacteria;p__Chloroflexota;c__Anaerolineae;o__Anaerolineales;f__EnvOPS12;g__OLB14;s__OLB14 sp003524705	0	0	0	0	0
GCA_020060625.1_ASM2006062v1_genomic.fna	d__Bacteria;p__Chloroflexota;c__Anaerolineae;o__Anaerolineales;f__EnvOPS12;g__OLB14;s__OLB14 sp003599285	0	0	0	0	1
GCA_026648095.1_ASM2664809v1_genomic.fna	d__Bacteria;p__Chloroflexota;c__Anaerolineae;o__Anaerolineales;f__EnvOPS12;g__OLB14;s__OLB14 sp008363285	0	0	0	0	1
GCA_009885525.1_ASM988552v1_genomic.fna	d__Bacteria;p__Chloroflexota;c__Anaerolineae;o__Anaerolineales;f__EnvOPS12;g__OLB14;s__OLB14 sp009885525	0	0	0	0	1
GCA_009885945.1_ASM988594v1_genomic.fna	d__Bacteria;p__Chloroflexota;c__Anaerolineae;o__Anaerolineales;f__EnvOPS12;g__OLB14;s__OLB14 sp009885945	0	0	0	0	0
GCA_034434495.1_ASM3443449v1_genomic.fna	d__Bacteria;p__Chloroflexota;c__Anaerolineae;o__Anaerolineales;f__EnvOPS12;g__OLB14;s__OLB14 sp011046595	0	0	0	0	1
GCA_013112685.1_ASM1311268v1_genomic.fna	d__Bacteria;p__Chloroflexota;c__Anaerolineae;o__Anaerolineales;f__EnvOPS12;g__OLB14;s__OLB14 sp013112685	0	1	0	0	1
GCA_013140605.1_ASM1314060v1_genomic.fna	d__Bacteria;p__Chloroflexota;c__Anaerolineae;o__Anaerolineales;f__EnvOPS12;g__OLB14;s__OLB14 sp013140605	0	0	0	0	1
GCA_013388795.1_ASM1338879v1_genomic.fna	d__Bacteria;p__Chloroflexota;c__Anaerolineae;o__Anaerolineales;f__EnvOPS12;g__OLB14;s__OLB14 sp013388795	0	0	0	0	1
GCA_014379595.1_ASM1437959v1_genomic.fna	d__Bacteria;p__Chloroflexota;c__Anaerolineae;o__Anaerolineales;f__EnvOPS12;g__OLB14;s__OLB14 sp014379595	0	0	0	0	0
GCA_014860745.1_ASM1486074v1_genomic.fna	d__Bacteria;p__Chloroflexota;c__Anaerolineae;o__Anaerolineales;f__EnvOPS12;g__OLB14;s__OLB14 sp014860745	0	0	0	0	1
GCA_014860805.1_ASM1486080v1_genomic.fna	d__Bacteria;p__Chloroflexota;c__Anaerolineae;o__Anaerolineales;f__EnvOPS12;g__OLB14;s__OLB14 sp014860805	0	0	0	0	1
GCA_016191955.1_ASM1619195v1_genomic.fna	d__Bacteria;p__Chloroflexota;c__Anaerolineae;o__Anaerolineales;f__EnvOPS12;g__OLB14;s__OLB14 sp016191955	0	0	0	0	1
GCA_016219545.1_ASM1621954v1_genomic.fna	d__Bacteria;p__Chloroflexota;c__Anaerolineae;o__Anaerolineales;f__EnvOPS12;g__OLB14;s__OLB14 sp016219545	0	0	0	0	0
GCA_016234495.1_ASM1623449v1_genomic.fna	d__Bacteria;p__Chloroflexota;c__Anaerolineae;o__Anaerolineales;f__EnvOPS12;g__OLB14;s__OLB14 sp016234495	0	1	0	0	1
GCA_016234535.1_ASM1623453v1_genomic.fna	d__Bacteria;p__Chloroflexota;c__Anaerolineae;o__Anaerolineales;f__EnvOPS12;g__OLB14;s__OLB14 sp016234535	0	0	0	0	1
GCA_016234555.1_ASM1623455v1_genomic.fna	d__Bacteria;p__Chloroflexota;c__Anaerolineae;o__Anaerolineales;f__EnvOPS12;g__OLB14;s__OLB14 sp016234555	0	0	0	0	1
GCA_016235425.1_ASM1623542v1_genomic.fna	d__Bacteria;p__Chloroflexota;c__Anaerolineae;o__Anaerolineales;f__EnvOPS12;g__OLB14;s__OLB14 sp016235425	0	0	0	0	1
GCA_016235445.1_ASM1623544v1_genomic.fna	d__Bacteria;p__Chloroflexota;c__Anaerolineae;o__Anaerolineales;f__EnvOPS12;g__OLB14;s__OLB14 sp016235445	0	0	0	0	1
GCA_963170175.1_ASM96317017v1_genomic.fna	d__Bacteria;p__Chloroflexota;c__Anaerolineae;o__Anaerolineales;f__EnvOPS12;g__OLB14;s__OLB14 sp016703605	0	0	0	0	1
GCA_016711665.1_ASM1671166v1_genomic.fna	d__Bacteria;p__Chloroflexota;c__Anaerolineae;o__Anaerolineales;f__EnvOPS12;g__OLB14;s__OLB14 sp016709305	0	1	0	0	1
GCA_016709305.1_ASM1670930v1_genomic.fna	d__Bacteria;p__Chloroflexota;c__Anaerolineae;o__Anaerolineales;f__EnvOPS12;g__OLB14;s__OLB14 sp016709305	0	1	0	0	1
GCA_016714565.1_ASM1671456v1_genomic.fna	d__Bacteria;p__Chloroflexota;c__Anaerolineae;o__Anaerolineales;f__EnvOPS12;g__OLB14;s__OLB14 sp016714565	0	0	0	0	1
GCA_016715195.1_ASM1671519v1_genomic.fna	d__Bacteria;p__Chloroflexota;c__Anaerolineae;o__Anaerolineales;f__EnvOPS12;g__OLB14;s__OLB14 sp016715195	0	0	0	0	1
GCA_016718275.1_ASM1671827v1_genomic.fna	d__Bacteria;p__Chloroflexota;c__Anaerolineae;o__Anaerolineales;f__EnvOPS12;g__OLB14;s__OLB14 sp016718275	0	0	0	0	1
GCA_016721315.1_ASM1672131v1_genomic.fna	d__Bacteria;p__Chloroflexota;c__Anaerolineae;o__Anaerolineales;f__EnvOPS12;g__OLB14;s__OLB14 sp016721315	0	0	0	0	1
GCA_016789305.1_ASM1678930v1_genomic.fna	d__Bacteria;p__Chloroflexota;c__Anaerolineae;o__Anaerolineales;f__EnvOPS12;g__OLB14;s__OLB14 sp016789305	0	0	0	0	2
GCA_016789345.1_ASM1678934v1_genomic.fna	d__Bacteria;p__Chloroflexota;c__Anaerolineae;o__Anaerolineales;f__EnvOPS12;g__OLB14;s__OLB14 sp016789345	0	0	0	0	0
GCA_019637775.1_ASM1963777v1_genomic.fna	d__Bacteria;p__Chloroflexota;c__Anaerolineae;o__Anaerolineales;f__EnvOPS12;g__OLB14;s__OLB14 sp016789365	0	0	0	0	1
GCA_016866195.1_JGI_2017-08-21_genomic.fna	d__Bacteria;p__Chloroflexota;c__Anaerolineae;o__Anaerolineales;f__EnvOPS12;g__OLB14;s__OLB14 sp016866195	0	0	0	0	1
GCA_016866215.1_JGI_2017-08-21_genomic.fna	d__Bacteria;p__Chloroflexota;c__Anaerolineae;o__Anaerolineales;f__EnvOPS12;g__OLB14;s__OLB14 sp016866215	0	0	0	0	1
GCA_016875755.1_JGI_2017-08-21_genomic.fna	d__Bacteria;p__Chloroflexota;c__Anaerolineae;o__Anaerolineales;f__EnvOPS12;g__OLB14;s__OLB14 sp016875755	0	0	0	0	0
GCA_017303655.1_ASM1730365v1_genomic.fna	d__Bacteria;p__Chloroflexota;c__Anaerolineae;o__Anaerolineales;f__EnvOPS12;g__OLB14;s__OLB14 sp017303655	0	0	0	0	1
GCA_017303735.1_ASM1730373v1_genomic.fna	d__Bacteria;p__Chloroflexota;c__Anaerolineae;o__Anaerolineales;f__EnvOPS12;g__OLB14;s__OLB14 sp017303735	0	0	0	0	1
GCA_017985935.1_ASM1798593v1_genomic.fna	d__Bacteria;p__Chloroflexota;c__Anaerolineae;o__Anaerolineales;f__EnvOPS12;g__OLB14;s__OLB14 sp017985935	0	1	0	0	1
GCA_019187555.1_ASM1918755v1_genomic.fna	d__Bacteria;p__Chloroflexota;c__Anaerolineae;o__Anaerolineales;f__EnvOPS12;g__OLB14;s__OLB14 sp900696595	0	0	0	0	1
GCA_903837815.1_freshwater_MAG_---_LaPlata_bin-4228_genomic.fna	d__Bacteria;p__Chloroflexota;c__Anaerolineae;o__Anaerolineales;f__EnvOPS12;g__OLB14;s__OLB14 sp903837815	0	0	0	0	1
GCA_903914955.1_freshwater_MAG_---_LJ-3-65m_bin-0054_genomic.fna	d__Bacteria;p__Chloroflexota;c__Anaerolineae;o__Anaerolineales;f__EnvOPS12;g__OLB14;s__OLB14 sp903914955	0	0	0	0	0
GCA_036507155.1_ASM3650715v1_genomic.fna	d__Bacteria;p__Chloroflexota;c__Anaerolineae;o__Anaerolineales;f__EnvOPS12;g__RBG-16-51-16;s__	0	0	0	0	0
GCA_027053005.1_ASM2705300v1_genomic.fna	d__Bacteria;p__Chloroflexota;c__Anaerolineae;o__Anaerolineales;f__EnvOPS12;g__S143-42;s__S143-42 sp015489255	0	0	0	0	1
GCA_001796335.1_ASM179633v1_genomic.fna	d__Bacteria;p__Chloroflexota;c__Anaerolineae;o__Anaerolineales;f__EnvOPS12;g__UBA12087;s__UBA12087 sp001796335	0	0	0	0	1
GCA_035463495.1_ASM3546349v1_genomic.fna	d__Bacteria;p__Chloroflexota;c__Anaerolineae;o__Anaerolineales;f__EnvOPS12;g__UBA12294;s__	0	0	0	0	1
GCA_036276515.1_ASM3627651v1_genomic.fna	d__Bacteria;p__Chloroflexota;c__Anaerolineae;o__Anaerolineales;f__EnvOPS12;g__UBA12294;s__	0	0	0	0	0
GCA_025966435.1_ASM2596643v1_genomic.fna	d__Bacteria;p__Chloroflexota;c__Anaerolineae;o__Anaerolineales;f__EnvOPS12;g__UBA12294;s__	0	0	0	0	0
GCA_036833655.1_ASM3683365v1_genomic.fna	d__Bacteria;p__Chloroflexota;c__Anaerolineae;o__Anaerolineales;f__EnvOPS12;g__UBA12294;s__	0	0	0	0	0
GCA_037440905.1_ASM3744090v1_genomic.fna	d__Bacteria;p__Chloroflexota;c__Anaerolineae;o__Anaerolineales;f__EnvOPS12;g__UBA12294;s__	0	0	0	0	0
GCA_035458425.1_ASM3545842v1_genomic.fna	d__Bacteria;p__Chloroflexota;c__Anaerolineae;o__Anaerolineales;f__EnvOPS12;g__UBA12294;s__	0	0	0	0	1
GCA_025993915.1_ASM2599391v1_genomic.fna	d__Bacteria;p__Chloroflexota;c__Anaerolineae;o__Anaerolineales;f__EnvOPS12;g__UBA12294;s__	0	0	0	0	0
GCA_036396515.1_ASM3639651v1_genomic.fna	d__Bacteria;p__Chloroflexota;c__Anaerolineae;o__Anaerolineales;f__EnvOPS12;g__UBA12294;s__	0	0	0	0	0
GCA_031389865.1_ASM3138986v1_genomic.fna	d__Bacteria;p__Chloroflexota;c__Anaerolineae;o__Anaerolineales;f__EnvOPS12;g__UBA12294;s__	0	0	0	0	1
GCA_030263595.1_ASM3026359v1_genomic.fna	d__Bacteria;p__Chloroflexota;c__Anaerolineae;o__Anaerolineales;f__EnvOPS12;g__UBA12294;s__	0	1	0	0	1
GCA_035463255.1_ASM3546325v1_genomic.fna	d__Bacteria;p__Chloroflexota;c__Anaerolineae;o__Anaerolineales;f__EnvOPS12;g__UBA12294;s__	0	0	0	0	1
GCA_021462845.1_ASM2146284v1_genomic.fna	d__Bacteria;p__Chloroflexota;c__Anaerolineae;o__Anaerolineales;f__EnvOPS12;g__UBA12294;s__	0	0	0	0	0
GCA_035466615.1_ASM3546661v1_genomic.fna	d__Bacteria;p__Chloroflexota;c__Anaerolineae;o__Anaerolineales;f__EnvOPS12;g__UBA12294;s__	0	0	0	0	0
GCA_020723805.1_ASM2072380v1_genomic.fna	d__Bacteria;p__Chloroflexota;c__Anaerolineae;o__Anaerolineales;f__EnvOPS12;g__UBA12294;s__	0	0	0	0	1
GCA_040006635.1_ASM4000663v1_genomic.fna	d__Bacteria;p__Chloroflexota;c__Anaerolineae;o__Anaerolineales;f__EnvOPS12;g__UBA12294;s__	0	0	0	0	0
GCA_020847245.1_ASM2084724v1_genomic.fna	d__Bacteria;p__Chloroflexota;c__Anaerolineae;o__Anaerolineales;f__EnvOPS12;g__UBA12294;s__	0	0	0	0	1
GCA_025938055.1_ASM2593805v1_genomic.fna	d__Bacteria;p__Chloroflexota;c__Anaerolineae;o__Anaerolineales;f__EnvOPS12;g__UBA12294;s__	0	0	0	0	0
GCA_035699125.1_ASM3569912v1_genomic.fna	d__Bacteria;p__Chloroflexota;c__Anaerolineae;o__Anaerolineales;f__EnvOPS12;g__UBA12294;s__	0	0	0	0	0
GCA_031388455.1_ASM3138845v1_genomic.fna	d__Bacteria;p__Chloroflexota;c__Anaerolineae;o__Anaerolineales;f__EnvOPS12;g__UBA12294;s__	0	0	0	0	0
GCA_035298105.1_ASM3529810v1_genomic.fna	d__Bacteria;p__Chloroflexota;c__Anaerolineae;o__Anaerolineales;f__EnvOPS12;g__UBA12294;s__	0	0	0	0	1
GCA_036741855.1_ASM3674185v1_genomic.fna	d__Bacteria;p__Chloroflexota;c__Anaerolineae;o__Anaerolineales;f__EnvOPS12;g__UBA12294;s__	0	0	0	0	0
GCA_035310945.1_ASM3531094v1_genomic.fna	d__Bacteria;p__Chloroflexota;c__Anaerolineae;o__Anaerolineales;f__EnvOPS12;g__UBA12294;s__	0	0	0	0	0
GCA_035462205.1_ASM3546220v1_genomic.fna	d__Bacteria;p__Chloroflexota;c__Anaerolineae;o__Anaerolineales;f__EnvOPS12;g__UBA12294;s__	0	0	0	0	0
GCA_034432325.1_ASM3443232v1_genomic.fna	d__Bacteria;p__Chloroflexota;c__Anaerolineae;o__Anaerolineales;f__EnvOPS12;g__UBA12294;s__	0	0	0	0	1
GCA_035716785.1_ASM3571678v1_genomic.fna	d__Bacteria;p__Chloroflexota;c__Anaerolineae;o__Anaerolineales;f__EnvOPS12;g__UBA12294;s__	0	0	0	0	0
GCA_022616105.1_ASM2261610v1_genomic.fna	d__Bacteria;p__Chloroflexota;c__Anaerolineae;o__Anaerolineales;f__EnvOPS12;g__UBA12294;s__	0	0	0	0	1
GCA_035720235.1_ASM3572023v1_genomic.fna	d__Bacteria;p__Chloroflexota;c__Anaerolineae;o__Anaerolineales;f__EnvOPS12;g__UBA12294;s__	0	0	0	0	0
GCA_035716455.1_ASM3571645v1_genomic.fna	d__Bacteria;p__Chloroflexota;c__Anaerolineae;o__Anaerolineales;f__EnvOPS12;g__UBA12294;s__	0	0	0	0	1
GCA_035708785.1_ASM3570878v1_genomic.fna	d__Bacteria;p__Chloroflexota;c__Anaerolineae;o__Anaerolineales;f__EnvOPS12;g__UBA12294;s__	0	0	0	0	0
GCA_035250835.1_ASM3525083v1_genomic.fna	d__Bacteria;p__Chloroflexota;c__Anaerolineae;o__Anaerolineales;f__EnvOPS12;g__UBA12294;s__	0	0	0	0	1
GCA_036394895.1_ASM3639489v1_genomic.fna	d__Bacteria;p__Chloroflexota;c__Anaerolineae;o__Anaerolineales;f__EnvOPS12;g__UBA12294;s__	0	0	0	0	0
GCA_039932795.1_ASM3993279v1_genomic.fna	d__Bacteria;p__Chloroflexota;c__Anaerolineae;o__Anaerolineales;f__EnvOPS12;g__UBA12294;s__	0	0	0	0	0
GCA_020847435.1_ASM2084743v1_genomic.fna	d__Bacteria;p__Chloroflexota;c__Anaerolineae;o__Anaerolineales;f__EnvOPS12;g__UBA12294;s__	0	0	0	0	1
GCA_035574015.1_ASM3557401v1_genomic.fna	d__Bacteria;p__Chloroflexota;c__Anaerolineae;o__Anaerolineales;f__EnvOPS12;g__UBA12294;s__	0	0	0	0	1
GCA_031396635.1_ASM3139663v1_genomic.fna	d__Bacteria;p__Chloroflexota;c__Anaerolineae;o__Anaerolineales;f__EnvOPS12;g__UBA12294;s__	0	0	0	0	0
GCA_035434325.1_ASM3543432v1_genomic.fna	d__Bacteria;p__Chloroflexota;c__Anaerolineae;o__Anaerolineales;f__EnvOPS12;g__UBA12294;s__	0	0	0	0	0
GCA_039961775.1_ASM3996177v1_genomic.fna	d__Bacteria;p__Chloroflexota;c__Anaerolineae;o__Anaerolineales;f__EnvOPS12;g__UBA12294;s__	0	0	0	0	1
GCA_022181005.1_ASM2218100v1_genomic.fna	d__Bacteria;p__Chloroflexota;c__Anaerolineae;o__Anaerolineales;f__EnvOPS12;g__UBA12294;s__	0	0	0	0	0
GCA_026646165.1_ASM2664616v1_genomic.fna	d__Bacteria;p__Chloroflexota;c__Anaerolineae;o__Anaerolineales;f__EnvOPS12;g__UBA12294;s__UBA12294 sp002050275	0	0	0	0	0
GCA_002418205.1_ASM241820v1_genomic.fna	d__Bacteria;p__Chloroflexota;c__Anaerolineae;o__Anaerolineales;f__EnvOPS12;g__UBA12294;s__UBA12294 sp002418205	0	0	0	0	1
GCA_003484265.1_ASM348426v1_genomic.fna	d__Bacteria;p__Chloroflexota;c__Anaerolineae;o__Anaerolineales;f__EnvOPS12;g__UBA12294;s__UBA12294 sp003484265	0	0	0	0	0
GCA_030583945.1_ASM3058394v1_genomic.fna	d__Bacteria;p__Chloroflexota;c__Anaerolineae;o__Anaerolineales;f__EnvOPS12;g__UBA12294;s__UBA12294 sp003577395	0	0	0	0	1
GCA_026646095.1_ASM2664609v1_genomic.fna	d__Bacteria;p__Chloroflexota;c__Anaerolineae;o__Anaerolineales;f__EnvOPS12;g__UBA12294;s__UBA12294 sp003577395	0	0	0	0	1
GCA_030583925.1_ASM3058392v1_genomic.fna	d__Bacteria;p__Chloroflexota;c__Anaerolineae;o__Anaerolineales;f__EnvOPS12;g__UBA12294;s__UBA12294 sp003577395	0	0	0	0	1
GCA_013388855.1_ASM1338885v1_genomic.fna	d__Bacteria;p__Chloroflexota;c__Anaerolineae;o__Anaerolineales;f__EnvOPS12;g__UBA12294;s__UBA12294 sp011331405	0	0	0	0	1
GCA_034434415.1_ASM3443441v1_genomic.fna	d__Bacteria;p__Chloroflexota;c__Anaerolineae;o__Anaerolineales;f__EnvOPS12;g__UBA12294;s__UBA12294 sp011362695	0	0	0	0	0
GCA_013360875.1_ASM1336087v1_genomic.fna	d__Bacteria;p__Chloroflexota;c__Anaerolineae;o__Anaerolineales;f__EnvOPS12;g__UBA12294;s__UBA12294 sp013360875	0	0	0	0	1
GCA_013388685.1_ASM1338868v1_genomic.fna	d__Bacteria;p__Chloroflexota;c__Anaerolineae;o__Anaerolineales;f__EnvOPS12;g__UBA12294;s__UBA12294 sp013388685	0	0	0	0	1
GCA_015075275.1_ASM1507527v1_genomic.fna	d__Bacteria;p__Chloroflexota;c__Anaerolineae;o__Anaerolineales;f__EnvOPS12;g__UBA12294;s__UBA12294 sp015075275	0	0	0	0	0
GCA_016223135.1_ASM1622313v1_genomic.fna	d__Bacteria;p__Chloroflexota;c__Anaerolineae;o__Anaerolineales;f__EnvOPS12;g__UBA12294;s__UBA12294 sp016223135	0	0	0	0	1
GCA_019187525.1_ASM1918752v1_genomic.fna	d__Bacteria;p__Chloroflexota;c__Anaerolineae;o__Anaerolineales;f__EnvOPS12;g__UBA12294;s__UBA12294 sp016716235	0	0	0	0	0
GCA_016721115.1_ASM1672111v1_genomic.fna	d__Bacteria;p__Chloroflexota;c__Anaerolineae;o__Anaerolineales;f__EnvOPS12;g__UBA12294;s__UBA12294 sp016721115	0	0	0	0	1
GCA_035326265.1_ASM3532626v1_genomic.fna	d__Bacteria;p__Chloroflexota;c__Anaerolineae;o__Anaerolineales;f__EnvOPS12;g__UBA12294;s__UBA12294 sp016789025	0	0	0	0	1
GCA_016932715.1_ASM1693271v1_genomic.fna	d__Bacteria;p__Chloroflexota;c__Anaerolineae;o__Anaerolineales;f__EnvOPS12;g__UBA12294;s__UBA12294 sp016932715	0	0	0	0	1
GCA_034432755.1_ASM3443275v1_genomic.fna	d__Bacteria;p__Chloroflexota;c__Anaerolineae;o__Anaerolineales;f__EnvOPS12;g__UBA5195;s__	0	0	0	0	1
GCA_035562755.1_ASM3556275v1_genomic.fna	d__Bacteria;p__Chloroflexota;c__Anaerolineae;o__Anaerolineales;f__EnvOPS12;g__UBA5195;s__	0	0	0	0	0
GCA_020720965.1_ASM2072096v1_genomic.fna	d__Bacteria;p__Chloroflexota;c__Anaerolineae;o__Anaerolineales;f__EnvOPS12;g__UBA5195;s__	0	1	0	0	1
GCA_033578835.1_ASM3357883v1_genomic.fna	d__Bacteria;p__Chloroflexota;c__Anaerolineae;o__Anaerolineales;f__EnvOPS12;g__UBA5195;s__	0	0	0	0	1
GCA_037130355.1_ASM3713035v1_genomic.fna	d__Bacteria;p__Chloroflexota;c__Anaerolineae;o__Anaerolineales;f__EnvOPS12;g__UBA5195;s__	0	0	0	0	0
GCA_037140995.1_ASM3714099v1_genomic.fna	d__Bacteria;p__Chloroflexota;c__Anaerolineae;o__Anaerolineales;f__EnvOPS12;g__UBA5195;s__	0	1	0	0	1
GCA_036744875.1_ASM3674487v1_genomic.fna	d__Bacteria;p__Chloroflexota;c__Anaerolineae;o__Anaerolineales;f__EnvOPS12;g__UBA5195;s__	0	0	0	0	0
GCA_036504635.1_ASM3650463v1_genomic.fna	d__Bacteria;p__Chloroflexota;c__Anaerolineae;o__Anaerolineales;f__EnvOPS12;g__UBA5195;s__	0	0	0	0	0
GCA_038249405.1_ASM3824940v1_genomic.fna	d__Bacteria;p__Chloroflexota;c__Anaerolineae;o__Anaerolineales;f__EnvOPS12;g__UBA5195;s__	0	1	0	0	1
GCA_034432975.1_ASM3443297v1_genomic.fna	d__Bacteria;p__Chloroflexota;c__Anaerolineae;o__Anaerolineales;f__EnvOPS12;g__UBA5195;s__	0	0	0	0	0
GCA_034434035.1_ASM3443403v1_genomic.fna	d__Bacteria;p__Chloroflexota;c__Anaerolineae;o__Anaerolineales;f__EnvOPS12;g__UBA5195;s__	0	0	0	0	1
GCA_002412925.1_ASM241292v1_genomic.fna	d__Bacteria;p__Chloroflexota;c__Anaerolineae;o__Anaerolineales;f__EnvOPS12;g__UBA5195;s__UBA5195 sp002412925	0	0	0	0	0
GCA_003130845.1_ASM313084v1_genomic.fna	d__Bacteria;p__Chloroflexota;c__Anaerolineae;o__Anaerolineales;f__EnvOPS12;g__UBA5195;s__UBA5195 sp003130845	0	0	0	0	1
GCA_903929785.1_freshwater_MAG_---_LaPlata_bin-2408_genomic.fna	d__Bacteria;p__Chloroflexota;c__Anaerolineae;o__Anaerolineales;f__EnvOPS12;g__UBA5195;s__UBA5195 sp005778035	0	0	0	0	0
GCA_034434535.1_ASM3443453v1_genomic.fna	d__Bacteria;p__Chloroflexota;c__Anaerolineae;o__Anaerolineales;f__EnvOPS12;g__UBA5195;s__UBA5195 sp011047105	0	0	0	0	0
GCA_903833985.1_freshwater_MAG_---_LJ-13-9m_bin-444_genomic.fna	d__Bacteria;p__Chloroflexota;c__Anaerolineae;o__Anaerolineales;f__EnvOPS12;g__UBA5195;s__UBA5195 sp903838415	0	1	0	0	1
GCA_903846015.1_freshwater_MAG_---_Umea1p4_bin-235_genomic.fna	d__Bacteria;p__Chloroflexota;c__Anaerolineae;o__Anaerolineales;f__EnvOPS12;g__UBA5195;s__UBA5195 sp903846015	0	1	0	0	0
GCA_026390035.1_ASM2639003v1_genomic.fna	d__Bacteria;p__Chloroflexota;c__Anaerolineae;o__Anaerolineales;f__EnvOPS12;g__UBA5195;s__UBA5195 sp903854805	0	1	0	0	1
GCA_903835775.1_freshwater_MAG_---_LaPlata-7m-a_bin-035_genomic.fna	d__Bacteria;p__Chloroflexota;c__Anaerolineae;o__Anaerolineales;f__EnvOPS12;g__UBA5195;s__UBA5195 sp903875215	0	1	0	0	2
GCA_903882765.1_freshwater_MAG_---_Loclat_bin-13074_genomic.fna	d__Bacteria;p__Chloroflexota;c__Anaerolineae;o__Anaerolineales;f__EnvOPS12;g__UBA5195;s__UBA5195 sp903882765	0	0	0	0	0
GCA_903908605.1_freshwater_MAG_---_Loclat_bin-05256_genomic.fna	d__Bacteria;p__Chloroflexota;c__Anaerolineae;o__Anaerolineales;f__EnvOPS12;g__UBA5195;s__UBA5195 sp903908605	0	1	0	0	1
GCA_903911955.1_freshwater_MAG_---_Umea_bin-08041_genomic.fna	d__Bacteria;p__Chloroflexota;c__Anaerolineae;o__Anaerolineales;f__EnvOPS12;g__UBA5195;s__UBA5195 sp903910795	0	0	0	0	0
GCA_002418215.1_ASM241821v1_genomic.fna	d__Bacteria;p__Chloroflexota;c__Anaerolineae;o__Anaerolineales;f__EnvOPS12;g__UBA5796;s__UBA5796 sp002418215	0	0	0	0	1
GCA_034411715.1_ASM3441171v1_genomic.fna	d__Bacteria;p__Chloroflexota;c__Anaerolineae;o__Anaerolineales;f__EnvOPS12;g__UBA7227;s__	0	0	0	0	1
GCA_034432425.1_ASM3443242v1_genomic.fna	d__Bacteria;p__Chloroflexota;c__Anaerolineae;o__Anaerolineales;f__EnvOPS12;g__UBA7227;s__	0	0	0	0	0
GCA_020722375.1_ASM2072237v1_genomic.fna	d__Bacteria;p__Chloroflexota;c__Anaerolineae;o__Anaerolineales;f__EnvOPS12;g__UBA7227;s__	0	0	0	0	1
GCA_027494025.1_ASM2749402v1_genomic.fna	d__Bacteria;p__Chloroflexota;c__Anaerolineae;o__Anaerolineales;f__EnvOPS12;g__UBA7227;s__UBA7227 sp002473085	0	0	0	0	1
GCA_003598975.1_ASM359897v1_genomic.fna	d__Bacteria;p__Chloroflexota;c__Anaerolineae;o__Anaerolineales;f__EnvOPS12;g__UBA7227;s__UBA7227 sp003598975	0	0	0	0	1
GCA_009885445.1_ASM988544v1_genomic.fna	d__Bacteria;p__Chloroflexota;c__Anaerolineae;o__Anaerolineales;f__EnvOPS12;g__UBA7227;s__UBA7227 sp009885445	0	0	0	0	0
GCA_016234485.1_ASM1623448v1_genomic.fna	d__Bacteria;p__Chloroflexota;c__Anaerolineae;o__Anaerolineales;f__EnvOPS12;g__UBA7227;s__UBA7227 sp016234485	0	0	0	0	1
GCA_019187665.1_ASM1918766v1_genomic.fna	d__Bacteria;p__Chloroflexota;c__Anaerolineae;o__Anaerolineales;f__EnvOPS12;g__UBA7227;s__UBA7227 sp019187665	0	0	0	0	1
GCA_026419675.1_ASM2641967v1_genomic.fna	d__Bacteria;p__Chloroflexota;c__Anaerolineae;o__Anaerolineales;f__EnvOPS12;g__UBA877;s__	0	0	0	0	0
GCA_036511035.1_ASM3651103v1_genomic.fna	d__Bacteria;p__Chloroflexota;c__Anaerolineae;o__Anaerolineales;f__EnvOPS12;g__UBA877;s__	0	0	0	0	0
GCA_034434255.1_ASM3443425v1_genomic.fna	d__Bacteria;p__Chloroflexota;c__Anaerolineae;o__Anaerolineales;f__EnvOPS12;g__UBA877;s__	0	0	0	0	1
GCA_034436335.1_ASM3443633v1_genomic.fna	d__Bacteria;p__Chloroflexota;c__Anaerolineae;o__Anaerolineales;f__EnvOPS12;g__UBA877;s__	0	0	0	0	0
GCA_036385495.1_ASM3638549v1_genomic.fna	d__Bacteria;p__Chloroflexota;c__Anaerolineae;o__Anaerolineales;f__EnvOPS12;g__UBA877;s__	0	0	0	0	0
GCA_020722345.1_ASM2072234v1_genomic.fna	d__Bacteria;p__Chloroflexota;c__Anaerolineae;o__Anaerolineales;f__EnvOPS12;g__UBA877;s__	0	0	0	0	0
GCA_026389975.1_ASM2638997v1_genomic.fna	d__Bacteria;p__Chloroflexota;c__Anaerolineae;o__Anaerolineales;f__EnvOPS12;g__UBA877;s__	0	0	0	0	0
GCA_035506155.1_ASM3550615v1_genomic.fna	d__Bacteria;p__Chloroflexota;c__Anaerolineae;o__Anaerolineales;f__EnvOPS12;g__UBA877;s__	0	0	0	0	0
GCA_009772985.1_ASM977298v1_genomic.fna	d__Bacteria;p__Chloroflexota;c__Anaerolineae;o__Anaerolineales;f__EnvOPS12;g__UBA877;s__UBA877 sp009772985	0	0	0	0	0
GCA_016208355.1_ASM1620835v1_genomic.fna	d__Bacteria;p__Chloroflexota;c__Anaerolineae;o__Anaerolineales;f__EnvOPS12;g__UBA877;s__UBA877 sp016208355	0	0	0	0	1
GCA_017882065.1_ASM1788206v1_genomic.fna	d__Bacteria;p__Chloroflexota;c__Anaerolineae;o__Anaerolineales;f__EnvOPS12;g__UBA877;s__UBA877 sp017882065	0	0	0	0	0
GCA_017882125.1_ASM1788212v1_genomic.fna	d__Bacteria;p__Chloroflexota;c__Anaerolineae;o__Anaerolineales;f__EnvOPS12;g__UBA877;s__UBA877 sp017882125	0	0	0	0	0
GCA_017882145.1_ASM1788214v1_genomic.fna	d__Bacteria;p__Chloroflexota;c__Anaerolineae;o__Anaerolineales;f__EnvOPS12;g__UBA877;s__UBA877 sp017882145	0	0	0	0	0
GCA_903829085.1_freshwater_MAG_---_AlinenSedimentsD0_bin-0676_genomic.fna	d__Bacteria;p__Chloroflexota;c__Anaerolineae;o__Anaerolineales;f__EnvOPS12;g__UBA877;s__UBA877 sp903829085	0	0	0	0	0
GCA_903873975.1_freshwater_MAG_---_AlinenSedimentsD2_bin-0111_genomic.fna	d__Bacteria;p__Chloroflexota;c__Anaerolineae;o__Anaerolineales;f__EnvOPS12;g__UBA877;s__UBA877 sp903873975	0	0	0	0	0
GCA_903931905.1_freshwater_MAG_---_AlinenSedimentsCore1_bin-0177_genomic.fna	d__Bacteria;p__Chloroflexota;c__Anaerolineae;o__Anaerolineales;f__EnvOPS12;g__UBA877;s__UBA877 sp903884265	0	0	0	0	1
GCA_023459215.1_ASM2345921v1_genomic.fna	d__Bacteria;p__Chloroflexota;c__Anaerolineae;o__Anaerolineales;f__EnvOPS12;g__UBA8950;s__	1	0	0	0	1
GCA_034004515.1_ASM3400451v1_genomic.fna	d__Bacteria;p__Chloroflexota;c__Anaerolineae;o__Anaerolineales;f__EnvOPS12;g__UBA8950;s__	0	0	0	0	0
GCA_022013685.1_ASM2201368v1_genomic.fna	d__Bacteria;p__Chloroflexota;c__Anaerolineae;o__Anaerolineales;f__EnvOPS12;g__UBA8950;s__	0	0	0	0	1
GCA_034411635.1_ASM3441163v1_genomic.fna	d__Bacteria;p__Chloroflexota;c__Anaerolineae;o__Anaerolineales;f__EnvOPS12;g__UBA8950;s__	0	0	0	0	0
GCA_020719725.1_ASM2071972v1_genomic.fna	d__Bacteria;p__Chloroflexota;c__Anaerolineae;o__Anaerolineales;f__EnvOPS12;g__UBA8950;s__	0	0	0	0	1
GCA_937957675.1_SRR5576002_bin.113_CONCOCT_v1.1_MAG_genomic.fna	d__Bacteria;p__Chloroflexota;c__Anaerolineae;o__Anaerolineales;f__EnvOPS12;g__UBA8950;s__	0	0	0	0	0
GCA_020060235.1_ASM2006023v1_genomic.fna	d__Bacteria;p__Chloroflexota;c__Anaerolineae;o__Anaerolineales;f__EnvOPS12;g__UBA8950;s__	0	0	0	0	1
GCA_001872455.1_ASM187245v1_genomic.fna	d__Bacteria;p__Chloroflexota;c__Anaerolineae;o__Anaerolineales;f__EnvOPS12;g__UBA8950;s__UBA8950 sp001872455	0	0	0	0	2
GCA_002840685.1_ASM284068v1_genomic.fna	d__Bacteria;p__Chloroflexota;c__Anaerolineae;o__Anaerolineales;f__EnvOPS12;g__UBA8950;s__UBA8950 sp002840685	0	0	0	0	0
GCA_016865985.1_JGI_2017-08-21_genomic.fna	d__Bacteria;p__Chloroflexota;c__Anaerolineae;o__Anaerolineales;f__EnvOPS12;g__VGNO01;s__VGNO01 sp016865985	0	0	0	0	0
GCA_035293165.1_ASM3529316v1_genomic.fna	d__Bacteria;p__Chloroflexota;c__Anaerolineae;o__Anaerolineales;f__JABWBV01;g__JABWBV01;s__	0	0	0	0	0
GCA_035512695.1_ASM3551269v1_genomic.fna	d__Bacteria;p__Chloroflexota;c__Anaerolineae;o__Anaerolineales;f__JABWBV01;g__JABWBV01;s__	0	0	0	0	1
GCA_027019845.1_ASM2701984v1_genomic.fna	d__Bacteria;p__Chloroflexota;c__Anaerolineae;o__Anaerolineales;f__JABWBV01;g__JABWBV01;s__	0	0	0	0	1
GCA_013359445.1_ASM1335944v1_genomic.fna	d__Bacteria;p__Chloroflexota;c__Anaerolineae;o__Anaerolineales;f__JABWBV01;g__JABWBV01;s__JABWBV01 sp013359445	0	0	0	0	1
GCA_016200785.1_ASM1620078v1_genomic.fna	d__Bacteria;p__Chloroflexota;c__Anaerolineae;o__Anaerolineales;f__JACQED01;g__JACQED01;s__JACQED01 sp016200785	0	1	0	0	1
GCA_003141675.1_20120800_E2D_genomic.fna	d__Bacteria;p__Chloroflexota;c__Anaerolineae;o__Anaerolineales;f__RBG-16-64-43;g__FEN-1073;s__FEN-1073 sp003141675	0	0	0	0	0
GCA_034430775.1_ASM3443077v1_genomic.fna	d__Bacteria;p__Chloroflexota;c__Anaerolineae;o__Anaerolineales;f__RBG-16-64-43;g__JAFGKK01;s__	0	0	0	0	0
GCA_016928575.1_ASM1692857v1_genomic.fna	d__Bacteria;p__Chloroflexota;c__Anaerolineae;o__Anaerolineales;f__RBG-16-64-43;g__JAFGKK01;s__JAFGKK01 sp016928575	0	0	0	0	0
GCA_016932475.1_ASM1693247v1_genomic.fna	d__Bacteria;p__Chloroflexota;c__Anaerolineae;o__Anaerolineales;f__RBG-16-64-43;g__JAFGKK01;s__JAFGKK01 sp016932475	0	0	0	0	1
GCA_026389925.1_ASM2638992v1_genomic.fna	d__Bacteria;p__Chloroflexota;c__Anaerolineae;o__Anaerolineales;f__RBG-16-64-43;g__RBG-16-64-43;s__	0	0	0	0	0
GCA_035288225.1_ASM3528822v1_genomic.fna	d__Bacteria;p__Chloroflexota;c__Anaerolineae;o__Anaerolineales;f__RBG-16-64-43;g__RBG-16-64-43;s__	0	0	0	0	1
GCA_023485685.1_ASM2348568v1_genomic.fna	d__Bacteria;p__Chloroflexota;c__Anaerolineae;o__Anaerolineales;f__UBA11579;g__;s__	0	0	0	0	0
GCA_025808555.1_ASM2580855v1_genomic.fna	d__Bacteria;p__Chloroflexota;c__Anaerolineae;o__Anaerolineales;f__UBA11579;g__;s__	0	0	0	0	1
GCA_019637675.1_ASM1963767v1_genomic.fna	d__Bacteria;p__Chloroflexota;c__Anaerolineae;o__Anaerolineales;f__UBA11579;g__;s__	0	0	0	0	0
GCA_026129235.1_ASM2612923v1_genomic.fna	d__Bacteria;p__Chloroflexota;c__Anaerolineae;o__Anaerolineales;f__UBA11579;g__;s__	0	0	0	0	1
GCA_026129255.1_ASM2612925v1_genomic.fna	d__Bacteria;p__Chloroflexota;c__Anaerolineae;o__Anaerolineales;f__UBA11579;g__;s__	0	0	0	0	0
GCA_025808735.1_ASM2580873v1_genomic.fna	d__Bacteria;p__Chloroflexota;c__Anaerolineae;o__Anaerolineales;f__UBA11579;g__;s__	0	0	0	0	1
GCA_023382615.1_ASM2338261v1_genomic.fna	d__Bacteria;p__Chloroflexota;c__Anaerolineae;o__Anaerolineales;f__UBA11579;g__;s__	0	0	0	0	1
GCA_019637755.1_ASM1963775v1_genomic.fna	d__Bacteria;p__Chloroflexota;c__Anaerolineae;o__Anaerolineales;f__UBA11579;g__;s__	0	0	0	0	0
GCA_035291465.1_ASM3529146v1_genomic.fna	d__Bacteria;p__Chloroflexota;c__Anaerolineae;o__Anaerolineales;f__UBA11579;g__;s__	0	0	0	0	1
GCA_035444065.1_ASM3544406v1_genomic.fna	d__Bacteria;p__Chloroflexota;c__Anaerolineae;o__Anaerolineales;f__UBA11579;g__;s__	0	0	0	0	1
GCA_019456165.1_ASM1945616v1_genomic.fna	d__Bacteria;p__Chloroflexota;c__Anaerolineae;o__Anaerolineales;f__UBA11579;g__;s__	0	0	0	0	1
GCA_021463845.1_ASM2146384v1_genomic.fna	d__Bacteria;p__Chloroflexota;c__Anaerolineae;o__Anaerolineales;f__UBA11579;g__;s__	0	0	0	0	1
GCA_019454165.1_ASM1945416v1_genomic.fna	d__Bacteria;p__Chloroflexota;c__Anaerolineae;o__Anaerolineales;f__UBA11579;g__;s__	0	0	0	0	1
GCA_026129305.1_ASM2612930v1_genomic.fna	d__Bacteria;p__Chloroflexota;c__Anaerolineae;o__Anaerolineales;f__UBA11579;g__;s__	0	0	0	0	1
GCA_013112575.1_ASM1311257v1_genomic.fna	d__Bacteria;p__Chloroflexota;c__Anaerolineae;o__Anaerolineales;f__UBA11579;g__CFX15;s__CFX15 sp013112575	0	1	0	0	1
GCA_018662365.1_ASM1866236v1_genomic.fna	d__Bacteria;p__Chloroflexota;c__Anaerolineae;o__Anaerolineales;f__UBA11579;g__JABJGH01;s__JABJGH01 sp018662365	0	0	0	0	0
GCA_963662985.1_piMetSpee1.Anaerolineales_1.1_genomic.fna	d__Bacteria;p__Chloroflexota;c__Anaerolineae;o__Anaerolineales;f__UBA11579;g__JAFGRA01;s__	0	0	0	0	1
GCA_963676155.1_piTriSpeb1.Anaerolineales_1.1_genomic.fna	d__Bacteria;p__Chloroflexota;c__Anaerolineae;o__Anaerolineales;f__UBA11579;g__JAFGRA01;s__	0	0	0	0	0
GCA_016935415.1_ASM1693541v1_genomic.fna	d__Bacteria;p__Chloroflexota;c__Anaerolineae;o__Anaerolineales;f__UBA11579;g__JAFGRA01;s__JAFGRA01 sp016935415	0	0	0	0	1
GCA_900299355.1_Unknown_Anaerolineaceae_bacterium_AM_2104_genomic.fna	d__Bacteria;p__Chloroflexota;c__Anaerolineae;o__Anaerolineales;f__UBA11579;g__OMJR01;s__OMJR01 sp900299355	0	0	0	0	0
GCA_024710875.1_ASM2471087v1_genomic.fna	d__Bacteria;p__Chloroflexota;c__Anaerolineae;o__Anaerolineales;f__UBA11579;g__SCUK01;s__	0	0	0	0	1
GCA_004297445.1_ASM429744v1_genomic.fna	d__Bacteria;p__Chloroflexota;c__Anaerolineae;o__Anaerolineales;f__UBA11579;g__SCUK01;s__SCUK01 sp004297445	0	0	0	0	0
GCA_016191875.1_ASM1619187v1_genomic.fna	d__Bacteria;p__Chloroflexota;c__Anaerolineae;o__Anaerolineales;f__UBA11579;g__SCUK01;s__SCUK01 sp016191875	0	0	0	0	1
GCA_963675375.1_piTriSpea1.Anaerolineales_1.1_genomic.fna	d__Bacteria;p__Chloroflexota;c__Anaerolineae;o__Anaerolineales;f__UBA11579;g__UBA11579;s__	0	1	0	0	1
GCA_037383445.1_ASM3738344v1_genomic.fna	d__Bacteria;p__Chloroflexota;c__Anaerolineae;o__Anaerolineales;f__UBA11579;g__UBA11579;s__	0	0	0	0	1
GCA_039714215.1_ASM3971421v1_genomic.fna	d__Bacteria;p__Chloroflexota;c__Anaerolineae;o__Anaerolineales;f__UBA11579;g__UBA11579;s__	0	0	0	0	1
GCA_003250455.1_ASM325045v1_genomic.fna	d__Bacteria;p__Chloroflexota;c__Anaerolineae;o__Anaerolineales;f__UBA11579;g__UBA11579;s__UBA11579 sp003250455	0	0	0	0	1
GCA_016932165.1_ASM1693216v1_genomic.fna	d__Bacteria;p__Chloroflexota;c__Anaerolineae;o__Anaerolineales;f__UBA11579;g__UBA11579;s__UBA11579 sp016932165	0	0	0	0	1
GCA_963578565.1_CB27_AW.19_genomic.fna	d__Bacteria;p__Chloroflexota;c__Anaerolineae;o__Anaerolineales;f__UBA11657;g__;s__	0	0	0	0	0
GCA_036011785.1_ASM3601178v1_genomic.fna	d__Bacteria;p__Chloroflexota;c__Anaerolineae;o__Anaerolineales;f__UBA11657;g__;s__	0	0	0	0	1
GCA_022450585.1_ASM2245058v1_genomic.fna	d__Bacteria;p__Chloroflexota;c__Anaerolineae;o__Anaerolineales;f__UBA11657;g__;s__	0	0	0	0	0
GCA_964004935.1_ERR599015_binner12_Refined_2_genomic.fna	d__Bacteria;p__Chloroflexota;c__Anaerolineae;o__Anaerolineales;f__UBA11657;g__;s__	0	0	0	0	0
GCA_014191295.1_ASM1419129v1_genomic.fna	d__Bacteria;p__Chloroflexota;c__Anaerolineae;o__Anaerolineales;f__UBA11657;g__BD1;s__BD1 sp003569365	0	1	0	0	0
GCA_937862625.1_SRR6158311_bin.35_CONCOCT_v1.1_MAG_genomic.fna	d__Bacteria;p__Chloroflexota;c__Anaerolineae;o__Anaerolineales;f__UBA11657;g__BD1;s__BD1 sp003670425	0	1	0	0	0
GCA_937876165.1_ERR598946_bin.150_CONCOCT_v1.1_MAG_genomic.fna	d__Bacteria;p__Chloroflexota;c__Anaerolineae;o__Anaerolineales;f__UBA11657;g__UBA11657;s__	0	0	0	0	0
GCA_002296125.1_ASM229612v1_genomic.fna	d__Bacteria;p__Chloroflexota;c__Anaerolineae;o__Anaerolineales;f__UBA11657;g__UBA11657;s__UBA11657 sp002296125	0	0	0	0	0
GCA_002311455.1_ASM231145v1_genomic.fna	d__Bacteria;p__Chloroflexota;c__Anaerolineae;o__Anaerolineales;f__UBA11657;g__UBA11657;s__UBA11657 sp002311455	0	0	0	0	0
GCA_002346435.1_ASM234643v1_genomic.fna	d__Bacteria;p__Chloroflexota;c__Anaerolineae;o__Anaerolineales;f__UBA11657;g__UBA11657;s__UBA11657 sp002346435	0	0	0	0	0
GCA_964000005.1_ERR599111_binner12_Refined_105_genomic.fna	d__Bacteria;p__Chloroflexota;c__Anaerolineae;o__Anaerolineales;f__UBA11657;g__UBA11657;s__UBA11657 sp002377585	0	0	0	0	0
GCA_034717875.1_ASM3471787v1_genomic.fna	d__Bacteria;p__Chloroflexota;c__Anaerolineae;o__Anaerolineales;f__UBA11858;g__;s__	0	0	0	0	0
GCA_039714275.1_ASM3971427v1_genomic.fna	d__Bacteria;p__Chloroflexota;c__Anaerolineae;o__Anaerolineales;f__UBA11858;g__;s__	0	0	0	0	0
GCA_037384185.1_ASM3738418v1_genomic.fna	d__Bacteria;p__Chloroflexota;c__Anaerolineae;o__Anaerolineales;f__UBA11858;g__B10-G9;s__	0	0	0	1	0
GCA_022867265.1_ASM2286726v1_genomic.fna	d__Bacteria;p__Chloroflexota;c__Anaerolineae;o__Anaerolineales;f__UBA11858;g__B10-G9;s__	0	0	0	0	0
GCA_030609055.1_ASM3060905v1_genomic.fna	d__Bacteria;p__Chloroflexota;c__Anaerolineae;o__Anaerolineales;f__UBA11858;g__B10-G9;s__	0	0	0	0	0
GCA_030666985.1_ASM3066698v1_genomic.fna	d__Bacteria;p__Chloroflexota;c__Anaerolineae;o__Anaerolineales;f__UBA11858;g__B10-G9;s__	0	0	0	0	0
GCA_030608465.1_ASM3060846v1_genomic.fna	d__Bacteria;p__Chloroflexota;c__Anaerolineae;o__Anaerolineales;f__UBA11858;g__B10-G9;s__	0	0	0	1	0
GCA_036445875.1_ASM3644587v1_genomic.fna	d__Bacteria;p__Chloroflexota;c__Anaerolineae;o__Anaerolineales;f__UBA11858;g__B10-G9;s__	0	0	0	0	0
GCA_013139005.1_ASM1313900v1_genomic.fna	d__Bacteria;p__Chloroflexota;c__Anaerolineae;o__Anaerolineales;f__UBA11858;g__B10-G9;s__	0	0	0	0	1
GCA_029939275.1_ASM2993927v1_genomic.fna	d__Bacteria;p__Chloroflexota;c__Anaerolineae;o__Anaerolineales;f__UBA11858;g__B10-G9;s__	0	0	0	0	1
GCA_024763275.1_ASM2476327v1_genomic.fna	d__Bacteria;p__Chloroflexota;c__Anaerolineae;o__Anaerolineales;f__UBA11858;g__B10-G9;s__	0	0	0	1	1
GCA_021161345.1_ASM2116134v1_genomic.fna	d__Bacteria;p__Chloroflexota;c__Anaerolineae;o__Anaerolineales;f__UBA11858;g__B10-G9;s__	0	0	0	1	0
GCA_021108255.1_ASM2110825v1_genomic.fna	d__Bacteria;p__Chloroflexota;c__Anaerolineae;o__Anaerolineales;f__UBA11858;g__B10-G9;s__	0	0	0	1	0
GCA_029939935.1_ASM2993993v1_genomic.fna	d__Bacteria;p__Chloroflexota;c__Anaerolineae;o__Anaerolineales;f__UBA11858;g__B10-G9;s__B10-G9 sp003648195	0	0	0	0	1
GCA_003648135.1_ASM364813v1_genomic.fna	d__Bacteria;p__Chloroflexota;c__Anaerolineae;o__Anaerolineales;f__UBA11858;g__B10-G9;s__B10-G9 sp011039385	0	0	0	0	0
GCA_018263575.1_ASM1826357v1_genomic.fna	d__Bacteria;p__Chloroflexota;c__Anaerolineae;o__Anaerolineales;f__UBA11858;g__B10-G9;s__B10-G9 sp018263575	0	0	0	0	0
GCA_018335275.1_ASM1833527v1_genomic.fna	d__Bacteria;p__Chloroflexota;c__Anaerolineae;o__Anaerolineales;f__UBA11858;g__B10-G9;s__B10-G9 sp018335275	0	0	0	1	1
GCA_011176615.1_ASM1117661v1_genomic.fna	d__Bacteria;p__Chloroflexota;c__Anaerolineae;o__Anaerolineales;f__UBA11858;g__G519;s__G519 sp011176615	0	0	0	0	0
GCA_027005315.1_ASM2700531v1_genomic.fna	d__Bacteria;p__Chloroflexota;c__Anaerolineae;o__Anaerolineales;f__UBA11858;g__J130;s__J130 sp015485245	0	0	0	0	1
GCA_028278545.1_ASM2827854v1_genomic.fna	d__Bacteria;p__Chloroflexota;c__Anaerolineae;o__Anaerolineales;f__UBA11858;g__NIOZ-UU35;s__	0	0	0	0	0
GCA_937893815.1_ERR2206789_bin.32_CONCOCT_v1.1_MAG_genomic.fna	d__Bacteria;p__Chloroflexota;c__Anaerolineae;o__Anaerolineales;f__UBA11858;g__NIOZ-UU35;s__	0	0	0	0	0
GCA_014382605.1_ASM1438260v1_genomic.fna	d__Bacteria;p__Chloroflexota;c__Anaerolineae;o__Anaerolineales;f__UBA11858;g__NIOZ-UU35;s__NIOZ-UU35 sp014382605	0	0	0	0	2
GCA_016783125.1_ASM1678312v1_genomic.fna	d__Bacteria;p__Chloroflexota;c__Anaerolineae;o__Anaerolineales;f__UBA11858;g__NIOZ-UU35;s__NIOZ-UU35 sp016783125	0	0	0	0	2
GCA_016785015.1_ASM1678501v1_genomic.fna	d__Bacteria;p__Chloroflexota;c__Anaerolineae;o__Anaerolineales;f__UBA11858;g__NIOZ-UU35;s__NIOZ-UU35 sp016785015	0	0	0	0	2
GCA_016865865.1_JGI_2017-08-21_genomic.fna	d__Bacteria;p__Chloroflexota;c__Anaerolineae;o__Anaerolineales;f__UBA11858;g__NIOZ-UU35;s__NIOZ-UU35 sp016865865	0	0	0	0	1
GCA_018648225.1_ASM1864822v1_genomic.fna	d__Bacteria;p__Chloroflexota;c__Anaerolineae;o__Anaerolineales;f__UBA11858;g__NIOZ-UU35;s__NIOZ-UU35 sp018648225	0	0	0	0	1
GCA_022867355.1_ASM2286735v1_genomic.fna	d__Bacteria;p__Chloroflexota;c__Anaerolineae;o__Anaerolineales;f__UBA11858;g__UBA11858;s__	0	0	0	0	0
GCA_030666905.1_ASM3066690v1_genomic.fna	d__Bacteria;p__Chloroflexota;c__Anaerolineae;o__Anaerolineales;f__UBA11858;g__UBA11858;s__	0	0	0	0	1
GCA_003513015.1_ASM351301v1_genomic.fna	d__Bacteria;p__Chloroflexota;c__Anaerolineae;o__Anaerolineales;f__UBA11858;g__UBA11858;s__UBA11858 sp003513015	0	0	0	0	0
GCA_016926415.1_ASM1692641v1_genomic.fna	d__Bacteria;p__Chloroflexota;c__Anaerolineae;o__Anaerolineales;f__UBA4823;g__;s__	0	0	0	0	0
GCA_035458665.1_ASM3545866v1_genomic.fna	d__Bacteria;p__Chloroflexota;c__Anaerolineae;o__Anaerolineales;f__UBA4823;g__;s__	0	0	0	0	1
GCA_032124675.1_ASM3212467v1_genomic.fna	d__Bacteria;p__Chloroflexota;c__Anaerolineae;o__Anaerolineales;f__UBA4823;g__;s__	0	0	0	0	1
GCA_003819735.1_ASM381973v1_genomic.fna	d__Bacteria;p__Chloroflexota;c__Anaerolineae;o__Anaerolineales;f__UBA4823;g__;s__	0	0	0	0	0
GCA_034722295.1_ASM3472229v1_genomic.fna	d__Bacteria;p__Chloroflexota;c__Anaerolineae;o__Anaerolineales;f__UBA4823;g__;s__	0	0	0	0	0
GCA_028715805.1_ASM2871580v1_genomic.fna	d__Bacteria;p__Chloroflexota;c__Anaerolineae;o__Anaerolineales;f__UBA4823;g__;s__	0	0	0	0	0
GCA_037439525.1_ASM3743952v1_genomic.fna	d__Bacteria;p__Chloroflexota;c__Anaerolineae;o__Anaerolineales;f__UBA4823;g__;s__	0	0	0	0	0
GCA_030611055.1_ASM3061105v1_genomic.fna	d__Bacteria;p__Chloroflexota;c__Anaerolineae;o__Anaerolineales;f__UBA4823;g__9FT-COMBO-55-16;s__	0	0	0	0	0
GCA_035291705.1_ASM3529170v1_genomic.fna	d__Bacteria;p__Chloroflexota;c__Anaerolineae;o__Anaerolineales;f__UBA4823;g__9FT-COMBO-55-16;s__	0	0	0	0	0
GCA_016649505.1_ASM1664950v1_genomic.fna	d__Bacteria;p__Chloroflexota;c__Anaerolineae;o__Anaerolineales;f__UBA4823;g__9FT-COMBO-55-16;s__	0	0	0	0	0
GCA_020349245.1_ASM2034924v1_genomic.fna	d__Bacteria;p__Chloroflexota;c__Anaerolineae;o__Anaerolineales;f__UBA4823;g__9FT-COMBO-55-16;s__	0	0	0	0	0
GCA_035529195.1_ASM3552919v1_genomic.fna	d__Bacteria;p__Chloroflexota;c__Anaerolineae;o__Anaerolineales;f__UBA4823;g__9FT-COMBO-55-16;s__	0	0	0	0	0
GCA_035291645.1_ASM3529164v1_genomic.fna	d__Bacteria;p__Chloroflexota;c__Anaerolineae;o__Anaerolineales;f__UBA4823;g__9FT-COMBO-55-16;s__	0	0	0	0	0
GCA_030611505.1_ASM3061150v1_genomic.fna	d__Bacteria;p__Chloroflexota;c__Anaerolineae;o__Anaerolineales;f__UBA4823;g__CAIQIV01;s__	0	0	0	0	0
GCA_003820065.1_ASM382006v1_genomic.fna	d__Bacteria;p__Chloroflexota;c__Anaerolineae;o__Anaerolineales;f__UBA4823;g__CAIQJJ01;s__	0	0	0	0	0
GCA_020723385.1_ASM2072338v1_genomic.fna	d__Bacteria;p__Chloroflexota;c__Anaerolineae;o__Anaerolineales;f__UBA4823;g__CAIQJJ01;s__	0	1	0	0	1
GCA_903872065.1_freshwater_MAG_---_LaPlata-a_bin-2312_genomic.fna	d__Bacteria;p__Chloroflexota;c__Anaerolineae;o__Anaerolineales;f__UBA4823;g__CAIQJJ01;s__CAIQJJ01 sp903872065	0	1	0	0	1
GCA_017860725.1_ASM1786072v1_genomic.fna	d__Bacteria;p__Chloroflexota;c__Anaerolineae;o__Anaerolineales;f__UBA4823;g__CTSoil-045;s__CTSoil-045 sp017860725	0	0	0	0	0
GCA_036526235.1_ASM3652623v1_genomic.fna	d__Bacteria;p__Chloroflexota;c__Anaerolineae;o__Anaerolineales;f__UBA4823;g__DSOS01;s__	0	0	0	0	0
GCA_029265355.1_ASM2926535v1_genomic.fna	d__Bacteria;p__Chloroflexota;c__Anaerolineae;o__Anaerolineales;f__UBA4823;g__DSOS01;s__	0	0	0	0	0
GCA_020354045.1_ASM2035404v1_genomic.fna	d__Bacteria;p__Chloroflexota;c__Anaerolineae;o__Anaerolineales;f__UBA4823;g__DSOS01;s__	0	0	0	0	0
GCA_036758785.1_ASM3675878v1_genomic.fna	d__Bacteria;p__Chloroflexota;c__Anaerolineae;o__Anaerolineales;f__UBA4823;g__DSOS01;s__	0	0	0	0	1
GCA_029782365.1_ASM2978236v1_genomic.fna	d__Bacteria;p__Chloroflexota;c__Anaerolineae;o__Anaerolineales;f__UBA4823;g__DSTM01;s__	0	1	0	0	0
GCA_022615645.1_ASM2261564v1_genomic.fna	d__Bacteria;p__Chloroflexota;c__Anaerolineae;o__Anaerolineales;f__UBA4823;g__DSWF01;s__	0	1	0	0	0
GCA_037444705.1_ASM3744470v1_genomic.fna	d__Bacteria;p__Chloroflexota;c__Anaerolineae;o__Anaerolineales;f__UBA4823;g__DSWF01;s__	0	1	0	0	1
GCA_035341015.1_ASM3534101v1_genomic.fna	d__Bacteria;p__Chloroflexota;c__Anaerolineae;o__Anaerolineales;f__UBA4823;g__FEB-25;s__	0	0	0	0	1
GCA_003105035.1_ASM310503v1_genomic.fna	d__Bacteria;p__Chloroflexota;c__Anaerolineae;o__Anaerolineales;f__UBA4823;g__FEB-25;s__FEB-25 sp003105035	0	0	0	0	1
GCA_037382785.1_ASM3738278v1_genomic.fna	d__Bacteria;p__Chloroflexota;c__Anaerolineae;o__Anaerolineales;f__UBA4823;g__JAAYXE01;s__	0	0	0	0	0
GCA_037380995.1_ASM3738099v1_genomic.fna	d__Bacteria;p__Chloroflexota;c__Anaerolineae;o__Anaerolineales;f__UBA4823;g__JAAYXE01;s__	0	0	0	0	1
GCA_012516075.1_ASM1251607v1_genomic.fna	d__Bacteria;p__Chloroflexota;c__Anaerolineae;o__Anaerolineales;f__UBA4823;g__JAAYXE01;s__JAAYXE01 sp012516075	0	1	0	0	1
GCA_039679915.1_ASM3967991v1_genomic.fna	d__Bacteria;p__Chloroflexota;c__Anaerolineae;o__Anaerolineales;f__UBA4823;g__JAAZNS01;s__	0	0	0	0	0
GCA_012798185.1_ASM1279818v1_genomic.fna	d__Bacteria;p__Chloroflexota;c__Anaerolineae;o__Anaerolineales;f__UBA4823;g__JAAZNS01;s__JAAZNS01 sp012798185	0	1	0	0	1
GCA_016929095.1_ASM1692909v1_genomic.fna	d__Bacteria;p__Chloroflexota;c__Anaerolineae;o__Anaerolineales;f__UBA4823;g__JAAZNS01;s__JAAZNS01 sp016929095	0	1	0	0	0
GCA_034438155.1_ASM3443815v1_genomic.fna	d__Bacteria;p__Chloroflexota;c__Anaerolineae;o__Anaerolineales;f__UBA4823;g__JAFGQI01;s__	0	0	0	0	0
GCA_016935755.1_ASM1693575v1_genomic.fna	d__Bacteria;p__Chloroflexota;c__Anaerolineae;o__Anaerolineales;f__UBA4823;g__JAFGQI01;s__JAFGQI01 sp016935755	0	0	0	0	1
GCA_037386465.1_ASM3738646v1_genomic.fna	d__Bacteria;p__Chloroflexota;c__Anaerolineae;o__Anaerolineales;f__UBA4823;g__Kmv39;s__	0	0	0	0	1
GCA_034430155.1_ASM3443015v1_genomic.fna	d__Bacteria;p__Chloroflexota;c__Anaerolineae;o__Anaerolineales;f__UBA4823;g__Kmv39;s__	0	0	0	0	0
GCA_036374015.1_ASM3637401v1_genomic.fna	d__Bacteria;p__Chloroflexota;c__Anaerolineae;o__Anaerolineales;f__UBA4823;g__Kmv39;s__	0	0	0	0	0
GCA_036507795.1_ASM3650779v1_genomic.fna	d__Bacteria;p__Chloroflexota;c__Anaerolineae;o__Anaerolineales;f__UBA4823;g__Kmv39;s__	0	0	0	0	0
GCA_014859065.1_ASM1485906v1_genomic.fna	d__Bacteria;p__Chloroflexota;c__Anaerolineae;o__Anaerolineales;f__UBA4823;g__Kmv39;s__Kmv39 sp014859065	0	0	0	0	1
GCA_025057515.1_ASM2505751v1_genomic.fna	d__Bacteria;p__Chloroflexota;c__Anaerolineae;o__Anaerolineales;f__UBA4823;g__NAK19;s__	0	0	0	0	1
GCA_034434515.1_ASM3443451v1_genomic.fna	d__Bacteria;p__Chloroflexota;c__Anaerolineae;o__Anaerolineales;f__UBA4823;g__NAK19;s__	0	1	0	0	0
GCA_036781705.1_ASM3678170v1_genomic.fna	d__Bacteria;p__Chloroflexota;c__Anaerolineae;o__Anaerolineales;f__UBA4823;g__NAK19;s__	0	0	0	0	0
GCA_003130835.1_ASM313083v1_genomic.fna	d__Bacteria;p__Chloroflexota;c__Anaerolineae;o__Anaerolineales;f__UBA4823;g__NAK19;s__NAK19 sp003130835	0	1	0	0	1
GCA_003327455.1_ASM332745v1_genomic.fna	d__Bacteria;p__Chloroflexota;c__Anaerolineae;o__Anaerolineales;f__UBA4823;g__NAK19;s__NAK19 sp003327455	0	1	0	0	1
GCA_030017765.1_ASM3001776v1_genomic.fna	d__Bacteria;p__Chloroflexota;c__Anaerolineae;o__Anaerolineales;f__UBA4823;g__RBG-16-57-11;s__	0	0	0	0	1
GCA_034411655.1_ASM3441165v1_genomic.fna	d__Bacteria;p__Chloroflexota;c__Anaerolineae;o__Anaerolineales;f__UBA4823;g__RBG-16-57-11;s__	0	0	0	0	0
GCA_001795165.1_ASM179516v1_genomic.fna	d__Bacteria;p__Chloroflexota;c__Anaerolineae;o__Anaerolineales;f__UBA4823;g__RBG-16-57-11;s__RBG-16-57-11 sp001795165	0	0	0	0	1
GCA_034436035.1_ASM3443603v1_genomic.fna	d__Bacteria;p__Chloroflexota;c__Anaerolineae;o__Anaerolineales;f__UBA4823;g__UBA4823;s__	0	1	0	0	0
GCA_020722415.1_ASM2072241v1_genomic.fna	d__Bacteria;p__Chloroflexota;c__Anaerolineae;o__Anaerolineales;f__UBA4823;g__UBA4823;s__	0	1	0	0	0
GCA_002428565.1_ASM242856v1_genomic.fna	d__Bacteria;p__Chloroflexota;c__Anaerolineae;o__Anaerolineales;f__UBA4823;g__UBA6092;s__UBA6092 sp002428565	0	0	0	0	1
GCA_016932955.1_ASM1693295v1_genomic.fna	d__Bacteria;p__Chloroflexota;c__Anaerolineae;o__Anaerolineales;f__UBA4823;g__UBA6092;s__UBA6092 sp016932955	0	0	0	0	0
GCA_020853835.1_ASM2085383v1_genomic.fna	d__Bacteria;p__Chloroflexota;c__Anaerolineae;o__Anaerolineales;f__UBA4823;g__UTCFX2;s__	0	0	0	0	0
GCA_027494035.1_ASM2749403v1_genomic.fna	d__Bacteria;p__Chloroflexota;c__Anaerolineae;o__Anaerolineales;f__UBA4823;g__UTCFX2;s__UTCFX2 sp002050125	0	0	0	0	0
GCA_034435515.1_ASM3443551v1_genomic.fna	d__Bacteria;p__Chloroflexota;c__Anaerolineae;o__Anaerolineales;f__UBA6663;g__;s__	0	0	0	0	1
GCA_015660795.1_ASM1566079v1_genomic.fna	d__Bacteria;p__Chloroflexota;c__Anaerolineae;o__Anaerolineales;f__UBA6663;g__;s__	0	0	0	0	0
GCA_038252885.1_ASM3825288v1_genomic.fna	d__Bacteria;p__Chloroflexota;c__Anaerolineae;o__Anaerolineales;f__UBA6663;g__;s__	0	0	0	0	1
GCA_020845955.1_ASM2084595v1_genomic.fna	d__Bacteria;p__Chloroflexota;c__Anaerolineae;o__Anaerolineales;f__UBA6663;g__;s__	0	0	0	0	3
GCA_031363385.1_ASM3136338v1_genomic.fna	d__Bacteria;p__Chloroflexota;c__Anaerolineae;o__Anaerolineales;f__UBA6663;g__;s__	0	0	0	0	0
GCA_031404415.1_ASM3140441v1_genomic.fna	d__Bacteria;p__Chloroflexota;c__Anaerolineae;o__Anaerolineales;f__UBA6663;g__;s__	0	0	0	0	0
GCA_035291605.1_ASM3529160v1_genomic.fna	d__Bacteria;p__Chloroflexota;c__Anaerolineae;o__Anaerolineales;f__UBA6663;g__;s__	0	0	0	0	1
GCA_020850595.1_ASM2085059v1_genomic.fna	d__Bacteria;p__Chloroflexota;c__Anaerolineae;o__Anaerolineales;f__UBA6663;g__;s__	0	0	0	0	2
GCA_034435235.1_ASM3443523v1_genomic.fna	d__Bacteria;p__Chloroflexota;c__Anaerolineae;o__Anaerolineales;f__UBA6663;g__;s__	0	1	0	0	0
GCA_033577755.1_ASM3357775v1_genomic.fna	d__Bacteria;p__Chloroflexota;c__Anaerolineae;o__Anaerolineales;f__UBA6663;g__DSNW01;s__	0	0	0	0	0
GCA_037442085.1_ASM3744208v1_genomic.fna	d__Bacteria;p__Chloroflexota;c__Anaerolineae;o__Anaerolineales;f__UBA6663;g__DSNW01;s__	0	0	0	0	0
GCA_937952305.1_SRR1506987_bin.41_CONCOCT_v1.1_MAG_genomic.fna	d__Bacteria;p__Chloroflexota;c__Anaerolineae;o__Anaerolineales;f__UBA6663;g__SpSt-583;s__	0	1	0	0	0
GCA_034434015.1_ASM3443401v1_genomic.fna	d__Bacteria;p__Chloroflexota;c__Anaerolineae;o__Anaerolineales;f__UBA6663;g__SpSt-583;s__SpSt-583 sp011367385	0	0	0	0	0
GCA_017999235.1_ASM1799923v1_genomic.fna	d__Bacteria;p__Chloroflexota;c__Anaerolineae;o__Anaerolineales;f__UBA6663;g__SpSt-583;s__SpSt-583 sp017999235	0	1	0	0	1
GCA_035440185.1_ASM3544018v1_genomic.fna	d__Bacteria;p__Chloroflexota;c__Anaerolineae;o__Anaerolineales;f__UBA6663;g__UBA6663;s__UBA6663 sp002455335	0	1	0	0	0
GCA_016789175.1_ASM1678917v1_genomic.fna	d__Bacteria;p__Chloroflexota;c__Anaerolineae;o__Anaerolineales;f__UBA6663;g__UBA6663;s__UBA6663 sp016789175	0	1	0	0	1
GCA_937906855.1_SRR5576004_bin.85_CONCOCT_v1.1_MAG_genomic.fna	d__Bacteria;p__Chloroflexota;c__Anaerolineae;o__Anaerolineales;f__UBA6663;g__UBA6663;s__UBA6663 sp016789175	0	1	0	0	3
GCA_020630175.1_ASM2063017v1_genomic.fna	d__Bacteria;p__Chloroflexota;c__Anaerolineae;o__Anaerolineales;f__UBA6668;g__;s__	0	0	0	0	0
GCA_020630805.1_ASM2063080v1_genomic.fna	d__Bacteria;p__Chloroflexota;c__Anaerolineae;o__Anaerolineales;f__UBA6668;g__;s__	0	0	0	0	0
GCA_020630225.1_ASM2063022v1_genomic.fna	d__Bacteria;p__Chloroflexota;c__Anaerolineae;o__Anaerolineales;f__UBA6668;g__;s__	0	0	0	0	0
GCA_035521435.1_ASM3552143v1_genomic.fna	d__Bacteria;p__Chloroflexota;c__Anaerolineae;o__Anaerolineales;f__UBA6668;g__UBA6668;s__UBA6668 sp002455215	0	0	0	0	0
GCA_038060255.1_ASM3806025v1_genomic.fna	d__Bacteria;p__Chloroflexota;c__Anaerolineae;o__Anaerolineales;f__VGOW01;g__JACPWC01;s__	0	0	0	0	0
GCA_016197225.1_ASM1619722v1_genomic.fna	d__Bacteria;p__Chloroflexota;c__Anaerolineae;o__Anaerolineales;f__VGOW01;g__JACPWC01;s__JACPWC01 sp016197225	0	0	0	0	1
GCA_016213135.1_ASM1621313v1_genomic.fna	d__Bacteria;p__Chloroflexota;c__Anaerolineae;o__Anaerolineales;f__VGOW01;g__JACRBQ01;s__JACRBQ01 sp016213135	0	0	0	0	1
GCA_038060695.1_ASM3806069v1_genomic.fna	d__Bacteria;p__Chloroflexota;c__Anaerolineae;o__Anaerolineales;f__VGOW01;g__JACRLA01;s__	0	1	0	0	0
GCA_016215035.1_ASM1621503v1_genomic.fna	d__Bacteria;p__Chloroflexota;c__Anaerolineae;o__Anaerolineales;f__VGOW01;g__JACRLA01;s__JACRLA01 sp016215145	0	0	0	0	1
GCA_035286845.1_ASM3528684v1_genomic.fna	d__Bacteria;p__Chloroflexota;c__Anaerolineae;o__Anaerolineales;f__VGOW01;g__VGOW01;s__	0	0	0	0	0
GCA_016875735.1_JGI_2017-08-21_genomic.fna	d__Bacteria;p__Chloroflexota;c__Anaerolineae;o__Anaerolineales;f__VGOW01;g__VGOW01;s__VGOW01 sp016875735	0	1	0	0	0
GCA_030863245.1_ASM3086324v1_genomic.fna	d__Bacteria;p__Chloroflexota;c__Anaerolineae;o__Ardenticatenales;f__;g__;s__	0	0	0	0	0
GCA_027493995.1_ASM2749399v1_genomic.fna	d__Bacteria;p__Chloroflexota;c__Anaerolineae;o__Ardenticatenales;f__Ardenticatenaceae;g__;s__	0	0	0	0	2
GCA_036386615.1_ASM3638661v1_genomic.fna	d__Bacteria;p__Chloroflexota;c__Anaerolineae;o__Ardenticatenales;f__Ardenticatenaceae;g__;s__	0	0	0	0	0
GCA_020634795.1_ASM2063479v1_genomic.fna	d__Bacteria;p__Chloroflexota;c__Anaerolineae;o__Ardenticatenales;f__Ardenticatenaceae;g__;s__	0	0	0	0	0
GCA_013812995.1_ASM1381299v1_genomic.fna	d__Bacteria;p__Chloroflexota;c__Anaerolineae;o__Ardenticatenales;f__Ardenticatenaceae;g__;s__	0	0	0	0	0
GCA_001306175.1_ASM130617v1_genomic.fna	d__Bacteria;p__Chloroflexota;c__Anaerolineae;o__Ardenticatenales;f__Ardenticatenaceae;g__Ardenticatena;s__Ardenticatena maritima	0	0	0	0	1
GCA_027075665.1_ASM2707566v1_genomic.fna	d__Bacteria;p__Chloroflexota;c__Anaerolineae;o__Ardenticatenales;f__Ardenticatenaceae;g__Ardenticatena;s__Ardenticatena sp015487975	0	0	0	0	1
GCA_026989095.1_ASM2698909v1_genomic.fna	d__Bacteria;p__Chloroflexota;c__Anaerolineae;o__Ardenticatenales;f__Ardenticatenaceae;g__WFWG01;s__	0	0	0	0	1
GCA_030949995.1_ASM3094999v1_genomic.fna	d__Bacteria;p__Chloroflexota;c__Anaerolineae;o__Ardenticatenales;f__Ardenticatenaceae;g__WFWG01;s__	0	0	0	0	1
GCA_015492825.1_ASM1549282v1_genomic.fna	d__Bacteria;p__Chloroflexota;c__Anaerolineae;o__Ardenticatenales;f__Ardenticatenaceae;g__WFWG01;s__WFWG01 sp015491235	0	0	0	0	0
GCA_013151955.1_ASM1315195v1_genomic.fna	d__Bacteria;p__Chloroflexota;c__Anaerolineae;o__Ardenticatenales;f__JAADHH01;g__JAADHH01;s__JAADHH01 sp013151955	0	1	0	0	1
GCA_027024855.1_ASM2702485v1_genomic.fna	d__Bacteria;p__Chloroflexota;c__Anaerolineae;o__B4-G1;f__B4-G1;g__;s__	0	0	0	0	1
GCA_035531135.1_ASM3553113v1_genomic.fna	d__Bacteria;p__Chloroflexota;c__Anaerolineae;o__B4-G1;f__B4-G1;g__;s__	0	0	0	0	0
GCA_034435075.1_ASM3443507v1_genomic.fna	d__Bacteria;p__Chloroflexota;c__Anaerolineae;o__B4-G1;f__B4-G1;g__;s__	0	0	0	0	1
GCA_030596915.1_ASM3059691v1_genomic.fna	d__Bacteria;p__Chloroflexota;c__Anaerolineae;o__B4-G1;f__B4-G1;g__;s__	0	0	0	0	0
GCA_026418995.1_ASM2641899v1_genomic.fna	d__Bacteria;p__Chloroflexota;c__Anaerolineae;o__B4-G1;f__B4-G1;g__;s__	0	0	0	0	0
GCA_027079895.1_ASM2707989v1_genomic.fna	d__Bacteria;p__Chloroflexota;c__Anaerolineae;o__B4-G1;f__B4-G1;g__;s__	0	0	0	0	0
GCA_030589785.1_ASM3058978v1_genomic.fna	d__Bacteria;p__Chloroflexota;c__Anaerolineae;o__B4-G1;f__B4-G1;g__;s__	0	0	0	1	0
GCA_034437455.1_ASM3443745v1_genomic.fna	d__Bacteria;p__Chloroflexota;c__Anaerolineae;o__B4-G1;f__B4-G1;g__;s__	0	0	0	0	0
GCA_012514695.1_ASM1251469v1_genomic.fna	d__Bacteria;p__Chloroflexota;c__Anaerolineae;o__B4-G1;f__B4-G1;g__;s__	0	0	0	0	0
GCA_034432855.1_ASM3443285v1_genomic.fna	d__Bacteria;p__Chloroflexota;c__Anaerolineae;o__B4-G1;f__B4-G1;g__;s__	0	0	0	1	0
GCA_034211145.1_ASM3421114v1_genomic.fna	d__Bacteria;p__Chloroflexota;c__Anaerolineae;o__B4-G1;f__B4-G1;g__;s__	0	0	0	1	1
GCA_012962755.1_ASM1296275v1_genomic.fna	d__Bacteria;p__Chloroflexota;c__Anaerolineae;o__B4-G1;f__B4-G1;g__B30-G15;s__	0	0	0	0	1
GCA_011192185.1_ASM1119218v1_genomic.fna	d__Bacteria;p__Chloroflexota;c__Anaerolineae;o__B4-G1;f__B4-G1;g__B30-G15;s__B30-G15 sp003648085	0	0	0	0	0
GCA_011192155.1_ASM1119215v1_genomic.fna	d__Bacteria;p__Chloroflexota;c__Anaerolineae;o__B4-G1;f__B4-G1;g__B4-G1;s__B4-G1 sp003648025	0	0	0	0	0
GCA_003648125.1_ASM364812v1_genomic.fna	d__Bacteria;p__Chloroflexota;c__Anaerolineae;o__B4-G1;f__B4-G1;g__B4-G1;s__B4-G1 sp003648125	0	0	0	0	0
GCA_034430075.1_ASM3443007v1_genomic.fna	d__Bacteria;p__Chloroflexota;c__Anaerolineae;o__B4-G1;f__B4-G1;g__BS750m-G37;s__	1	0	0	0	0
GCA_034430995.1_ASM3443099v1_genomic.fna	d__Bacteria;p__Chloroflexota;c__Anaerolineae;o__B4-G1;f__B4-G1;g__BS750m-G37;s__	0	0	0	0	1
GCA_036482595.1_ASM3648259v1_genomic.fna	d__Bacteria;p__Chloroflexota;c__Anaerolineae;o__B4-G1;f__B4-G1;g__BS750m-G37;s__	0	0	0	0	1
GCA_034430655.1_ASM3443065v1_genomic.fna	d__Bacteria;p__Chloroflexota;c__Anaerolineae;o__B4-G1;f__B4-G1;g__BS750m-G37;s__	0	0	0	0	1
GCA_034189605.1_ASM3418960v1_genomic.fna	d__Bacteria;p__Chloroflexota;c__Anaerolineae;o__B4-G1;f__B4-G1;g__BS750m-G37;s__	0	0	0	0	1
GCA_030612185.1_ASM3061218v1_genomic.fna	d__Bacteria;p__Chloroflexota;c__Anaerolineae;o__B4-G1;f__B4-G1;g__BS750m-G37;s__	0	0	0	0	1
GCA_015222155.1_ASM1522215v1_genomic.fna	d__Bacteria;p__Chloroflexota;c__Anaerolineae;o__B4-G1;f__B4-G1;g__BS750m-G37;s__	0	0	0	0	0
GCA_030612585.1_ASM3061258v1_genomic.fna	d__Bacteria;p__Chloroflexota;c__Anaerolineae;o__B4-G1;f__B4-G1;g__BS750m-G37;s__	0	0	0	0	1
GCA_034437315.1_ASM3443731v1_genomic.fna	d__Bacteria;p__Chloroflexota;c__Anaerolineae;o__B4-G1;f__B4-G1;g__DSAR01;s__	0	0	0	0	0
GCA_011046405.1_ASM1104640v1_genomic.fna	d__Bacteria;p__Chloroflexota;c__Anaerolineae;o__B4-G1;f__B4-G1;g__DSAR01;s__DSAR01 sp011046405	0	0	0	0	0
GCA_024232355.1_ASM2423235v1_genomic.fna	d__Bacteria;p__Chloroflexota;c__Anaerolineae;o__B4-G1;f__B4-G1;g__DSDT01;s__	0	0	0	0	0
GCA_034435535.1_ASM3443553v1_genomic.fna	d__Bacteria;p__Chloroflexota;c__Anaerolineae;o__B4-G1;f__B4-G1;g__DSDT01;s__DSDT01 sp011048615	0	0	0	0	0
GCA_012514315.1_ASM1251431v1_genomic.fna	d__Bacteria;p__Chloroflexota;c__Anaerolineae;o__B4-G1;f__B4-G1;g__JAAZAN01;s__JAAZAN01 sp012514315	0	0	0	0	0
GCA_034430835.1_ASM3443083v1_genomic.fna	d__Bacteria;p__Chloroflexota;c__Anaerolineae;o__B4-G1;f__B4-G1;g__JAFGED01;s__	0	0	0	1	1
GCA_016930605.1_ASM1693060v1_genomic.fna	d__Bacteria;p__Chloroflexota;c__Anaerolineae;o__B4-G1;f__B4-G1;g__JAFGED01;s__	0	0	0	0	1
GCA_016931785.1_ASM1693178v1_genomic.fna	d__Bacteria;p__Chloroflexota;c__Anaerolineae;o__B4-G1;f__B4-G1;g__JAFGED01;s__JAFGED01 sp016931785	0	0	0	0	0
GCA_034718315.1_ASM3471831v1_genomic.fna	d__Bacteria;p__Chloroflexota;c__Anaerolineae;o__B4-G1;f__B4-G1;g__SKLM01;s__	0	0	0	0	1
GCA_003563925.1_ASM356392v1_genomic.fna	d__Bacteria;p__Chloroflexota;c__Anaerolineae;o__B4-G1;f__B4-G1;g__SKLM01;s__	0	0	0	0	0
GCA_007125335.1_ASM712533v1_genomic.fna	d__Bacteria;p__Chloroflexota;c__Anaerolineae;o__B4-G1;f__B4-G1;g__SKLM01;s__SKLM01 sp007118795	0	0	0	0	0
GCA_007123205.1_ASM712320v1_genomic.fna	d__Bacteria;p__Chloroflexota;c__Anaerolineae;o__B4-G1;f__B4-G1;g__SKLM01;s__SKLM01 sp007123205	0	0	0	0	0
GCA_012961965.1_ASM1296196v1_genomic.fna	d__Bacteria;p__Chloroflexota;c__Anaerolineae;o__B4-G1;f__DUEL01;g__DUEL01;s__	0	0	0	1	0
GCA_011192125.1_ASM1119212v1_genomic.fna	d__Bacteria;p__Chloroflexota;c__Anaerolineae;o__B4-G1;f__DUEL01;g__DUEL01;s__DUEL01 sp011192125	0	0	0	1	1
GCA_011388675.1_ASM1138867v1_genomic.fna	d__Bacteria;p__Chloroflexota;c__Anaerolineae;o__B4-G1;f__DUEL01;g__DUEL01;s__DUEL01 sp011388675	0	0	0	0	0
GCA_029932895.1_ASM2993289v1_genomic.fna	d__Bacteria;p__Chloroflexota;c__Anaerolineae;o__B4-G1;f__DUEL01;g__JAFGEI01;s__	0	0	0	0	0
GCA_034434755.1_ASM3443475v1_genomic.fna	d__Bacteria;p__Chloroflexota;c__Anaerolineae;o__B4-G1;f__DUEL01;g__JAFGEI01;s__	0	0	0	0	0
GCA_034435295.1_ASM3443529v1_genomic.fna	d__Bacteria;p__Chloroflexota;c__Anaerolineae;o__B4-G1;f__DUEL01;g__JAFGEI01;s__	0	0	0	0	0
GCA_016931695.1_ASM1693169v1_genomic.fna	d__Bacteria;p__Chloroflexota;c__Anaerolineae;o__B4-G1;f__DUEL01;g__JAFGEI01;s__JAFGEI01 sp016931695	0	0	0	0	1
GCA_030666385.1_ASM3066638v1_genomic.fna	d__Bacteria;p__Chloroflexota;c__Anaerolineae;o__B4-G1;f__DUEL01;g__JAFGOJ01;s__	0	0	0	0	0
GCA_034434635.1_ASM3443463v1_genomic.fna	d__Bacteria;p__Chloroflexota;c__Anaerolineae;o__B4-G1;f__DUEL01;g__JAFGOJ01;s__	0	0	0	0	1
GCA_016926575.1_ASM1692657v1_genomic.fna	d__Bacteria;p__Chloroflexota;c__Anaerolineae;o__B4-G1;f__DUEL01;g__JAFGOJ01;s__JAFGOJ01 sp016926575	0	0	0	0	0
GCA_036172315.1_ASM3617231v1_genomic.fna	d__Bacteria;p__Chloroflexota;c__Anaerolineae;o__B4-G1;f__DUEL01;g__SpSt-77;s__	0	0	0	0	1
GCA_036824965.1_ASM3682496v1_genomic.fna	d__Bacteria;p__Chloroflexota;c__Anaerolineae;o__B4-G1;f__DUEL01;g__SpSt-77;s__	0	0	0	0	0
GCA_034432695.1_ASM3443269v1_genomic.fna	d__Bacteria;p__Chloroflexota;c__Anaerolineae;o__B4-G1;f__DUEL01;g__SpSt-77;s__	0	0	0	0	0
GCA_037445395.1_ASM3744539v1_genomic.fna	d__Bacteria;p__Chloroflexota;c__Anaerolineae;o__B4-G1;f__DUEL01;g__SpSt-77;s__	0	0	0	0	0
GCA_937942115.1_S1_Bin_Bin_9_sub_1_genomic.fna	d__Bacteria;p__Chloroflexota;c__Anaerolineae;o__B4-G1;f__DUEL01;g__SpSt-77;s__	0	0	0	0	0
GCA_033581355.1_ASM3358135v1_genomic.fna	d__Bacteria;p__Chloroflexota;c__Anaerolineae;o__B4-G1;f__DUEL01;g__SpSt-77;s__	0	0	0	0	0
GCA_033581995.1_ASM3358199v1_genomic.fna	d__Bacteria;p__Chloroflexota;c__Anaerolineae;o__B4-G1;f__DUEL01;g__SpSt-77;s__	0	0	0	0	0
GCA_034435875.1_ASM3443587v1_genomic.fna	d__Bacteria;p__Chloroflexota;c__Anaerolineae;o__B4-G1;f__DUEL01;g__SpSt-77;s__	0	0	0	0	0
GCA_034435815.1_ASM3443581v1_genomic.fna	d__Bacteria;p__Chloroflexota;c__Anaerolineae;o__B4-G1;f__DUEL01;g__SpSt-77;s__	0	0	0	0	0
GCA_014360895.1_ASM1436089v1_genomic.fna	d__Bacteria;p__Chloroflexota;c__Anaerolineae;o__B4-G1;f__DUEL01;g__SpSt-77;s__SpSt-77 sp014360895	0	0	0	0	0
GCA_014874475.1_ASM1487447v1_genomic.fna	d__Bacteria;p__Chloroflexota;c__Anaerolineae;o__B4-G1;f__DUEL01;g__SpSt-77;s__SpSt-77 sp014874475	0	0	0	0	0
GCA_034436415.1_ASM3443641v1_genomic.fna	d__Bacteria;p__Chloroflexota;c__Anaerolineae;o__B4-G1;f__DUEL01;g__SpSt-77;s__SpSt-77 sp017743275	0	0	0	0	0
GCA_015662065.1_ASM1566206v1_genomic.fna	d__Bacteria;p__Chloroflexota;c__Anaerolineae;o__B4-G1;f__DUEL01;g__SZUA-1492;s__SZUA-1492 sp015662065	0	0	0	0	1
GCA_034437735.1_ASM3443773v1_genomic.fna	d__Bacteria;p__Chloroflexota;c__Anaerolineae;o__B4-G1;f__SLSP01;g__;s__	0	0	0	0	0
GCA_034676805.1_ASM3467680v1_genomic.fna	d__Bacteria;p__Chloroflexota;c__Anaerolineae;o__B4-G1;f__SLSP01;g__;s__	0	0	0	0	0
GCA_034429675.1_ASM3442967v1_genomic.fna	d__Bacteria;p__Chloroflexota;c__Anaerolineae;o__B4-G1;f__SLSP01;g__;s__	0	0	0	0	0
GCA_016931835.1_ASM1693183v1_genomic.fna	d__Bacteria;p__Chloroflexota;c__Anaerolineae;o__B4-G1;f__SLSP01;g__;s__	0	0	0	0	0
GCA_011372155.1_ASM1137215v1_genomic.fna	d__Bacteria;p__Chloroflexota;c__Anaerolineae;o__B4-G1;f__SLSP01;g__;s__	0	0	0	0	0
GCA_034429475.1_ASM3442947v1_genomic.fna	d__Bacteria;p__Chloroflexota;c__Anaerolineae;o__B4-G1;f__SLSP01;g__;s__	0	0	0	0	0
GCA_034432595.1_ASM3443259v1_genomic.fna	d__Bacteria;p__Chloroflexota;c__Anaerolineae;o__B4-G1;f__SLSP01;g__;s__	0	0	0	1	0
GCA_029210575.1_ASM2921057v1_genomic.fna	d__Bacteria;p__Chloroflexota;c__Anaerolineae;o__B4-G1;f__SLSP01;g__;s__	0	0	0	0	0
GCA_034434315.1_ASM3443431v1_genomic.fna	d__Bacteria;p__Chloroflexota;c__Anaerolineae;o__B4-G1;f__SLSP01;g__;s__	0	0	0	0	0
GCA_027062085.1_ASM2706208v1_genomic.fna	d__Bacteria;p__Chloroflexota;c__Anaerolineae;o__B4-G1;f__SLSP01;g__;s__	0	0	0	0	0
GCA_036786745.1_ASM3678674v1_genomic.fna	d__Bacteria;p__Chloroflexota;c__Anaerolineae;o__B4-G1;f__SLSP01;g__;s__	0	0	0	0	0
GCA_026991395.1_ASM2699139v1_genomic.fna	d__Bacteria;p__Chloroflexota;c__Anaerolineae;o__B4-G1;f__SLSP01;g__;s__	0	0	0	0	0
GCA_034435555.1_ASM3443555v1_genomic.fna	d__Bacteria;p__Chloroflexota;c__Anaerolineae;o__B4-G1;f__SLSP01;g__;s__	0	0	0	0	0
GCA_020722365.1_ASM2072236v1_genomic.fna	d__Bacteria;p__Chloroflexota;c__Anaerolineae;o__B4-G1;f__SLSP01;g__DSWT01;s__	0	0	0	0	0
GCA_019873645.1_ASM1987364v1_genomic.fna	d__Bacteria;p__Chloroflexota;c__Anaerolineae;o__B4-G1;f__SLSP01;g__DSWT01;s__	0	0	0	0	0
GCA_034432995.1_ASM3443299v1_genomic.fna	d__Bacteria;p__Chloroflexota;c__Anaerolineae;o__B4-G1;f__SLSP01;g__DSWT01;s__	0	0	0	0	0
GCA_034434455.1_ASM3443445v1_genomic.fna	d__Bacteria;p__Chloroflexota;c__Anaerolineae;o__B4-G1;f__SLSP01;g__DSWT01;s__	0	0	0	0	0
GCA_022707725.1_ASM2270772v1_genomic.fna	d__Bacteria;p__Chloroflexota;c__Anaerolineae;o__B4-G1;f__SLSP01;g__DSWT01;s__	0	0	0	0	0
GCA_035340735.1_ASM3534073v1_genomic.fna	d__Bacteria;p__Chloroflexota;c__Anaerolineae;o__B4-G1;f__SLSP01;g__DSWT01;s__	0	0	0	0	1
GCA_035373625.1_ASM3537362v1_genomic.fna	d__Bacteria;p__Chloroflexota;c__Anaerolineae;o__B4-G1;f__SLSP01;g__DSWT01;s__	0	0	0	0	0
GCA_035415725.1_ASM3541572v1_genomic.fna	d__Bacteria;p__Chloroflexota;c__Anaerolineae;o__B4-G1;f__SLSP01;g__DSWT01;s__	0	0	0	0	0
GCA_036845725.1_ASM3684572v1_genomic.fna	d__Bacteria;p__Chloroflexota;c__Anaerolineae;o__B4-G1;f__SLSP01;g__DSWT01;s__	0	0	0	0	0
GCA_035420085.1_ASM3542008v1_genomic.fna	d__Bacteria;p__Chloroflexota;c__Anaerolineae;o__B4-G1;f__SLSP01;g__DSWT01;s__	0	0	0	0	1
GCA_037443125.1_ASM3744312v1_genomic.fna	d__Bacteria;p__Chloroflexota;c__Anaerolineae;o__B4-G1;f__SLSP01;g__DSWT01;s__	0	0	0	0	1
GCA_019873725.1_ASM1987372v1_genomic.fna	d__Bacteria;p__Chloroflexota;c__Anaerolineae;o__B4-G1;f__SLSP01;g__DSWT01;s__DSWT01 sp011370065	0	0	0	0	1
GCA_016934645.1_ASM1693464v1_genomic.fna	d__Bacteria;p__Chloroflexota;c__Anaerolineae;o__B4-G1;f__SLSP01;g__DSWT01;s__DSWT01 sp016934645	0	0	0	0	0
GCA_034432195.1_ASM3443219v1_genomic.fna	d__Bacteria;p__Chloroflexota;c__Anaerolineae;o__B4-G1;f__SLSP01;g__G713;s__	0	0	0	0	0
GCA_034437215.1_ASM3443721v1_genomic.fna	d__Bacteria;p__Chloroflexota;c__Anaerolineae;o__B4-G1;f__SLSP01;g__G713;s__	0	0	0	0	0
GCA_034717835.1_ASM3471783v1_genomic.fna	d__Bacteria;p__Chloroflexota;c__Anaerolineae;o__B4-G1;f__SLSP01;g__G713;s__	0	0	0	1	1
GCA_034437255.1_ASM3443725v1_genomic.fna	d__Bacteria;p__Chloroflexota;c__Anaerolineae;o__B4-G1;f__SLSP01;g__G713;s__	0	0	0	0	0
GCA_029939855.1_ASM2993985v1_genomic.fna	d__Bacteria;p__Chloroflexota;c__Anaerolineae;o__B4-G1;f__SLSP01;g__G713;s__G713 sp011192175	0	0	0	1	0
GCA_026645815.1_ASM2664581v1_genomic.fna	d__Bacteria;p__Chloroflexota;c__Anaerolineae;o__B4-G1;f__SLSP01;g__JAAZNO01;s__	0	0	0	0	0
GCA_002068755.1_ASM206875v1_genomic.fna	d__Bacteria;p__Chloroflexota;c__Anaerolineae;o__B4-G1;f__SLSP01;g__JAAZNO01;s__	0	0	0	0	1
GCA_035417005.1_ASM3541700v1_genomic.fna	d__Bacteria;p__Chloroflexota;c__Anaerolineae;o__B4-G1;f__SLSP01;g__JAAZNO01;s__JAAZNO01 sp012798275	0	0	0	0	0
GCA_016931315.1_ASM1693131v1_genomic.fna	d__Bacteria;p__Chloroflexota;c__Anaerolineae;o__B4-G1;f__SLSP01;g__JAAZNO01;s__JAAZNO01 sp016931315	0	0	0	0	0
GCA_035593905.1_ASM3559390v1_genomic.fna	d__Bacteria;p__Chloroflexota;c__Anaerolineae;o__B4-G1;f__SLSP01;g__JAAZNO01;s__JAAZNO01 sp018055515	0	0	0	0	0
GCA_016931185.1_ASM1693118v1_genomic.fna	d__Bacteria;p__Chloroflexota;c__Anaerolineae;o__B4-G1;f__SLSP01;g__JAFGFI01;s__JAFGFI01 sp016931185	0	0	0	0	0
GCA_016926915.1_ASM1692691v1_genomic.fna	d__Bacteria;p__Chloroflexota;c__Anaerolineae;o__B4-G1;f__SLSP01;g__JAFGNR01;s__JAFGNR01 sp016926915	0	0	0	0	0
GCA_022707665.1_ASM2270766v1_genomic.fna	d__Bacteria;p__Chloroflexota;c__Anaerolineae;o__B4-G1;f__SLSP01;g__PWVB01;s__	0	0	0	0	0
GCA_021159805.1_ASM2115980v1_genomic.fna	d__Bacteria;p__Chloroflexota;c__Anaerolineae;o__B4-G1;f__SLSP01;g__PWVB01;s__	0	0	0	0	1
GCA_025454475.1_ASM2545447v1_genomic.fna	d__Bacteria;p__Chloroflexota;c__Anaerolineae;o__B4-G1;f__SLSP01;g__PWVB01;s__	0	0	0	0	0
GCA_034676785.1_ASM3467678v1_genomic.fna	d__Bacteria;p__Chloroflexota;c__Anaerolineae;o__B4-G1;f__SLSP01;g__PWVB01;s__	0	0	0	0	0
GCA_022865425.1_ASM2286542v1_genomic.fna	d__Bacteria;p__Chloroflexota;c__Anaerolineae;o__B4-G1;f__SLSP01;g__PWVB01;s__	0	0	0	1	0
GCA_003562365.1_ASM356236v1_genomic.fna	d__Bacteria;p__Chloroflexota;c__Anaerolineae;o__B4-G1;f__SLSP01;g__PWVB01;s__PWVB01 sp003562365	0	0	0	0	0
GCA_007125545.1_ASM712554v1_genomic.fna	d__Bacteria;p__Chloroflexota;c__Anaerolineae;o__B4-G1;f__SLSP01;g__PWVB01;s__PWVB01 sp007125545	0	0	0	0	0
GCA_016927095.1_ASM1692709v1_genomic.fna	d__Bacteria;p__Chloroflexota;c__Anaerolineae;o__B4-G1;f__SLSP01;g__PWVB01;s__PWVB01 sp016927095	0	0	0	0	0
GCA_015486785.1_ASM1548678v1_genomic.fna	d__Bacteria;p__Chloroflexota;c__Anaerolineae;o__B4-G1;f__SLSP01;g__S014-19;s__S014-19 sp015486785	0	0	0	0	0
GCA_007119705.1_ASM711970v1_genomic.fna	d__Bacteria;p__Chloroflexota;c__Anaerolineae;o__B4-G1;f__SLSP01;g__SLSP01;s__SLSP01 sp007130345	0	0	0	0	0
GCA_020433455.1_ASM2043345v1_genomic.fna	d__Bacteria;p__Chloroflexota;c__Anaerolineae;o__Caldilineales;f__Caldilineaceae;g__;s__	0	0	0	0	0
GCA_039029935.1_ASM3902993v1_genomic.fna	d__Bacteria;p__Chloroflexota;c__Anaerolineae;o__Caldilineales;f__Caldilineaceae;g__;s__	0	0	0	0	0
GCA_038260065.1_ASM3826006v1_genomic.fna	d__Bacteria;p__Chloroflexota;c__Anaerolineae;o__Caldilineales;f__Caldilineaceae;g__;s__	0	0	0	0	0
GCA_024277175.1_ASM2427717v1_genomic.fna	d__Bacteria;p__Chloroflexota;c__Anaerolineae;o__Caldilineales;f__Caldilineaceae;g__;s__	0	0	0	0	0
GCA_963422415.1_ooCorCand1.Caldilineaceae_1.1_genomic.fna	d__Bacteria;p__Chloroflexota;c__Anaerolineae;o__Caldilineales;f__Caldilineaceae;g__Bin34;s__	0	0	0	0	0
GCA_026705565.1_ASM2670556v1_genomic.fna	d__Bacteria;p__Chloroflexota;c__Anaerolineae;o__Caldilineales;f__Caldilineaceae;g__Bin34;s__	0	0	0	0	0
GCA_034428255.1_ASM3442825v1_genomic.fna	d__Bacteria;p__Chloroflexota;c__Anaerolineae;o__Caldilineales;f__Caldilineaceae;g__Bin34;s__	0	0	0	0	0
GCA_963664865.1_odGeoParv2.Caldilineaceae_1.1_genomic.fna	d__Bacteria;p__Chloroflexota;c__Anaerolineae;o__Caldilineales;f__Caldilineaceae;g__Bin34;s__	0	0	0	0	0
GCA_963664185.1_odXesMuta1.Caldilineaceae_2.1_genomic.fna	d__Bacteria;p__Chloroflexota;c__Anaerolineae;o__Caldilineales;f__Caldilineaceae;g__Bin34;s__	0	0	0	0	0
GCA_034422235.1_ASM3442223v1_genomic.fna	d__Bacteria;p__Chloroflexota;c__Anaerolineae;o__Caldilineales;f__Caldilineaceae;g__Bin34;s__	0	0	0	0	1
GCA_034421855.1_ASM3442185v1_genomic.fna	d__Bacteria;p__Chloroflexota;c__Anaerolineae;o__Caldilineales;f__Caldilineaceae;g__Bin34;s__	0	0	0	0	0
GCA_963663885.1_odSpoOffi2.Caldilineaceae_3.1_genomic.fna	d__Bacteria;p__Chloroflexota;c__Anaerolineae;o__Caldilineales;f__Caldilineaceae;g__Bin34;s__Bin34 sp002238555	0	0	0	0	0
GCA_009841145.1_ASM984114v1_genomic.fna	d__Bacteria;p__Chloroflexota;c__Anaerolineae;o__Caldilineales;f__Caldilineaceae;g__Bin34;s__Bin34 sp009841145	0	0	0	0	0
GCA_028824475.1_ASM2882447v1_genomic.fna	d__Bacteria;p__Chloroflexota;c__Anaerolineae;o__Caldilineales;f__Caldilineaceae;g__Bin34;s__Bin34 sp009841145	0	0	0	0	0
GCA_012271135.1_ASM1227113v1_genomic.fna	d__Bacteria;p__Chloroflexota;c__Anaerolineae;o__Caldilineales;f__Caldilineaceae;g__Bin34;s__Bin34 sp012271135	0	0	0	0	0
GCA_958295845.1_odAplAero1.Caldilineaceae_2.1_genomic.fna	d__Bacteria;p__Chloroflexota;c__Anaerolineae;o__Caldilineales;f__Caldilineaceae;g__Bin5;s__	0	0	0	0	0
GCA_022824025.1_ASM2282402v1_genomic.fna	d__Bacteria;p__Chloroflexota;c__Anaerolineae;o__Caldilineales;f__Caldilineaceae;g__Bin5;s__	0	0	0	0	0
GCA_026708085.1_ASM2670808v1_genomic.fna	d__Bacteria;p__Chloroflexota;c__Anaerolineae;o__Caldilineales;f__Caldilineaceae;g__Bin5;s__	0	0	0	0	0
GCA_958295915.1_odAgeOroi1.Caldilineaceae_4.1_genomic.fna	d__Bacteria;p__Chloroflexota;c__Anaerolineae;o__Caldilineales;f__Caldilineaceae;g__Bin5;s__	0	0	0	0	0
GCA_022824685.1_ASM2282468v1_genomic.fna	d__Bacteria;p__Chloroflexota;c__Anaerolineae;o__Caldilineales;f__Caldilineaceae;g__Bin5;s__	0	0	0	0	0
GCA_951813625.1_odPetFici3.Caldilineaceae_2.1_genomic.fna	d__Bacteria;p__Chloroflexota;c__Anaerolineae;o__Caldilineales;f__Caldilineaceae;g__Bin5;s__	0	0	0	0	0
GCA_026707715.1_ASM2670771v1_genomic.fna	d__Bacteria;p__Chloroflexota;c__Anaerolineae;o__Caldilineales;f__Caldilineaceae;g__Bin5;s__	0	0	0	0	0
GCA_034422415.1_ASM3442241v1_genomic.fna	d__Bacteria;p__Chloroflexota;c__Anaerolineae;o__Caldilineales;f__Caldilineaceae;g__Bin5;s__	0	0	0	0	0
GCA_022821545.1_ASM2282154v1_genomic.fna	d__Bacteria;p__Chloroflexota;c__Anaerolineae;o__Caldilineales;f__Caldilineaceae;g__Bin5;s__	0	0	0	0	0
GCA_026708105.1_ASM2670810v1_genomic.fna	d__Bacteria;p__Chloroflexota;c__Anaerolineae;o__Caldilineales;f__Caldilineaceae;g__Bin5;s__	0	0	0	0	0
GCA_022821585.1_ASM2282158v1_genomic.fna	d__Bacteria;p__Chloroflexota;c__Anaerolineae;o__Caldilineales;f__Caldilineaceae;g__Bin5;s__	0	0	0	0	0
GCA_028819675.1_ASM2881967v1_genomic.fna	d__Bacteria;p__Chloroflexota;c__Anaerolineae;o__Caldilineales;f__Caldilineaceae;g__Bin5;s__	0	0	0	0	0
GCA_022823185.1_ASM2282318v1_genomic.fna	d__Bacteria;p__Chloroflexota;c__Anaerolineae;o__Caldilineales;f__Caldilineaceae;g__Bin5;s__	0	0	0	0	0
GCA_034428435.1_ASM3442843v1_genomic.fna	d__Bacteria;p__Chloroflexota;c__Anaerolineae;o__Caldilineales;f__Caldilineaceae;g__Bin5;s__	0	0	0	0	0
GCA_034428495.1_ASM3442849v1_genomic.fna	d__Bacteria;p__Chloroflexota;c__Anaerolineae;o__Caldilineales;f__Caldilineaceae;g__Bin5;s__	0	0	0	0	0
GCA_034428395.1_ASM3442839v1_genomic.fna	d__Bacteria;p__Chloroflexota;c__Anaerolineae;o__Caldilineales;f__Caldilineaceae;g__Bin5;s__	0	0	0	0	0
GCA_963662575.1_odSpoOffi2.Caldilineaceae_2.1_genomic.fna	d__Bacteria;p__Chloroflexota;c__Anaerolineae;o__Caldilineales;f__Caldilineaceae;g__Bin5;s__	0	0	0	0	0
GCA_002238445.1_ASM223844v1_genomic.fna	d__Bacteria;p__Chloroflexota;c__Anaerolineae;o__Caldilineales;f__Caldilineaceae;g__Bin5;s__Bin5 sp002238445	0	0	0	0	0
GCA_951812725.1_odPetFici3.Caldilineaceae_1.1_genomic.fna	d__Bacteria;p__Chloroflexota;c__Anaerolineae;o__Caldilineales;f__Caldilineaceae;g__Bin5;s__Bin5 sp002238445	0	0	0	0	0
GCA_958296155.1_odAplAero1.Caldilineaceae_3.1_genomic.fna	d__Bacteria;p__Chloroflexota;c__Anaerolineae;o__Caldilineales;f__Caldilineaceae;g__Bin5;s__Bin5 sp002238445	0	0	0	0	0
GCA_958295595.1_odAplAero1.Caldilineaceae_1.1_genomic.fna	d__Bacteria;p__Chloroflexota;c__Anaerolineae;o__Caldilineales;f__Caldilineaceae;g__Bin5;s__Bin5 sp002238445	0	0	0	0	0
GCA_009838625.1_ASM983862v1_genomic.fna	d__Bacteria;p__Chloroflexota;c__Anaerolineae;o__Caldilineales;f__Caldilineaceae;g__Bin5;s__Bin5 sp009838625	0	0	0	0	0
GCA_011523455.1_ASM1152345v1_genomic.fna	d__Bacteria;p__Chloroflexota;c__Anaerolineae;o__Caldilineales;f__Caldilineaceae;g__Bin5;s__Bin5 sp009840225	0	0	0	0	0
GCA_009840225.1_ASM984022v1_genomic.fna	d__Bacteria;p__Chloroflexota;c__Anaerolineae;o__Caldilineales;f__Caldilineaceae;g__Bin5;s__Bin5 sp009840225	0	0	0	0	0
GCA_028824195.1_ASM2882419v1_genomic.fna	d__Bacteria;p__Chloroflexota;c__Anaerolineae;o__Caldilineales;f__Caldilineaceae;g__Bin5;s__Bin5 sp009841235	0	0	0	0	0
GCA_009841235.1_ASM984123v1_genomic.fna	d__Bacteria;p__Chloroflexota;c__Anaerolineae;o__Caldilineales;f__Caldilineaceae;g__Bin5;s__Bin5 sp009841235	0	0	0	0	0
GCA_011523365.1_ASM1152336v1_genomic.fna	d__Bacteria;p__Chloroflexota;c__Anaerolineae;o__Caldilineales;f__Caldilineaceae;g__Bin5;s__Bin5 sp011523365	0	0	0	0	0
GCA_036803225.1_ASM3680322v1_genomic.fna	d__Bacteria;p__Chloroflexota;c__Anaerolineae;o__Caldilineales;f__Caldilineaceae;g__Caldilinea;s__	0	0	0	0	1
GCA_019455155.1_ASM1945515v1_genomic.fna	d__Bacteria;p__Chloroflexota;c__Anaerolineae;o__Caldilineales;f__Caldilineaceae;g__Caldilinea;s__	0	0	0	0	1
GCA_025055055.1_ASM2505505v1_genomic.fna	d__Bacteria;p__Chloroflexota;c__Anaerolineae;o__Caldilineales;f__Caldilineaceae;g__Caldilinea;s__	0	0	0	0	1
GCA_023954555.1_ASM2395455v1_genomic.fna	d__Bacteria;p__Chloroflexota;c__Anaerolineae;o__Caldilineales;f__Caldilineaceae;g__Caldilinea;s__	0	0	0	0	1
GCA_039810225.1_ASM3981022v1_genomic.fna	d__Bacteria;p__Chloroflexota;c__Anaerolineae;o__Caldilineales;f__Caldilineaceae;g__Caldilinea;s__	0	0	0	0	1
GCA_000281175.1_ASM28117v1_genomic.fna	d__Bacteria;p__Chloroflexota;c__Anaerolineae;o__Caldilineales;f__Caldilineaceae;g__Caldilinea;s__Caldilinea aerophila	0	0	0	0	1
GCA_002391565.1_ASM239156v1_genomic.fna	d__Bacteria;p__Chloroflexota;c__Anaerolineae;o__Caldilineales;f__Caldilineaceae;g__Caldilinea;s__Caldilinea sp002391565	0	0	0	0	1
GCA_012840685.1_ASM1284068v1_genomic.fna	d__Bacteria;p__Chloroflexota;c__Anaerolineae;o__Caldilineales;f__Caldilineaceae;g__Caldilinea;s__Caldilinea sp003451595	0	0	0	0	1
GCA_014879855.1_ASM1487985v1_genomic.fna	d__Bacteria;p__Chloroflexota;c__Anaerolineae;o__Caldilineales;f__Caldilineaceae;g__Caldilinea;s__Caldilinea sp014879855	0	0	0	0	1
GCA_016710365.1_ASM1671036v1_genomic.fna	d__Bacteria;p__Chloroflexota;c__Anaerolineae;o__Caldilineales;f__Caldilineaceae;g__Caldilinea;s__Caldilinea sp016710365	0	0	0	0	1
GCA_016861025.1_ASM1686102v1_genomic.fna	d__Bacteria;p__Chloroflexota;c__Anaerolineae;o__Caldilineales;f__Caldilineaceae;g__Caldilinea;s__Caldilinea sp016861025	0	0	0	0	1
GCA_018969295.1_ASM1896929v1_genomic.fna	d__Bacteria;p__Chloroflexota;c__Anaerolineae;o__Caldilineales;f__Caldilineaceae;g__Caldilinea;s__Caldilinea sp018969295	0	0	0	0	0
GCA_036818995.1_ASM3681899v1_genomic.fna	d__Bacteria;p__Chloroflexota;c__Anaerolineae;o__Caldilineales;f__Caldilineaceae;g__Caldilinea;s__Caldilinea sp018969295	0	0	0	0	0
GCA_026389955.1_ASM2638995v1_genomic.fna	d__Bacteria;p__Chloroflexota;c__Anaerolineae;o__Caldilineales;f__Caldilineaceae;g__Caldilinea;s__Caldilinea sp018969295	0	0	0	0	0
GCA_903858085.1_freshwater_MAG_---_LaPlata-b_bin-2647_genomic.fna	d__Bacteria;p__Chloroflexota;c__Anaerolineae;o__Caldilineales;f__Caldilineaceae;g__Caldilinea;s__Caldilinea sp903858085	0	0	0	0	0
GCA_903879975.1_freshwater_MAG_---_LaPlata_bin-1722_genomic.fna	d__Bacteria;p__Chloroflexota;c__Anaerolineae;o__Caldilineales;f__Caldilineaceae;g__Caldilinea;s__Caldilinea sp903879975	0	0	0	0	0
GCA_019637645.1_ASM1963764v1_genomic.fna	d__Bacteria;p__Chloroflexota;c__Anaerolineae;o__Caldilineales;f__Caldilineaceae;g__CFX5;s__	1	0	0	0	1
GCA_026645575.1_ASM2664557v1_genomic.fna	d__Bacteria;p__Chloroflexota;c__Anaerolineae;o__Caldilineales;f__Caldilineaceae;g__CFX5;s__	1	0	0	0	1
GCA_034432375.1_ASM3443237v1_genomic.fna	d__Bacteria;p__Chloroflexota;c__Anaerolineae;o__Caldilineales;f__Caldilineaceae;g__CFX5;s__	1	0	0	0	1
GCA_022842065.1_ASM2284206v1_genomic.fna	d__Bacteria;p__Chloroflexota;c__Anaerolineae;o__Caldilineales;f__Caldilineaceae;g__CFX5;s__	1	0	0	0	1
GCA_014155045.1_ASM1415504v1_genomic.fna	d__Bacteria;p__Chloroflexota;c__Anaerolineae;o__Caldilineales;f__Caldilineaceae;g__CFX5;s__	1	0	0	0	1
GCA_031405035.1_ASM3140503v1_genomic.fna	d__Bacteria;p__Chloroflexota;c__Anaerolineae;o__Caldilineales;f__Caldilineaceae;g__CFX5;s__	0	0	0	0	0
GCA_038225095.1_ASM3822509v1_genomic.fna	d__Bacteria;p__Chloroflexota;c__Anaerolineae;o__Caldilineales;f__Caldilineaceae;g__CFX5;s__	0	0	0	0	0
GCA_038247295.1_ASM3824729v1_genomic.fna	d__Bacteria;p__Chloroflexota;c__Anaerolineae;o__Caldilineales;f__Caldilineaceae;g__CFX5;s__	0	0	0	0	0
GCA_034437715.1_ASM3443771v1_genomic.fna	d__Bacteria;p__Chloroflexota;c__Anaerolineae;o__Caldilineales;f__Caldilineaceae;g__CFX5;s__	0	0	0	0	1
GCA_034428995.1_ASM3442899v1_genomic.fna	d__Bacteria;p__Chloroflexota;c__Anaerolineae;o__Caldilineales;f__Caldilineaceae;g__CFX5;s__	0	0	0	0	1
GCA_026389895.1_ASM2638989v1_genomic.fna	d__Bacteria;p__Chloroflexota;c__Anaerolineae;o__Caldilineales;f__Caldilineaceae;g__CFX5;s__	0	0	0	0	2
GCA_021405325.1_ASM2140532v1_genomic.fna	d__Bacteria;p__Chloroflexota;c__Anaerolineae;o__Caldilineales;f__Caldilineaceae;g__CFX5;s__	0	0	0	0	1
GCA_023384495.1_ASM2338449v1_genomic.fna	d__Bacteria;p__Chloroflexota;c__Anaerolineae;o__Caldilineales;f__Caldilineaceae;g__CFX5;s__	0	0	0	0	1
GCA_038318235.1_ASM3831823v1_genomic.fna	d__Bacteria;p__Chloroflexota;c__Anaerolineae;o__Caldilineales;f__Caldilineaceae;g__CFX5;s__	0	0	0	0	0
GCA_003577005.1_ASM357700v1_genomic.fna	d__Bacteria;p__Chloroflexota;c__Anaerolineae;o__Caldilineales;f__Caldilineaceae;g__CFX5;s__CFX5 sp003577005	0	0	0	0	1
GCA_023384455.1_ASM2338445v1_genomic.fna	d__Bacteria;p__Chloroflexota;c__Anaerolineae;o__Caldilineales;f__Caldilineaceae;g__JACQGT01;s__	0	1	0	0	0
GCA_024643705.1_ASM2464370v1_genomic.fna	d__Bacteria;p__Chloroflexota;c__Anaerolineae;o__Caldilineales;f__Caldilineaceae;g__JACQGT01;s__	0	0	0	0	1
GCA_030432295.1_ASM3043229v1_genomic.fna	d__Bacteria;p__Chloroflexota;c__Anaerolineae;o__Caldilineales;f__Caldilineaceae;g__JACQGT01;s__	0	0	0	0	1
GCA_945897075.1_TH-08apr19-264_genomic.fna	d__Bacteria;p__Chloroflexota;c__Anaerolineae;o__Caldilineales;f__Caldilineaceae;g__JACQGT01;s__	0	0	0	0	0
GCA_945905745.1_ZH-03apr19-129_genomic.fna	d__Bacteria;p__Chloroflexota;c__Anaerolineae;o__Caldilineales;f__Caldilineaceae;g__JACQGT01;s__	0	0	0	0	0
GCA_937892555.1_ERR2206755_bin.102_CONCOCT_v1.1_MAG_genomic.fna	d__Bacteria;p__Chloroflexota;c__Anaerolineae;o__Caldilineales;f__Caldilineaceae;g__JACQGT01;s__	0	0	0	0	0
GCA_019637685.1_ASM1963768v1_genomic.fna	d__Bacteria;p__Chloroflexota;c__Anaerolineae;o__Caldilineales;f__Caldilineaceae;g__JACQGT01;s__	0	1	0	0	1
GCA_026645635.1_ASM2664563v1_genomic.fna	d__Bacteria;p__Chloroflexota;c__Anaerolineae;o__Caldilineales;f__Caldilineaceae;g__JADJPH01;s__	0	0	0	0	0
GCA_038205395.1_ASM3820539v1_genomic.fna	d__Bacteria;p__Chloroflexota;c__Anaerolineae;o__Caldilineales;f__Caldilineaceae;g__JADJPH01;s__	0	0	0	0	1
GCA_016713335.1_ASM1671333v1_genomic.fna	d__Bacteria;p__Chloroflexota;c__Anaerolineae;o__Caldilineales;f__Caldilineaceae;g__JADJPH01;s__JADJPH01 sp016713335	0	0	0	0	1
GCA_937872075.1_ERR712388_bin.19_CONCOCT_v1.1_MAG_genomic.fna	d__Bacteria;p__Chloroflexota;c__Anaerolineae;o__Caldilineales;f__Caldilineaceae;g__JAGNDO01;s__	0	0	0	0	0
GCA_018005655.1_ASM1800565v1_genomic.fna	d__Bacteria;p__Chloroflexota;c__Anaerolineae;o__Caldilineales;f__Caldilineaceae;g__JAGNDO01;s__JAGNDO01 sp018003515	0	0	0	0	1
GCA_039028975.1_ASM3902897v1_genomic.fna	d__Bacteria;p__Chloroflexota;c__Anaerolineae;o__Caldilineales;f__Caldilineaceae;g__JAHBNG01;s__	0	0	0	0	1
GCA_020634755.1_ASM2063475v1_genomic.fna	d__Bacteria;p__Chloroflexota;c__Anaerolineae;o__Caldilineales;f__Caldilineaceae;g__JAHBNG01;s__	0	0	0	0	1
GCA_019217005.1_ASM1921700v1_genomic.fna	d__Bacteria;p__Chloroflexota;c__Anaerolineae;o__Caldilineales;f__Caldilineaceae;g__JAHBNG01;s__JAHBNG01 sp019217005	0	0	0	0	0
GCA_020846635.1_ASM2084663v1_genomic.fna	d__Bacteria;p__Chloroflexota;c__Anaerolineae;o__Caldilineales;f__Caldilineaceae;g__Litorilinea;s__	1	0	0	0	1
GCA_020845455.1_ASM2084545v1_genomic.fna	d__Bacteria;p__Chloroflexota;c__Anaerolineae;o__Caldilineales;f__Caldilineaceae;g__Litorilinea;s__	0	0	0	0	1
GCA_035574055.1_ASM3557405v1_genomic.fna	d__Bacteria;p__Chloroflexota;c__Anaerolineae;o__Caldilineales;f__Caldilineaceae;g__Litorilinea;s__	0	0	0	0	1
GCA_038251215.1_ASM3825121v1_genomic.fna	d__Bacteria;p__Chloroflexota;c__Anaerolineae;o__Caldilineales;f__Caldilineaceae;g__Litorilinea;s__	0	0	0	0	0
GCA_038324715.1_ASM3832471v1_genomic.fna	d__Bacteria;p__Chloroflexota;c__Anaerolineae;o__Caldilineales;f__Caldilineaceae;g__Litorilinea;s__	0	0	0	0	0
GCA_003577365.1_ASM357736v1_genomic.fna	d__Bacteria;p__Chloroflexota;c__Anaerolineae;o__Caldilineales;f__Caldilineaceae;g__Litorilinea;s__	0	0	0	0	0
GCA_946885925.1_SRR17255024_bin.15_metawrap_v1.3.0_MAG_genomic.fna	d__Bacteria;p__Chloroflexota;c__Anaerolineae;o__Caldilineales;f__Caldilineaceae;g__Litorilinea;s__	0	0	0	0	0
GCA_030058085.1_ASM3005808v1_genomic.fna	d__Bacteria;p__Chloroflexota;c__Anaerolineae;o__Caldilineales;f__Caldilineaceae;g__Litorilinea;s__	0	0	0	0	1
GCA_006569185.2_ASM656918v2_genomic.fna	d__Bacteria;p__Chloroflexota;c__Anaerolineae;o__Caldilineales;f__Caldilineaceae;g__Litorilinea;s__Litorilinea aerophila	1	0	0	0	1
GCA_019637695.1_ASM1963769v1_genomic.fna	d__Bacteria;p__Chloroflexota;c__Anaerolineae;o__Caldilineales;f__Caldilineaceae;g__RI-153;s__	0	0	0	0	1
GCA_026984635.1_ASM2698463v1_genomic.fna	d__Bacteria;p__Chloroflexota;c__Anaerolineae;o__Caldilineales;f__Caldilineaceae;g__S144-5;s__	0	0	0	0	1
GCA_026989655.1_ASM2698965v1_genomic.fna	d__Bacteria;p__Chloroflexota;c__Anaerolineae;o__Caldilineales;f__Caldilineaceae;g__S144-5;s__	0	1	0	0	1
GCA_015494005.1_ASM1549400v1_genomic.fna	d__Bacteria;p__Chloroflexota;c__Anaerolineae;o__Caldilineales;f__Caldilineaceae;g__S144-5;s__S144-5 sp015494005	0	0	0	0	1
GCA_030158025.1_ASM3015802v1_genomic.fna	d__Bacteria;p__Chloroflexota;c__Anaerolineae;o__Caldilineales;f__Caldilineaceae;g__UBA5069;s__	0	0	0	0	0
GCA_031430495.1_ASM3143049v1_genomic.fna	d__Bacteria;p__Chloroflexota;c__Anaerolineae;o__Caldilineales;f__Caldilineaceae;g__UBA5069;s__	0	0	0	0	1
GCA_002415895.1_ASM241589v1_genomic.fna	d__Bacteria;p__Chloroflexota;c__Anaerolineae;o__Caldilineales;f__Caldilineaceae;g__UBA5069;s__UBA5069 sp002415895	0	0	0	0	0
GCA_034434335.1_ASM3443433v1_genomic.fna	d__Bacteria;p__Chloroflexota;c__Anaerolineae;o__CG2-30-64-16;f__CG2-30-64-16;g__CG2-30-64-16;s__	0	1	0	0	0
GCA_002842085.1_ASM284208v1_genomic.fna	d__Bacteria;p__Chloroflexota;c__Anaerolineae;o__CG2-30-64-16;f__CG2-30-64-16;g__CG2-30-64-16;s__CG2-30-64-16 sp002842085	0	0	0	0	1
GCA_017882045.1_ASM1788204v1_genomic.fna	d__Bacteria;p__Chloroflexota;c__Anaerolineae;o__CG2-30-64-16;f__CG2-30-64-16;g__JADGQF01;s__JADGQF01 sp017882045	0	0	0	0	1
GCA_029555885.1_ASM2955588v1_genomic.fna	d__Bacteria;p__Chloroflexota;c__Anaerolineae;o__CG2-30-64-16;f__CG2-30-64-16;g__MWBF01;s__	0	0	0	0	0
GCA_034433275.1_ASM3443327v1_genomic.fna	d__Bacteria;p__Chloroflexota;c__Anaerolineae;o__CG2-30-64-16;f__CG2-30-64-16;g__MWBF01;s__	0	0	0	0	0
GCA_034429055.1_ASM3442905v1_genomic.fna	d__Bacteria;p__Chloroflexota;c__Anaerolineae;o__CG2-30-64-16;f__CG2-30-64-16;g__MWBF01;s__	0	0	0	0	0
GCA_026645775.1_ASM2664577v1_genomic.fna	d__Bacteria;p__Chloroflexota;c__Anaerolineae;o__CG2-30-64-16;f__CG2-30-64-16;g__MWBF01;s__	0	0	0	0	0
GCA_038214535.1_ASM3821453v1_genomic.fna	d__Bacteria;p__Chloroflexota;c__Anaerolineae;o__CG2-30-64-16;f__CG2-30-64-16;g__MWBF01;s__	0	0	0	0	0
GCA_034432655.1_ASM3443265v1_genomic.fna	d__Bacteria;p__Chloroflexota;c__Anaerolineae;o__CG2-30-64-16;f__CG2-30-64-16;g__MWBF01;s__	0	0	0	0	0
GCA_025454635.1_ASM2545463v1_genomic.fna	d__Bacteria;p__Chloroflexota;c__Anaerolineae;o__CG2-30-64-16;f__CG2-30-64-16;g__MWBF01;s__	0	0	0	0	1
GCA_037445695.1_ASM3744569v1_genomic.fna	d__Bacteria;p__Chloroflexota;c__Anaerolineae;o__CG2-30-64-16;f__CG2-30-64-16;g__MWBF01;s__	0	0	0	0	1
GCA_026389845.1_ASM2638984v1_genomic.fna	d__Bacteria;p__Chloroflexota;c__Anaerolineae;o__CG2-30-64-16;f__CG2-30-64-16;g__MWBF01;s__	0	0	0	0	2
GCA_034434235.1_ASM3443423v1_genomic.fna	d__Bacteria;p__Chloroflexota;c__Anaerolineae;o__CG2-30-64-16;f__CG2-30-64-16;g__MWBF01;s__	0	0	0	0	1
GCA_022707645.1_ASM2270764v1_genomic.fna	d__Bacteria;p__Chloroflexota;c__Anaerolineae;o__CG2-30-64-16;f__CG2-30-64-16;g__MWBF01;s__MWBF01 sp002068935	0	0	0	0	0
GCA_034432295.1_ASM3443229v1_genomic.fna	d__Bacteria;p__Chloroflexota;c__Anaerolineae;o__CG2-30-64-16;f__CG2-30-64-16;g__VGOD01;s__	0	0	0	0	1
GCA_016876015.1_JGI_2017-08-21_genomic.fna	d__Bacteria;p__Chloroflexota;c__Anaerolineae;o__CG2-30-64-16;f__CG2-30-64-16;g__VGOD01;s__VGOD01 sp016876015	0	0	0	0	2
GCA_034434675.1_ASM3443467v1_genomic.fna	d__Bacteria;p__Chloroflexota;c__Anaerolineae;o__DRVO01;f__DRVO01;g__;s__	0	1	0	0	1
GCA_038324625.1_ASM3832462v1_genomic.fna	d__Bacteria;p__Chloroflexota;c__Anaerolineae;o__DRVO01;f__DRVO01;g__;s__	0	1	0	0	1
GCA_013178015.1_ASM1317801v1_genomic.fna	d__Bacteria;p__Chloroflexota;c__Anaerolineae;o__DRVO01;f__DRVO01;g__Ch71;s__Ch71 sp013178015	0	1	0	0	2
GCA_034436255.1_ASM3443625v1_genomic.fna	d__Bacteria;p__Chloroflexota;c__Anaerolineae;o__DRVO01;f__DRVO01;g__DRVO01;s__DRVO01 sp011373995	0	1	0	0	1
GCA_036749915.1_ASM3674991v1_genomic.fna	d__Bacteria;p__Chloroflexota;c__Anaerolineae;o__DRVO01;f__DRVO01;g__JAAYAV01;s__JAAYAV01 sp012719195	0	0	0	0	1
GCA_034432795.1_ASM3443279v1_genomic.fna	d__Bacteria;p__Chloroflexota;c__Anaerolineae;o__DSLN01;f__DSLN01;g__DSLN01;s__	0	1	0	0	0
GCA_902812335.1_chloroflexib22_genomic.fna	d__Bacteria;p__Chloroflexota;c__Anaerolineae;o__DSLN01;f__DSLN01;g__DSLN01;s__DSLN01 sp902812335	0	1	0	0	1
GCA_037446815.1_ASM3744681v1_genomic.fna	d__Bacteria;p__Chloroflexota;c__Anaerolineae;o__DTLA01;f__DTLA01;g__DTLA01;s__	0	0	0	0	1
GCA_029907165.1_ASM2990716v1_genomic.fna	d__Bacteria;p__Chloroflexota;c__Anaerolineae;o__DTLA01;f__DTLA01;g__DTLA01;s__	0	0	0	0	1
GCA_036172365.1_ASM3617236v1_genomic.fna	d__Bacteria;p__Chloroflexota;c__Anaerolineae;o__DTLA01;f__DTLA01;g__DTLA01;s__	0	0	0	0	1
GCA_034436295.1_ASM3443629v1_genomic.fna	d__Bacteria;p__Chloroflexota;c__Anaerolineae;o__DTLA01;f__DTLA01;g__DTLA01;s__DTLA01 sp011333425	0	0	0	0	1
GCA_014360805.1_ASM1436080v1_genomic.fna	d__Bacteria;p__Chloroflexota;c__Anaerolineae;o__DTLA01;f__DTLA01;g__DTLA01;s__DTLA01 sp014360805	0	0	0	0	1
GCA_014874485.1_ASM1487448v1_genomic.fna	d__Bacteria;p__Chloroflexota;c__Anaerolineae;o__DTLA01;f__DTLA01;g__DTLA01;s__DTLA01 sp014874485	0	0	0	0	1
GCA_014360965.1_ASM1436096v1_genomic.fna	d__Bacteria;p__Chloroflexota;c__Anaerolineae;o__DTPP01;f__DTPP01;g__DTPP01;s__	0	0	0	0	0
GCA_034434775.1_ASM3443477v1_genomic.fna	d__Bacteria;p__Chloroflexota;c__Anaerolineae;o__DTPP01;f__DTPP01;g__DTPP01;s__DTPP01 sp011334325	0	0	0	0	1
GCA_020853075.1_ASM2085307v1_genomic.fna	d__Bacteria;p__Chloroflexota;c__Anaerolineae;o__DUEN01;f__;g__;s__	0	1	0	0	1
GCA_021159845.1_ASM2115984v1_genomic.fna	d__Bacteria;p__Chloroflexota;c__Anaerolineae;o__DUEN01;f__DUEN01;g__;s__	0	1	0	0	0
GCA_034432955.1_ASM3443295v1_genomic.fna	d__Bacteria;p__Chloroflexota;c__Anaerolineae;o__DUEN01;f__DUEN01;g__;s__	0	1	0	0	1
GCA_033581235.1_ASM3358123v1_genomic.fna	d__Bacteria;p__Chloroflexota;c__Anaerolineae;o__DUEN01;f__DUEN01;g__;s__	0	1	0	0	1
GCA_034433615.1_ASM3443361v1_genomic.fna	d__Bacteria;p__Chloroflexota;c__Anaerolineae;o__DUEN01;f__DUEN01;g__;s__	0	1	0	0	0
GCA_011176545.1_ASM1117654v1_genomic.fna	d__Bacteria;p__Chloroflexota;c__Anaerolineae;o__DUEN01;f__DUEN01;g__DUEN01;s__DUEN01 sp011176545	0	0	0	0	2
GCA_024277095.1_ASM2427709v1_genomic.fna	d__Bacteria;p__Chloroflexota;c__Anaerolineae;o__DUEN01;f__DUEN01;g__DUEN01;s__DUEN01 sp013152435	0	1	0	0	1
GCA_013152435.1_ASM1315243v1_genomic.fna	d__Bacteria;p__Chloroflexota;c__Anaerolineae;o__DUEN01;f__DUEN01;g__DUEN01;s__DUEN01 sp013152435	0	1	0	0	1
GCA_034417895.1_ASM3441789v1_genomic.fna	d__Bacteria;p__Chloroflexota;c__Anaerolineae;o__E26-bin7;f__E26-bin7;g__;s__	0	0	0	0	1
GCA_029933115.1_ASM2993311v1_genomic.fna	d__Bacteria;p__Chloroflexota;c__Anaerolineae;o__E26-bin7;f__E26-bin7;g__E26-bin7;s__	0	0	0	0	0
GCA_037446095.1_ASM3744609v1_genomic.fna	d__Bacteria;p__Chloroflexota;c__Anaerolineae;o__E26-bin7;f__E26-bin7;g__E26-bin7;s__	0	0	0	0	0
GCA_004377365.1_ASM437736v1_genomic.fna	d__Bacteria;p__Chloroflexota;c__Anaerolineae;o__E26-bin7;f__E26-bin7;g__E26-bin7;s__E26-bin7 sp004377365	0	0	0	0	1
GCA_037443945.1_ASM3744394v1_genomic.fna	d__Bacteria;p__Chloroflexota;c__Anaerolineae;o__J102;f__J102;g__;s__	0	0	0	0	1
GCA_003353825.1_ASM335382v1_genomic.fna	d__Bacteria;p__Chloroflexota;c__Anaerolineae;o__J102;f__J102;g__DUEF01;s__	0	0	0	0	0
GCA_024224665.1_ASM2422466v1_genomic.fna	d__Bacteria;p__Chloroflexota;c__Anaerolineae;o__J102;f__J102;g__DUEF01;s__	0	0	0	0	0
GCA_003694905.1_ASM369490v1_genomic.fna	d__Bacteria;p__Chloroflexota;c__Anaerolineae;o__J102;f__J102;g__J102;s__J102 sp003694905	0	0	0	0	0
GCA_024276255.1_ASM2427625v1_genomic.fna	d__Bacteria;p__Chloroflexota;c__Anaerolineae;o__J102;f__J102;g__JAADGC01;s__	0	0	0	0	1
GCA_013152585.1_ASM1315258v1_genomic.fna	d__Bacteria;p__Chloroflexota;c__Anaerolineae;o__J102;f__J102;g__JAADGC01;s__JAADGC01 sp013152585	0	0	0	0	1
GCA_013152695.1_ASM1315269v1_genomic.fna	d__Bacteria;p__Chloroflexota;c__Anaerolineae;o__J102;f__J102;g__JAADGC01;s__JAADGC01 sp013152695	0	0	0	0	1
GCA_024102915.1_ASM2410291v1_genomic.fna	d__Bacteria;p__Chloroflexota;c__Anaerolineae;o__J102;f__J102;g__JAADII01;s__	0	0	0	0	1
GCA_013151415.1_ASM1315141v1_genomic.fna	d__Bacteria;p__Chloroflexota;c__Anaerolineae;o__J102;f__J102;g__JAADII01;s__JAADII01 sp013151415	0	0	0	0	1
GCA_029782215.1_ASM2978221v1_genomic.fna	d__Bacteria;p__Chloroflexota;c__Anaerolineae;o__J102;f__J102;g__JABWBG01;s__	0	0	0	0	1
GCA_019695115.1_ASM1969511v1_genomic.fna	d__Bacteria;p__Chloroflexota;c__Anaerolineae;o__J102;f__J102;g__JABWBG01;s__	0	0	0	0	0
GCA_033578935.1_ASM3357893v1_genomic.fna	d__Bacteria;p__Chloroflexota;c__Anaerolineae;o__J102;f__J102;g__JABWBG01;s__	0	0	0	0	0
GCA_026647975.1_ASM2664797v1_genomic.fna	d__Bacteria;p__Chloroflexota;c__Anaerolineae;o__J102;f__J102;g__JABWBG01;s__JABWBG01 sp013360575	0	0	0	0	0
GCA_026991225.1_ASM2699122v1_genomic.fna	d__Bacteria;p__Chloroflexota;c__Anaerolineae;o__J102;f__J102;g__M2005;s__	0	0	0	0	0
GCA_026985975.1_ASM2698597v1_genomic.fna	d__Bacteria;p__Chloroflexota;c__Anaerolineae;o__J102;f__J102;g__M2005;s__	0	0	0	0	1
GCA_026992375.1_ASM2699237v1_genomic.fna	d__Bacteria;p__Chloroflexota;c__Anaerolineae;o__J102;f__J102;g__M2005;s__	0	0	0	0	0
GCA_027036755.1_ASM2703675v1_genomic.fna	d__Bacteria;p__Chloroflexota;c__Anaerolineae;o__J102;f__J102;g__M2005;s__	0	0	0	0	0
GCA_027002405.1_ASM2700240v1_genomic.fna	d__Bacteria;p__Chloroflexota;c__Anaerolineae;o__J102;f__J102;g__M2005;s__	0	0	0	0	1
GCA_011192085.1_ASM1119208v1_genomic.fna	d__Bacteria;p__Chloroflexota;c__Anaerolineae;o__J102;f__J102;g__M2005;s__M2005 sp011192085	0	0	0	0	0
GCA_026991415.1_ASM2699141v1_genomic.fna	d__Bacteria;p__Chloroflexota;c__Anaerolineae;o__J102;f__J102;g__M2005;s__M2005 sp011371305	0	0	0	0	0
GCA_015485435.1_ASM1548543v1_genomic.fna	d__Bacteria;p__Chloroflexota;c__Anaerolineae;o__J102;f__J102;g__M2005;s__M2005 sp015485435	0	0	0	0	1
GCA_027039925.1_ASM2703992v1_genomic.fna	d__Bacteria;p__Chloroflexota;c__Anaerolineae;o__J102;f__J102;g__M2005;s__M2005 sp015493675	0	0	0	0	0
GCA_026987295.1_ASM2698729v1_genomic.fna	d__Bacteria;p__Chloroflexota;c__Anaerolineae;o__JAADDB01;f__JAADDB01;g__;s__	0	0	0	0	0
GCA_027010765.1_ASM2701076v1_genomic.fna	d__Bacteria;p__Chloroflexota;c__Anaerolineae;o__JAADDB01;f__JAADDB01;g__;s__	0	0	0	0	0
GCA_013154135.1_ASM1315413v1_genomic.fna	d__Bacteria;p__Chloroflexota;c__Anaerolineae;o__JAADDB01;f__JAADDB01;g__JAADDB01;s__JAADDB01 sp013154135	0	0	0	0	1
GCA_027010015.1_ASM2701001v1_genomic.fna	d__Bacteria;p__Chloroflexota;c__Anaerolineae;o__JAADDB01;f__JAADDB01;g__JAADDB01;s__JAADDB01 sp015489285	0	0	0	0	1
GCA_015486895.1_ASM1548689v1_genomic.fna	d__Bacteria;p__Chloroflexota;c__Anaerolineae;o__JAADDB01;f__JAADDB01;g__S014-12;s__S014-12 sp015486895	0	0	0	0	1
GCA_026991175.1_ASM2699117v1_genomic.fna	d__Bacteria;p__Chloroflexota;c__Anaerolineae;o__JAADDB01;f__JAADDB01;g__S141-23;s__	0	0	0	0	1
GCA_003697425.1_ASM369742v1_genomic.fna	d__Bacteria;p__Chloroflexota;c__Anaerolineae;o__JAADDB01;f__JAADDB01;g__S141-23;s__	0	0	0	0	1
GCA_027048455.1_ASM2704845v1_genomic.fna	d__Bacteria;p__Chloroflexota;c__Anaerolineae;o__JAADDB01;f__JAADDB01;g__S141-23;s__	0	0	0	0	1
GCA_027001085.1_ASM2700108v1_genomic.fna	d__Bacteria;p__Chloroflexota;c__Anaerolineae;o__JAADDB01;f__JAADDB01;g__S141-23;s__	0	0	0	0	0
GCA_015490995.1_ASM1549099v1_genomic.fna	d__Bacteria;p__Chloroflexota;c__Anaerolineae;o__JAADDB01;f__JAADDB01;g__S141-23;s__S141-23 sp015490995	1	0	0	0	1
GCA_015486845.1_ASM1548684v1_genomic.fna	d__Bacteria;p__Chloroflexota;c__Anaerolineae;o__JAADDB01;f__JAADDB01;g__WFQU01;s__WFQU01 sp015486845	0	0	0	0	1
GCA_020634615.1_ASM2063461v1_genomic.fna	d__Bacteria;p__Chloroflexota;c__Anaerolineae;o__JAAEKA01;f__JAAEKA01;g__;s__	0	0	0	0	0
GCA_020433985.1_ASM2043398v1_genomic.fna	d__Bacteria;p__Chloroflexota;c__Anaerolineae;o__JAAEKA01;f__JAAEKA01;g__;s__	0	0	0	0	0
GCA_033578055.1_ASM3357805v1_genomic.fna	d__Bacteria;p__Chloroflexota;c__Anaerolineae;o__JAAEKA01;f__JAAEKA01;g__;s__	0	0	0	0	0
GCA_034432445.1_ASM3443244v1_genomic.fna	d__Bacteria;p__Chloroflexota;c__Anaerolineae;o__JAAEKA01;f__JAAEKA01;g__;s__	0	0	0	0	0
GCA_034717495.1_ASM3471749v1_genomic.fna	d__Bacteria;p__Chloroflexota;c__Anaerolineae;o__JAAEKA01;f__JAAEKA01;g__;s__	0	0	0	0	1
GCA_032111745.1_ASM3211174v1_genomic.fna	d__Bacteria;p__Chloroflexota;c__Anaerolineae;o__JAAEKA01;f__JAAEKA01;g__;s__	0	0	0	0	0
GCA_937907455.1_SRR5576001_bin.117_CONCOCT_v1.1_MAG_genomic.fna	d__Bacteria;p__Chloroflexota;c__Anaerolineae;o__JAAEKA01;f__JAAEKA01;g__;s__	0	0	0	0	0
GCA_029558955.1_ASM2955895v1_genomic.fna	d__Bacteria;p__Chloroflexota;c__Anaerolineae;o__JAAEKA01;f__JAAEKA01;g__JAAEKA01;s__	0	0	0	0	0
GCA_037045275.1_ASM3704527v1_genomic.fna	d__Bacteria;p__Chloroflexota;c__Anaerolineae;o__JAAEKA01;f__JAAEKA01;g__JAAEKA01;s__	0	0	0	0	0
GCA_035467055.1_ASM3546705v1_genomic.fna	d__Bacteria;p__Chloroflexota;c__Anaerolineae;o__JAAEKA01;f__JAAEKA01;g__JAAEKA01;s__	0	0	0	0	0
GCA_021463315.1_ASM2146331v1_genomic.fna	d__Bacteria;p__Chloroflexota;c__Anaerolineae;o__JAAEKA01;f__JAAEKA01;g__JAAEKA01;s__	0	0	0	0	0
GCA_014879765.1_ASM1487976v1_genomic.fna	d__Bacteria;p__Chloroflexota;c__Anaerolineae;o__JAAEKA01;f__JAAEKA01;g__JAAEKA01;s__JAAEKA01 sp014879765	0	0	0	0	0
GCA_019873665.1_ASM1987366v1_genomic.fna	d__Bacteria;p__Chloroflexota;c__Anaerolineae;o__JAAYEA01;f__JAAYEA01;g__;s__	0	0	0	0	1
GCA_036841525.1_ASM3684152v1_genomic.fna	d__Bacteria;p__Chloroflexota;c__Anaerolineae;o__JAAYEA01;f__JAAYEA01;g__JAAYEA01;s__JAAYEA01 sp012689325	0	0	0	0	1
GCA_034435095.1_ASM3443509v1_genomic.fna	d__Bacteria;p__Chloroflexota;c__Anaerolineae;o__JAAYZQ01;f__;g__;s__	0	0	0	0	1
GCA_035341665.1_ASM3534166v1_genomic.fna	d__Bacteria;p__Chloroflexota;c__Anaerolineae;o__JAAYZQ01;f__;g__;s__	0	0	0	0	1
GCA_037380465.1_ASM3738046v1_genomic.fna	d__Bacteria;p__Chloroflexota;c__Anaerolineae;o__JAAYZQ01;f__JAAYZQ01;g__;s__	0	0	0	0	1
GCA_037439345.1_ASM3743934v1_genomic.fna	d__Bacteria;p__Chloroflexota;c__Anaerolineae;o__JAAYZQ01;f__JAAYZQ01;g__;s__	0	0	0	0	1
GCA_034434895.1_ASM3443489v1_genomic.fna	d__Bacteria;p__Chloroflexota;c__Anaerolineae;o__JAAYZQ01;f__JAAYZQ01;g__;s__	0	0	0	0	1
GCA_029934035.1_ASM2993403v1_genomic.fna	d__Bacteria;p__Chloroflexota;c__Anaerolineae;o__JAAYZQ01;f__JAAYZQ01;g__;s__	0	0	0	0	1
GCA_035471725.1_ASM3547172v1_genomic.fna	d__Bacteria;p__Chloroflexota;c__Anaerolineae;o__JAAYZQ01;f__JAAYZQ01;g__;s__	0	0	0	0	2
GCA_028698515.1_ASM2869851v1_genomic.fna	d__Bacteria;p__Chloroflexota;c__Anaerolineae;o__JAAYZQ01;f__JAAYZQ01;g__JAAYZQ01;s__JAAYZQ01 sp012514775	0	0	0	0	1
GCA_023544525.1_ASM2354452v1_genomic.fna	d__Bacteria;p__Chloroflexota;c__Anaerolineae;o__JAAYZQ01;f__JAAYZQ01;g__JAFGIA01;s__	0	0	0	0	1
GCA_037389045.1_ASM3738904v1_genomic.fna	d__Bacteria;p__Chloroflexota;c__Anaerolineae;o__JAAYZQ01;f__JAAYZQ01;g__JAFGIA01;s__	0	0	0	0	1
GCA_016929795.1_ASM1692979v1_genomic.fna	d__Bacteria;p__Chloroflexota;c__Anaerolineae;o__JAAYZQ01;f__JAAYZQ01;g__JAFGIA01;s__JAFGIA01 sp016929795	0	0	0	0	1
GCA_034429215.1_ASM3442921v1_genomic.fna	d__Bacteria;p__Chloroflexota;c__Anaerolineae;o__JAAYZQ01;f__JAAYZQ01;g__JAFGOG01;s__	0	0	0	0	1
GCA_018606645.1_ASM1860664v1_genomic.fna	d__Bacteria;p__Chloroflexota;c__Anaerolineae;o__JAAYZQ01;f__JAAYZQ01;g__TumbabinsA96;s__TumbabinsA96 sp018606645	0	0	0	0	2
GCA_014360855.1_ASM1436085v1_genomic.fna	d__Bacteria;p__Chloroflexota;c__Anaerolineae;o__JACIWP01;f__JACIWP01;g__JACIWP01;s__JACIWP01 sp014360855	0	0	0	0	1
GCA_028275445.1_ASM2827544v1_genomic.fna	d__Bacteria;p__Chloroflexota;c__Anaerolineae;o__JACIWP01;f__JACIWP01;g__JACIWP01;s__JACIWP01 sp014360855	0	0	0	0	1
GCA_034718215.1_ASM3471821v1_genomic.fna	d__Bacteria;p__Chloroflexota;c__Anaerolineae;o__JACIWR01;f__JACIWR01;g__;s__	0	0	0	0	1
GCA_029907125.1_ASM2990712v1_genomic.fna	d__Bacteria;p__Chloroflexota;c__Anaerolineae;o__JACIWR01;f__JACIWR01;g__JACIWR01;s__	0	0	0	0	1
GCA_034190665.1_ASM3419066v1_genomic.fna	d__Bacteria;p__Chloroflexota;c__Anaerolineae;o__JACIWR01;f__JACIWR01;g__JACIWR01;s__	0	0	0	0	0
GCA_021162125.1_ASM2116212v1_genomic.fna	d__Bacteria;p__Chloroflexota;c__Anaerolineae;o__JACIWR01;f__JACIWR01;g__JACIWR01;s__	0	0	0	0	0
GCA_014360845.1_ASM1436084v1_genomic.fna	d__Bacteria;p__Chloroflexota;c__Anaerolineae;o__JACIWR01;f__JACIWR01;g__JACIWR01;s__JACIWR01 sp014360845	0	0	0	0	1
GCA_038198935.1_ASM3819893v1_genomic.fna	d__Bacteria;p__Chloroflexota;c__Anaerolineae;o__JACRMK01;f__JACRMK01;g__;s__	0	0	0	0	1
GCA_016200765.1_ASM1620076v1_genomic.fna	d__Bacteria;p__Chloroflexota;c__Anaerolineae;o__JACRMK01;f__JACRMK01;g__JACQEC01;s__JACQEC01 sp016200765	0	0	0	0	1
GCA_016235055.1_ASM1623505v1_genomic.fna	d__Bacteria;p__Chloroflexota;c__Anaerolineae;o__JACRMK01;f__JACRMK01;g__JACRMK01;s__JACRMK01 sp016235055	0	1	0	0	2
GCA_016783145.1_ASM1678314v1_genomic.fna	d__Bacteria;p__Chloroflexota;c__Anaerolineae;o__JAFGEY01;f__JAFGEY01;g__BS750m-G44;s__BS750m-G44 sp016783145	0	0	0	0	0
GCA_016931365.1_ASM1693136v1_genomic.fna	d__Bacteria;p__Chloroflexota;c__Anaerolineae;o__JAFGEY01;f__JAFGEY01;g__JAFGEY01;s__JAFGEY01 sp016931365	0	0	0	0	1
GCA_035527735.1_ASM3552773v1_genomic.fna	d__Bacteria;p__Chloroflexota;c__Anaerolineae;o__JAFGEY01;f__JAFGEY01;g__JAFGIE01;s__	0	0	0	0	0
GCA_016929775.1_ASM1692977v1_genomic.fna	d__Bacteria;p__Chloroflexota;c__Anaerolineae;o__JAFGEY01;f__JAFGEY01;g__JAFGIE01;s__JAFGIE01 sp016929775	0	0	0	0	1
GCA_016929205.1_ASM1692920v1_genomic.fna	d__Bacteria;p__Chloroflexota;c__Anaerolineae;o__JAFGEY01;f__JAFGEY01;g__JAFGJF01;s__JAFGJF01 sp016929205	0	0	0	0	0
GCA_034435155.1_ASM3443515v1_genomic.fna	d__Bacteria;p__Chloroflexota;c__Anaerolineae;o__JAHJIN01;f__JAHJIN01;g__;s__	0	0	0	0	1
GCA_018823415.1_ASM1882341v1_genomic.fna	d__Bacteria;p__Chloroflexota;c__Anaerolineae;o__JAHJIN01;f__JAHJIN01;g__JAHJIN01;s__JAHJIN01 sp018823415	0	0	0	0	4
GCA_034435495.1_ASM3443549v1_genomic.fna	d__Bacteria;p__Chloroflexota;c__Anaerolineae;o__Promineofilales;f__;g__;s__	0	0	0	0	0
GCA_020432755.1_ASM2043275v1_genomic.fna	d__Bacteria;p__Chloroflexota;c__Anaerolineae;o__Promineofilales;f__Promineofilaceae;g__;s__	0	0	0	0	0
GCA_039028395.1_ASM3902839v1_genomic.fna	d__Bacteria;p__Chloroflexota;c__Anaerolineae;o__Promineofilales;f__Promineofilaceae;g__;s__	0	0	0	0	0
GCA_024762615.1_ASM2476261v1_genomic.fna	d__Bacteria;p__Chloroflexota;c__Anaerolineae;o__Promineofilales;f__Promineofilaceae;g__;s__	0	0	0	0	1
GCA_024227855.1_ASM2422785v1_genomic.fna	d__Bacteria;p__Chloroflexota;c__Anaerolineae;o__Promineofilales;f__Promineofilaceae;g__;s__	0	0	0	0	0
GCA_008501785.1_ASM850178v1_genomic.fna	d__Bacteria;p__Chloroflexota;c__Anaerolineae;o__Promineofilales;f__Promineofilaceae;g__;s__	0	0	0	0	0
GCA_020634235.1_ASM2063423v1_genomic.fna	d__Bacteria;p__Chloroflexota;c__Anaerolineae;o__Promineofilales;f__Promineofilaceae;g__;s__	0	0	0	0	0
GCA_020432465.1_ASM2043246v1_genomic.fna	d__Bacteria;p__Chloroflexota;c__Anaerolineae;o__Promineofilales;f__Promineofilaceae;g__;s__	0	0	0	0	0
GCA_937949915.1_R2_Bin_Bin_126_1_genomic.fna	d__Bacteria;p__Chloroflexota;c__Anaerolineae;o__Promineofilales;f__Promineofilaceae;g__;s__	0	0	0	0	0
GCA_024222605.1_ASM2422260v1_genomic.fna	d__Bacteria;p__Chloroflexota;c__Anaerolineae;o__Promineofilales;f__Promineofilaceae;g__;s__	0	0	0	0	0
GCA_028284105.1_ASM2828410v1_genomic.fna	d__Bacteria;p__Chloroflexota;c__Anaerolineae;o__Promineofilales;f__Promineofilaceae;g__;s__	0	0	0	0	0
GCA_024640485.1_ASM2464048v1_genomic.fna	d__Bacteria;p__Chloroflexota;c__Anaerolineae;o__Promineofilales;f__Promineofilaceae;g__;s__	0	0	0	0	0
GCA_024277135.1_ASM2427713v1_genomic.fna	d__Bacteria;p__Chloroflexota;c__Anaerolineae;o__Promineofilales;f__Promineofilaceae;g__;s__	0	0	0	0	0
GCA_024275635.1_ASM2427563v1_genomic.fna	d__Bacteria;p__Chloroflexota;c__Anaerolineae;o__Promineofilales;f__Promineofilaceae;g__;s__	0	0	0	0	1
GCA_039029915.1_ASM3902991v1_genomic.fna	d__Bacteria;p__Chloroflexota;c__Anaerolineae;o__Promineofilales;f__Promineofilaceae;g__;s__	0	0	0	0	0
GCA_020634215.1_ASM2063421v1_genomic.fna	d__Bacteria;p__Chloroflexota;c__Anaerolineae;o__Promineofilales;f__Promineofilaceae;g__;s__	0	0	0	0	0
GCA_020634245.1_ASM2063424v1_genomic.fna	d__Bacteria;p__Chloroflexota;c__Anaerolineae;o__Promineofilales;f__Promineofilaceae;g__;s__	0	0	0	0	0
GCA_023954515.1_ASM2395451v1_genomic.fna	d__Bacteria;p__Chloroflexota;c__Anaerolineae;o__Promineofilales;f__Promineofilaceae;g__;s__	0	0	0	0	0
GCA_030425205.1_ASM3042520v1_genomic.fna	d__Bacteria;p__Chloroflexota;c__Anaerolineae;o__Promineofilales;f__Promineofilaceae;g__;s__	0	0	0	0	0
GCA_035459145.1_ASM3545914v1_genomic.fna	d__Bacteria;p__Chloroflexota;c__Anaerolineae;o__Promineofilales;f__Promineofilaceae;g__;s__	0	0	0	0	0
GCA_024223125.1_ASM2422312v1_genomic.fna	d__Bacteria;p__Chloroflexota;c__Anaerolineae;o__Promineofilales;f__Promineofilaceae;g__CAADGU01;s__	0	0	0	0	0
GCA_019637635.1_ASM1963763v1_genomic.fna	d__Bacteria;p__Chloroflexota;c__Anaerolineae;o__Promineofilales;f__Promineofilaceae;g__CAADGU01;s__	0	0	0	0	1
GCA_012962175.1_ASM1296217v1_genomic.fna	d__Bacteria;p__Chloroflexota;c__Anaerolineae;o__Promineofilales;f__Promineofilaceae;g__CAADGU01;s__	0	0	0	0	0
GCA_035444285.1_ASM3544428v1_genomic.fna	d__Bacteria;p__Chloroflexota;c__Anaerolineae;o__Promineofilales;f__Promineofilaceae;g__CAADGU01;s__	0	0	0	0	1
GCA_027054335.1_ASM2705433v1_genomic.fna	d__Bacteria;p__Chloroflexota;c__Anaerolineae;o__Promineofilales;f__Promineofilaceae;g__CAADGU01;s__	0	0	0	0	1
GCA_023382655.1_ASM2338265v1_genomic.fna	d__Bacteria;p__Chloroflexota;c__Anaerolineae;o__Promineofilales;f__Promineofilaceae;g__CAADGU01;s__	0	0	0	0	0
GCA_026999105.1_ASM2699910v1_genomic.fna	d__Bacteria;p__Chloroflexota;c__Anaerolineae;o__Promineofilales;f__Promineofilaceae;g__CAADGU01;s__	0	0	0	0	0
GCA_024278255.1_ASM2427825v1_genomic.fna	d__Bacteria;p__Chloroflexota;c__Anaerolineae;o__Promineofilales;f__Promineofilaceae;g__CAADGU01;s__	0	0	0	0	0
GCA_011525915.1_ASM1152591v1_genomic.fna	d__Bacteria;p__Chloroflexota;c__Anaerolineae;o__Promineofilales;f__Promineofilaceae;g__CAADGU01;s__CAADGU01 sp011525915	0	0	0	0	0
GCA_015075765.1_ASM1507576v1_genomic.fna	d__Bacteria;p__Chloroflexota;c__Anaerolineae;o__Promineofilales;f__Promineofilaceae;g__CAADGU01;s__CAADGU01 sp013112725	0	0	0	0	1
GCA_014584575.1_ASM1458457v1_genomic.fna	d__Bacteria;p__Chloroflexota;c__Anaerolineae;o__Promineofilales;f__Promineofilaceae;g__CAADGU01;s__CAADGU01 sp014584575	0	0	0	0	0
GCA_900696625.1_CFX4_genomic.fna	d__Bacteria;p__Chloroflexota;c__Anaerolineae;o__Promineofilales;f__Promineofilaceae;g__CAADGU01;s__CAADGU01 sp900696625	0	0	0	0	1
GCA_020848035.1_ASM2084803v1_genomic.fna	d__Bacteria;p__Chloroflexota;c__Anaerolineae;o__Promineofilales;f__Promineofilaceae;g__GCA-2699125;s__	1	0	0	0	1
GCA_020432515.1_ASM2043251v1_genomic.fna	d__Bacteria;p__Chloroflexota;c__Anaerolineae;o__Promineofilales;f__Promineofilaceae;g__GCA-2699125;s__	1	0	0	0	1
GCA_020634435.1_ASM2063443v1_genomic.fna	d__Bacteria;p__Chloroflexota;c__Anaerolineae;o__Promineofilales;f__Promineofilaceae;g__GCA-2699125;s__	1	0	0	0	1
GCA_020634455.1_ASM2063445v1_genomic.fna	d__Bacteria;p__Chloroflexota;c__Anaerolineae;o__Promineofilales;f__Promineofilaceae;g__GCA-2699125;s__	1	0	0	0	1
GCA_020634565.1_ASM2063456v1_genomic.fna	d__Bacteria;p__Chloroflexota;c__Anaerolineae;o__Promineofilales;f__Promineofilaceae;g__GCA-2699125;s__	1	0	0	0	1
GCA_024222645.1_ASM2422264v1_genomic.fna	d__Bacteria;p__Chloroflexota;c__Anaerolineae;o__Promineofilales;f__Promineofilaceae;g__GCA-2699125;s__	0	0	0	0	0
GCA_937967805.1_SRR7515932_bin.43_CONCOCT_v1.1_MAG_genomic.fna	d__Bacteria;p__Chloroflexota;c__Anaerolineae;o__Promineofilales;f__Promineofilaceae;g__GCA-2699125;s__	0	0	0	0	1
GCA_963169155.1_ASM96316915v1_genomic.fna	d__Bacteria;p__Chloroflexota;c__Anaerolineae;o__Promineofilales;f__Promineofilaceae;g__GCA-2699125;s__	0	0	0	0	1
GCA_937982455.1_SRR1506984_bin.151_CONCOCT_v1.1_MAG_genomic.fna	d__Bacteria;p__Chloroflexota;c__Anaerolineae;o__Promineofilales;f__Promineofilaceae;g__GCA-2699125;s__	0	0	0	0	0
GCA_002699125.1_ASM269912v1_genomic.fna	d__Bacteria;p__Chloroflexota;c__Anaerolineae;o__Promineofilales;f__Promineofilaceae;g__GCA-2699125;s__GCA-2699125 sp002699125	1	0	0	0	0
GCA_016710325.1_ASM1671032v1_genomic.fna	d__Bacteria;p__Chloroflexota;c__Anaerolineae;o__Promineofilales;f__Promineofilaceae;g__GCA-2699125;s__GCA-2699125 sp016710325	1	0	0	0	1
GCA_016713825.1_ASM1671382v1_genomic.fna	d__Bacteria;p__Chloroflexota;c__Anaerolineae;o__Promineofilales;f__Promineofilaceae;g__GCA-2699125;s__GCA-2699125 sp016713825	1	0	0	0	1
GCA_905479495.1_10_20180412_Bin_Bin_103_1_genomic.fna	d__Bacteria;p__Chloroflexota;c__Anaerolineae;o__Promineofilales;f__Promineofilaceae;g__GCA-2699125;s__GCA-2699125 sp905479495	0	0	0	0	1
GCA_014879345.1_ASM1487934v1_genomic.fna	d__Bacteria;p__Chloroflexota;c__Anaerolineae;o__Promineofilales;f__Promineofilaceae;g__GCA-2746795;s__	0	0	0	0	0
GCA_002746795.1_ASM274679v1_genomic.fna	d__Bacteria;p__Chloroflexota;c__Anaerolineae;o__Promineofilales;f__Promineofilaceae;g__GCA-2746795;s__GCA-2746795 sp002746795	0	0	0	0	0
GCA_034436195.1_ASM3443619v1_genomic.fna	d__Bacteria;p__Chloroflexota;c__Anaerolineae;o__Promineofilales;f__Promineofilaceae;g__J033;s__J033 sp003696605	0	0	0	0	1
GCA_033720495.1_ASM3372049v1_genomic.fna	d__Bacteria;p__Chloroflexota;c__Anaerolineae;o__Promineofilales;f__Promineofilaceae;g__JAACFF01;s__	0	0	0	0	0
GCA_028277515.1_ASM2827751v1_genomic.fna	d__Bacteria;p__Chloroflexota;c__Anaerolineae;o__Promineofilales;f__Promineofilaceae;g__JAACFF01;s__	0	0	0	0	0
GCA_030426425.1_ASM3042642v1_genomic.fna	d__Bacteria;p__Chloroflexota;c__Anaerolineae;o__Promineofilales;f__Promineofilaceae;g__JAACFF01;s__	0	0	0	0	0
GCA_020432765.1_ASM2043276v1_genomic.fna	d__Bacteria;p__Chloroflexota;c__Anaerolineae;o__Promineofilales;f__Promineofilaceae;g__JAACFF01;s__	0	0	0	0	0
GCA_030428505.1_ASM3042850v1_genomic.fna	d__Bacteria;p__Chloroflexota;c__Anaerolineae;o__Promineofilales;f__Promineofilaceae;g__JAACFF01;s__	0	0	0	0	0
GCA_009937635.1_ASM993763v1_genomic.fna	d__Bacteria;p__Chloroflexota;c__Anaerolineae;o__Promineofilales;f__Promineofilaceae;g__JAACFF01;s__JAACFF01 sp009937635	0	0	0	0	0
GCA_025929715.1_ASM2592971v1_genomic.fna	d__Bacteria;p__Chloroflexota;c__Anaerolineae;o__Promineofilales;f__Promineofilaceae;g__JAAYYY01;s__	0	0	0	0	0
GCA_032260445.1_ASM3226044v1_genomic.fna	d__Bacteria;p__Chloroflexota;c__Anaerolineae;o__Promineofilales;f__Promineofilaceae;g__JAAYYY01;s__	0	0	0	0	0
GCA_033722535.1_ASM3372253v1_genomic.fna	d__Bacteria;p__Chloroflexota;c__Anaerolineae;o__Promineofilales;f__Promineofilaceae;g__JAAYYY01;s__	0	0	0	0	0
GCA_012515125.1_ASM1251512v1_genomic.fna	d__Bacteria;p__Chloroflexota;c__Anaerolineae;o__Promineofilales;f__Promineofilaceae;g__JAAYYY01;s__JAAYYY01 sp012515125	0	0	0	0	0
GCA_020432715.1_ASM2043271v1_genomic.fna	d__Bacteria;p__Chloroflexota;c__Anaerolineae;o__Promineofilales;f__Promineofilaceae;g__JACSRF01;s__	0	0	0	0	0
GCA_020634315.1_ASM2063431v1_genomic.fna	d__Bacteria;p__Chloroflexota;c__Anaerolineae;o__Promineofilales;f__Promineofilaceae;g__JACSRF01;s__	0	0	0	0	0
GCA_020634375.1_ASM2063437v1_genomic.fna	d__Bacteria;p__Chloroflexota;c__Anaerolineae;o__Promineofilales;f__Promineofilaceae;g__JACSRF01;s__	0	0	0	0	0
GCA_014879875.1_ASM1487987v1_genomic.fna	d__Bacteria;p__Chloroflexota;c__Anaerolineae;o__Promineofilales;f__Promineofilaceae;g__JACSRF01;s__JACSRF01 sp014879875	0	0	0	0	0
GCA_016711405.1_ASM1671140v1_genomic.fna	d__Bacteria;p__Chloroflexota;c__Anaerolineae;o__Promineofilales;f__Promineofilaceae;g__JADJSZ01;s__JADJSZ01 sp016711405	0	0	0	0	0
GCA_027593645.1_ASM2759364v1_genomic.fna	d__Bacteria;p__Chloroflexota;c__Anaerolineae;o__Promineofilales;f__Promineofilaceae;g__JADJSZ01;s__JADJSZ01 sp016711405	0	0	0	0	0
GCA_023384415.1_ASM2338441v1_genomic.fna	d__Bacteria;p__Chloroflexota;c__Anaerolineae;o__Promineofilales;f__Promineofilaceae;g__JADJUV01;s__	0	0	0	0	0
GCA_016716885.1_ASM1671688v1_genomic.fna	d__Bacteria;p__Chloroflexota;c__Anaerolineae;o__Promineofilales;f__Promineofilaceae;g__JADJUV01;s__JADJUV01 sp016716885	1	0	0	0	0
GCA_018004935.1_ASM1800493v1_genomic.fna	d__Bacteria;p__Chloroflexota;c__Anaerolineae;o__Promineofilales;f__Promineofilaceae;g__JADJUV01;s__JADJUV01 sp018004935	1	0	0	0	1
GCA_029559155.1_ASM2955915v1_genomic.fna	d__Bacteria;p__Chloroflexota;c__Anaerolineae;o__Promineofilales;f__Promineofilaceae;g__JADJXA01;s__	1	0	0	0	0
GCA_937958365.1_SRR5576001_bin.34_CONCOCT_v1.1_MAG_genomic.fna	d__Bacteria;p__Chloroflexota;c__Anaerolineae;o__Promineofilales;f__Promineofilaceae;g__JADJXA01;s__	0	0	0	0	0
GCA_016705235.1_ASM1670523v1_genomic.fna	d__Bacteria;p__Chloroflexota;c__Anaerolineae;o__Promineofilales;f__Promineofilaceae;g__JADJXA01;s__JADJXA01 sp016705235	1	0	0	0	0
GCA_016716065.1_ASM1671606v1_genomic.fna	d__Bacteria;p__Chloroflexota;c__Anaerolineae;o__Promineofilales;f__Promineofilaceae;g__JADJXA01;s__JADJXA01 sp016716065	1	0	0	0	0
GCA_017993775.1_ASM1799377v1_genomic.fna	d__Bacteria;p__Chloroflexota;c__Anaerolineae;o__Promineofilales;f__Promineofilaceae;g__JADJXA01;s__JADJXA01 sp017993775	1	0	0	0	0
GCA_020634515.1_ASM2063451v1_genomic.fna	d__Bacteria;p__Chloroflexota;c__Anaerolineae;o__Promineofilales;f__Promineofilaceae;g__JAGVTM01;s__	0	0	0	0	0
GCA_035444305.1_ASM3544430v1_genomic.fna	d__Bacteria;p__Chloroflexota;c__Anaerolineae;o__Promineofilales;f__Promineofilaceae;g__Promineofilum;s__	0	0	0	0	0
GCA_937858165.1_ERR712384_bin.8_CONCOCT_v1.1_MAG_genomic.fna	d__Bacteria;p__Chloroflexota;c__Anaerolineae;o__Promineofilales;f__Promineofilaceae;g__Promineofilum;s__	0	0	0	0	0
GCA_023384355.1_ASM2338435v1_genomic.fna	d__Bacteria;p__Chloroflexota;c__Anaerolineae;o__Promineofilales;f__Promineofilaceae;g__Promineofilum;s__	0	0	0	0	0
GCA_020432385.1_ASM2043238v1_genomic.fna	d__Bacteria;p__Chloroflexota;c__Anaerolineae;o__Promineofilales;f__Promineofilaceae;g__Promineofilum;s__	0	0	0	0	0
GCA_029547095.1_ASM2954709v1_genomic.fna	d__Bacteria;p__Chloroflexota;c__Anaerolineae;o__Promineofilales;f__Promineofilaceae;g__Promineofilum;s__	0	0	0	0	0
GCA_026954395.1_ASM2695439v1_genomic.fna	d__Bacteria;p__Chloroflexota;c__Anaerolineae;o__Promineofilales;f__Promineofilaceae;g__Promineofilum;s__	0	0	0	0	0
GCA_017991065.1_ASM1799106v1_genomic.fna	d__Bacteria;p__Chloroflexota;c__Anaerolineae;o__Promineofilales;f__Promineofilaceae;g__Promineofilum;s__	0	0	0	0	0
GCA_019695075.1_ASM1969507v1_genomic.fna	d__Bacteria;p__Chloroflexota;c__Anaerolineae;o__Promineofilales;f__Promineofilaceae;g__Promineofilum;s__	0	0	0	0	0
GCA_900066015.1_Cfx-K_genomic.fna	d__Bacteria;p__Chloroflexota;c__Anaerolineae;o__Promineofilales;f__Promineofilaceae;g__Promineofilum;s__Promineofilum breve	0	0	0	0	0
GCA_014237545.1_ASM1423754v1_genomic.fna	d__Bacteria;p__Chloroflexota;c__Anaerolineae;o__Promineofilales;f__Promineofilaceae;g__Promineofilum;s__Promineofilum sp014237545	0	0	0	0	0
GCA_016707605.1_ASM1670760v1_genomic.fna	d__Bacteria;p__Chloroflexota;c__Anaerolineae;o__Promineofilales;f__Promineofilaceae;g__Promineofilum;s__Promineofilum sp016707605	0	0	0	0	0
GCA_018058545.1_ASM1805854v1_genomic.fna	d__Bacteria;p__Chloroflexota;c__Anaerolineae;o__Promineofilales;f__Promineofilaceae;g__Promineofilum;s__Promineofilum sp018058545	0	0	0	0	0
GCA_029933595.1_ASM2993359v1_genomic.fna	d__Bacteria;p__Chloroflexota;c__Anaerolineae;o__Promineofilales;f__Promineofilaceae;g__S016-13;s__	0	0	0	0	0
GCA_015486215.1_ASM1548621v1_genomic.fna	d__Bacteria;p__Chloroflexota;c__Anaerolineae;o__Promineofilales;f__Promineofilaceae;g__S016-13;s__S016-13 sp015486215	0	0	0	0	0
GCA_037380505.1_ASM3738050v1_genomic.fna	d__Bacteria;p__Chloroflexota;c__Anaerolineae;o__Promineofilales;f__Promineofilaceae;g__SLGK01;s__	0	0	0	0	0
GCA_007123775.1_ASM712377v1_genomic.fna	d__Bacteria;p__Chloroflexota;c__Anaerolineae;o__Promineofilales;f__Promineofilaceae;g__SLGK01;s__SLGK01 sp007123775	0	0	0	0	0
GCA_033721935.1_ASM3372193v1_genomic.fna	d__Bacteria;p__Chloroflexota;c__Anaerolineae;o__Promineofilales;f__Promineofilaceae;g__UBA11865;s__	0	0	0	0	0
GCA_024638855.1_ASM2463885v1_genomic.fna	d__Bacteria;p__Chloroflexota;c__Anaerolineae;o__Promineofilales;f__Promineofilaceae;g__UBA11865;s__	0	0	0	0	0
GCA_022615905.1_ASM2261590v1_genomic.fna	d__Bacteria;p__Chloroflexota;c__Anaerolineae;o__Promineofilales;f__Promineofilaceae;g__UBA11865;s__	0	0	0	0	0
GCA_039199965.1_ASM3919996v1_genomic.fna	d__Bacteria;p__Chloroflexota;c__Anaerolineae;o__Promineofilales;f__Promineofilaceae;g__WTJY01;s__	0	0	0	0	0
GCA_020629055.1_ASM2062905v1_genomic.fna	d__Bacteria;p__Chloroflexota;c__Anaerolineae;o__Promineofilales;f__Promineofilaceae;g__WTJY01;s__	0	0	0	0	1
GCA_020628815.1_ASM2062881v1_genomic.fna	d__Bacteria;p__Chloroflexota;c__Anaerolineae;o__Promineofilales;f__Promineofilaceae;g__WTJY01;s__	0	0	0	0	1
GCA_039182315.1_ASM3918231v1_genomic.fna	d__Bacteria;p__Chloroflexota;c__Anaerolineae;o__Promineofilales;f__Promineofilaceae;g__WTJY01;s__	0	0	0	0	1
GCA_030065875.1_ASM3006587v1_genomic.fna	d__Bacteria;p__Chloroflexota;c__Anaerolineae;o__Promineofilales;f__Promineofilaceae;g__WTJY01;s__	0	0	0	0	2
GCA_020631655.1_ASM2063165v1_genomic.fna	d__Bacteria;p__Chloroflexota;c__Anaerolineae;o__Promineofilales;f__Promineofilaceae;g__WTJY01;s__	0	0	0	0	1
GCA_011524645.1_ASM1152464v1_genomic.fna	d__Bacteria;p__Chloroflexota;c__Anaerolineae;o__Promineofilales;f__Promineofilaceae;g__WTJY01;s__WTJY01 sp011524645	0	0	0	0	1
GCA_016927355.1_ASM1692735v1_genomic.fna	d__Bacteria;p__Chloroflexota;c__Anaerolineae;o__Promineofilales;f__UBA4811;g__;s__	0	0	0	0	0
GCA_030593075.1_ASM3059307v1_genomic.fna	d__Bacteria;p__Chloroflexota;c__Anaerolineae;o__Promineofilales;f__UBA4811;g__GLR113;s__	0	0	0	0	0
GCA_030667605.1_ASM3066760v1_genomic.fna	d__Bacteria;p__Chloroflexota;c__Anaerolineae;o__Promineofilales;f__UBA4811;g__GLR113;s__	0	0	0	0	0
GCA_002328075.1_ASM232807v1_genomic.fna	d__Bacteria;p__Chloroflexota;c__Anaerolineae;o__Promineofilales;f__UBA4811;g__UBA4811;s__UBA4811 sp002328075	0	0	0	0	0
GCA_026986715.1_ASM2698671v1_genomic.fna	d__Bacteria;p__Chloroflexota;c__Anaerolineae;o__S016-19;f__S016-19;g__S016-19;s__	0	0	0	0	1
GCA_027016315.1_ASM2701631v1_genomic.fna	d__Bacteria;p__Chloroflexota;c__Anaerolineae;o__S016-19;f__S016-19;g__S016-19;s__	0	0	0	0	1
GCA_015486235.1_ASM1548623v1_genomic.fna	d__Bacteria;p__Chloroflexota;c__Anaerolineae;o__S016-19;f__S016-19;g__S016-19;s__S016-19 sp015486235	0	0	0	0	1
GCA_034435435.1_ASM3443543v1_genomic.fna	d__Bacteria;p__Chloroflexota;c__Anaerolineae;o__S140-20;f__S140-20;g__;s__	0	0	0	0	1
GCA_027024965.1_ASM2702496v1_genomic.fna	d__Bacteria;p__Chloroflexota;c__Anaerolineae;o__S140-20;f__S140-20;g__;s__	0	0	0	0	0
GCA_030597545.1_ASM3059754v1_genomic.fna	d__Bacteria;p__Chloroflexota;c__Anaerolineae;o__S140-20;f__S140-20;g__;s__	0	0	0	0	0
GCA_003695545.1_ASM369554v1_genomic.fna	d__Bacteria;p__Chloroflexota;c__Anaerolineae;o__S140-20;f__S140-20;g__S140-20;s__	0	0	0	0	0
GCA_027021705.1_ASM2702170v1_genomic.fna	d__Bacteria;p__Chloroflexota;c__Anaerolineae;o__S140-20;f__S140-20;g__S140-20;s__S140-20 sp015484715	0	0	0	0	0
GCA_022013675.1_ASM2201367v1_genomic.fna	d__Bacteria;p__Chloroflexota;c__Anaerolineae;o__SpSt-313;f__;g__;s__	0	0	0	1	0
GCA_034436375.1_ASM3443637v1_genomic.fna	d__Bacteria;p__Chloroflexota;c__Anaerolineae;o__SpSt-313;f__SpSt-313;g__;s__	1	0	0	0	2
GCA_032662785.1_ASM3266278v1_genomic.fna	d__Bacteria;p__Chloroflexota;c__Anaerolineae;o__SpSt-313;f__SpSt-313;g__;s__	0	0	0	0	2
GCA_035395345.1_ASM3539534v1_genomic.fna	d__Bacteria;p__Chloroflexota;c__Anaerolineae;o__SpSt-313;f__SpSt-313;g__;s__	0	0	0	0	2
GCA_034428955.1_ASM3442895v1_genomic.fna	d__Bacteria;p__Chloroflexota;c__Anaerolineae;o__SpSt-313;f__SpSt-313;g__;s__	0	0	0	0	1
GCA_020725765.1_ASM2072576v1_genomic.fna	d__Bacteria;p__Chloroflexota;c__Anaerolineae;o__SpSt-313;f__SpSt-313;g__SpSt-313;s__	1	0	0	0	3
GCA_023511475.1_ASM2351147v1_genomic.fna	d__Bacteria;p__Chloroflexota;c__Anaerolineae;o__SpSt-313;f__SpSt-313;g__SpSt-313;s__	1	0	0	0	3
GCA_030024095.1_ASM3002409v1_genomic.fna	d__Bacteria;p__Chloroflexota;c__Anaerolineae;o__SpSt-313;f__SpSt-313;g__SpSt-313;s__	0	0	0	0	1
GCA_034434175.1_ASM3443417v1_genomic.fna	d__Bacteria;p__Chloroflexota;c__Anaerolineae;o__SpSt-313;f__SpSt-313;g__SpSt-313;s__SpSt-313 sp011047295	1	0	0	0	2
GCA_011041825.1_ASM1104182v1_genomic.fna	d__Bacteria;p__Chloroflexota;c__Anaerolineae;o__SpSt-600;f__SpSt-600;g__HyVt-206;s__HyVt-206 sp011041825	0	0	0	0	0
GCA_033580795.1_ASM3358079v1_genomic.fna	d__Bacteria;p__Chloroflexota;c__Anaerolineae;o__SpSt-600;f__SpSt-600;g__SpSt-600;s__	0	0	0	0	1
GCA_034431695.1_ASM3443169v1_genomic.fna	d__Bacteria;p__Chloroflexota;c__Anaerolineae;o__SpSt-600;f__SpSt-600;g__SpSt-600;s__	0	0	0	0	1
GCA_034432815.1_ASM3443281v1_genomic.fna	d__Bacteria;p__Chloroflexota;c__Anaerolineae;o__SpSt-600;f__SpSt-600;g__SpSt-600;s__	0	0	0	0	1
GCA_034434795.1_ASM3443479v1_genomic.fna	d__Bacteria;p__Chloroflexota;c__Anaerolineae;o__SpSt-600;f__SpSt-600;g__SpSt-600;s__SpSt-600 sp011333005	0	0	0	0	1
GCA_036822415.1_ASM3682241v1_genomic.fna	d__Bacteria;p__Chloroflexota;c__Anaerolineae;o__SSC4;f__SSC4;g__JADJYJ01;s__	0	0	0	0	0
GCA_016707735.1_ASM1670773v1_genomic.fna	d__Bacteria;p__Chloroflexota;c__Anaerolineae;o__SSC4;f__SSC4;g__JADJYJ01;s__JADJYJ01 sp016719785	0	0	0	0	1
GCA_013693795.1_ASM1369379v1_genomic.fna	d__Bacteria;p__Chloroflexota;c__Anaerolineae;o__SSC4;f__SSC4;g__SSC4;s__SSC4 sp013693795	0	0	0	0	0
GCA_036514635.1_ASM3651463v1_genomic.fna	d__Bacteria;p__Chloroflexota;c__Anaerolineae;o__Thermoflexales;f__Fen-1058;g__;s__	1	0	0	0	1
GCA_035292585.1_ASM3529258v1_genomic.fna	d__Bacteria;p__Chloroflexota;c__Anaerolineae;o__Thermoflexales;f__Fen-1058;g__;s__	0	0	0	0	1
GCA_035283185.1_ASM3528318v1_genomic.fna	d__Bacteria;p__Chloroflexota;c__Anaerolineae;o__Thermoflexales;f__Fen-1058;g__;s__	0	0	0	0	3
GCA_035693785.1_ASM3569378v1_genomic.fna	d__Bacteria;p__Chloroflexota;c__Anaerolineae;o__Thermoflexales;f__Fen-1058;g__;s__	0	0	0	0	1
GCA_034434835.1_ASM3443483v1_genomic.fna	d__Bacteria;p__Chloroflexota;c__Anaerolineae;o__Thermoflexales;f__Fen-1058;g__;s__	0	0	0	0	0
GCA_035498535.1_ASM3549853v1_genomic.fna	d__Bacteria;p__Chloroflexota;c__Anaerolineae;o__Thermoflexales;f__Fen-1058;g__Fen-1058;s__	0	0	0	0	0
GCA_030834825.1_ASM3083482v1_genomic.fna	d__Bacteria;p__Chloroflexota;c__Anaerolineae;o__Thermoflexales;f__Fen-1058;g__Fen-1058;s__	0	0	0	1	1
GCA_003154115.1_20120700_E3M_genomic.fna	d__Bacteria;p__Chloroflexota;c__Anaerolineae;o__Thermoflexales;f__Fen-1058;g__Fen-1058;s__Fen-1058 sp003154115	0	0	0	1	0
GCA_035655995.1_ASM3565599v1_genomic.fna	d__Bacteria;p__Chloroflexota;c__Anaerolineae;o__Thermoflexales;f__Fen-1058;g__JADGQE01;s__	0	0	0	0	0
GCA_017882055.1_ASM1788205v1_genomic.fna	d__Bacteria;p__Chloroflexota;c__Anaerolineae;o__Thermoflexales;f__Fen-1058;g__JADGQE01;s__JADGQE01 sp017882055	0	0	0	0	1
GCA_016931085.1_ASM1693108v1_genomic.fna	d__Bacteria;p__Chloroflexota;c__Anaerolineae;o__Thermoflexales;f__Fen-1058;g__JAFGFO01;s__JAFGFO01 sp016931085	0	0	0	0	1
GCA_030834835.1_ASM3083483v1_genomic.fna	d__Bacteria;p__Chloroflexota;c__Anaerolineae;o__Thermoflexales;f__Fen-1058;g__JAGOBP01;s__	0	0	0	0	1
GCA_016219235.1_ASM1621923v1_genomic.fna	d__Bacteria;p__Chloroflexota;c__Anaerolineae;o__Thermoflexales;f__Fen-1058;g__JAGOBP01;s__JAGOBP01 sp016219235	0	0	0	1	1
GCA_947476335.1_RH-23may17-496_genomic.fna	d__Bacteria;p__Chloroflexota;c__Anaerolineae;o__Thermoflexales;f__J036;g__;s__	0	0	0	0	0
GCA_039810125.1_ASM3981012v1_genomic.fna	d__Bacteria;p__Chloroflexota;c__Anaerolineae;o__Thermoflexales;f__J036;g__;s__	0	0	0	0	0
GCA_031363255.1_ASM3136325v1_genomic.fna	d__Bacteria;p__Chloroflexota;c__Anaerolineae;o__Thermoflexales;f__J036;g__;s__	0	0	0	0	0
GCA_031376895.1_ASM3137689v1_genomic.fna	d__Bacteria;p__Chloroflexota;c__Anaerolineae;o__Thermoflexales;f__J036;g__;s__	0	0	0	0	0
GCA_031368515.1_ASM3136851v1_genomic.fna	d__Bacteria;p__Chloroflexota;c__Anaerolineae;o__Thermoflexales;f__J036;g__;s__	0	0	0	0	0
GCA_034434555.1_ASM3443455v1_genomic.fna	d__Bacteria;p__Chloroflexota;c__Anaerolineae;o__Thermoflexales;f__J036;g__629B-23;s__	0	0	0	0	0
GCA_017743375.1_ASM1774337v1_genomic.fna	d__Bacteria;p__Chloroflexota;c__Anaerolineae;o__Thermoflexales;f__J036;g__629B-23;s__629B-23 sp017743375	0	0	0	0	0
GCA_031415835.1_ASM3141583v1_genomic.fna	d__Bacteria;p__Chloroflexota;c__Anaerolineae;o__Thermoflexales;f__J036;g__AQU-03;s__	0	0	0	0	0
GCA_031366225.1_ASM3136622v1_genomic.fna	d__Bacteria;p__Chloroflexota;c__Anaerolineae;o__Thermoflexales;f__J036;g__AQU-03;s__	0	0	0	0	0
GCA_025354985.1_ASM2535498v1_genomic.fna	d__Bacteria;p__Chloroflexota;c__Anaerolineae;o__Thermoflexales;f__J036;g__AQU-03;s__	0	0	0	0	0
GCA_035433205.1_ASM3543320v1_genomic.fna	d__Bacteria;p__Chloroflexota;c__Anaerolineae;o__Thermoflexales;f__J036;g__AQU-03;s__	0	0	0	0	0
GCA_031392845.1_ASM3139284v1_genomic.fna	d__Bacteria;p__Chloroflexota;c__Anaerolineae;o__Thermoflexales;f__J036;g__AQU-03;s__	0	0	0	0	0
GCA_945877855.1_LE-05nov19-69_genomic.fna	d__Bacteria;p__Chloroflexota;c__Anaerolineae;o__Thermoflexales;f__J036;g__AQU-03;s__	0	0	0	0	0
GCA_018500105.2_ASM1850010v2_genomic.fna	d__Bacteria;p__Chloroflexota;c__Anaerolineae;o__Thermoflexales;f__J036;g__AQU-03;s__AQU-03 sp018500125	0	0	0	0	0
GCA_018969115.1_ASM1896911v1_genomic.fna	d__Bacteria;p__Chloroflexota;c__Anaerolineae;o__Thermoflexales;f__J036;g__AQU-03;s__AQU-03 sp018969115	0	0	0	0	0
GCA_021813225.1_ASM2181322v1_genomic.fna	d__Bacteria;p__Chloroflexota;c__Anaerolineae;o__Thermoflexales;f__J036;g__CAIXPS01;s__	0	0	0	0	0
GCA_021788625.1_ASM2178862v1_genomic.fna	d__Bacteria;p__Chloroflexota;c__Anaerolineae;o__Thermoflexales;f__J036;g__CAIXPS01;s__	0	0	0	0	0
GCA_034430115.1_ASM3443011v1_genomic.fna	d__Bacteria;p__Chloroflexota;c__Anaerolineae;o__Thermoflexales;f__J036;g__CAIXPS01;s__	0	0	0	0	0
GCA_023481035.1_ASM2348103v1_genomic.fna	d__Bacteria;p__Chloroflexota;c__Anaerolineae;o__Thermoflexales;f__J036;g__CAIXPS01;s__	0	0	0	0	0
GCA_023488685.1_ASM2348868v1_genomic.fna	d__Bacteria;p__Chloroflexota;c__Anaerolineae;o__Thermoflexales;f__J036;g__CAIXPS01;s__	0	0	0	0	0
GCA_033581275.1_ASM3358127v1_genomic.fna	d__Bacteria;p__Chloroflexota;c__Anaerolineae;o__Thermoflexales;f__J036;g__DRWP01;s__	0	0	0	0	0
GCA_033583915.1_ASM3358391v1_genomic.fna	d__Bacteria;p__Chloroflexota;c__Anaerolineae;o__Thermoflexales;f__J036;g__DRWP01;s__	0	0	0	0	0
GCA_030550095.1_ASM3055009v1_genomic.fna	d__Bacteria;p__Chloroflexota;c__Anaerolineae;o__Thermoflexales;f__J036;g__DRWP01;s__DRWP01 sp011373615	0	0	0	0	0
GCA_937959265.1_N1_Bin_Bin_113_sub_1_genomic.fna	d__Bacteria;p__Chloroflexota;c__Anaerolineae;o__Thermoflexales;f__J036;g__JAAFGM01;s__	0	0	0	0	0
GCA_025998955.1_ASM2599895v1_genomic.fna	d__Bacteria;p__Chloroflexota;c__Anaerolineae;o__Thermoflexales;f__J036;g__JAAFGM01;s__	0	0	0	0	0
GCA_023511655.1_ASM2351165v1_genomic.fna	d__Bacteria;p__Chloroflexota;c__Anaerolineae;o__Thermoflexales;f__J036;g__JAAFGM01;s__	0	0	0	0	0
GCA_026003755.1_ASM2600375v1_genomic.fna	d__Bacteria;p__Chloroflexota;c__Anaerolineae;o__Thermoflexales;f__J036;g__JAAFGM01;s__	0	0	0	0	0
GCA_033577815.1_ASM3357781v1_genomic.fna	d__Bacteria;p__Chloroflexota;c__Anaerolineae;o__Thermoflexales;f__J036;g__JAAFGM01;s__	0	0	0	0	0
GCA_025055235.1_ASM2505523v1_genomic.fna	d__Bacteria;p__Chloroflexota;c__Anaerolineae;o__Thermoflexales;f__J036;g__JAAFGM01;s__	0	0	0	0	0
GCA_034436875.1_ASM3443687v1_genomic.fna	d__Bacteria;p__Chloroflexota;c__Anaerolineae;o__Thermoflexales;f__J036;g__JAAFGM01;s__JAAFGM01 sp003696945	0	0	0	0	0
GCA_031391045.1_ASM3139104v1_genomic.fna	d__Bacteria;p__Chloroflexota;c__Anaerolineae;o__Thermoflexales;f__J036;g__JADKDT01;s__	0	0	0	0	0
GCA_039917915.1_ASM3991791v1_genomic.fna	d__Bacteria;p__Chloroflexota;c__Anaerolineae;o__Thermoflexales;f__J036;g__JADKDT01;s__	0	0	0	0	0
GCA_019694215.1_ASM1969421v1_genomic.fna	d__Bacteria;p__Chloroflexota;c__Anaerolineae;o__Thermoflexales;f__J036;g__JADKDT01;s__	0	0	0	0	0
GCA_035433805.1_ASM3543380v1_genomic.fna	d__Bacteria;p__Chloroflexota;c__Anaerolineae;o__Thermoflexales;f__J036;g__JADKDT01;s__JADKDT01 sp016714465	0	0	0	0	0
GCA_034431495.1_ASM3443149v1_genomic.fna	d__Bacteria;p__Chloroflexota;c__Anaerolineae;o__Thermoflexales;f__J036;g__Roseilinea;s__	0	0	0	0	0
GCA_025056895.1_ASM2505689v1_genomic.fna	d__Bacteria;p__Chloroflexota;c__Anaerolineae;o__Thermoflexales;f__J036;g__Roseilinea;s__	0	0	0	0	0
GCA_034434575.1_ASM3443457v1_genomic.fna	d__Bacteria;p__Chloroflexota;c__Anaerolineae;o__Thermoflexales;f__J036;g__Roseilinea;s__	0	0	0	0	0
GCA_016841965.1_ASM1684196v1_genomic.fna	d__Bacteria;p__Chloroflexota;c__Anaerolineae;o__Thermoflexales;f__J036;g__Roseilinea;s__Roseilinea mizusawaensis	0	0	0	0	0
GCA_033581655.1_ASM3358165v1_genomic.fna	d__Bacteria;p__Chloroflexota;c__Anaerolineae;o__Thermoflexales;f__Thermoflexaceae;g__Thermoflexus;s__	0	0	0	0	2
GCA_026418895.1_ASM2641889v1_genomic.fna	d__Bacteria;p__Chloroflexota;c__Anaerolineae;o__Thermoflexales;f__Thermoflexaceae;g__Thermoflexus;s__	0	0	0	0	1
GCA_035573655.1_ASM3557365v1_genomic.fna	d__Bacteria;p__Chloroflexota;c__Anaerolineae;o__Thermoflexales;f__Thermoflexaceae;g__Thermoflexus;s__	0	0	0	0	1
GCA_030550075.1_ASM3055007v1_genomic.fna	d__Bacteria;p__Chloroflexota;c__Anaerolineae;o__Thermoflexales;f__Thermoflexaceae;g__Thermoflexus;s__	0	0	0	0	1
GCA_018771565.1_ASM1877156v1_genomic.fna	d__Bacteria;p__Chloroflexota;c__Anaerolineae;o__Thermoflexales;f__Thermoflexaceae;g__Thermoflexus;s__Thermoflexus hugenholtzii	0	0	0	0	2
GCA_900187885.1_IMG-taxon_2140918011_annotated_assembly_genomic.fna	d__Bacteria;p__Chloroflexota;c__Anaerolineae;o__Thermoflexales;f__Thermoflexaceae;g__Thermoflexus;s__Thermoflexus hugenholtzii	0	0	0	0	2
GCA_002898735.1_ASM289873v1_genomic.fna	d__Bacteria;p__Chloroflexota;c__Anaerolineae;o__Thermoflexales;f__Thermoflexaceae;g__Thermoflexus;s__Thermoflexus japonica	0	0	0	0	1
GCA_016842045.1_ASM1684204v1_genomic.fna	d__Bacteria;p__Chloroflexota;c__Anaerolineae;o__Thermoflexales;f__Thermoflexaceae;g__Thermoflexus;s__Thermoflexus sinensis	0	0	0	0	1
GCA_034432235.1_ASM3443223v1_genomic.fna	d__Bacteria;p__Chloroflexota;c__Anaerolineae;o__Thermoflexales;f__Thermoflexaceae;g__Thermoflexus;s__Thermoflexus sp011048055	0	0	0	0	1
GCA_017743605.1_ASM1774360v1_genomic.fna	d__Bacteria;p__Chloroflexota;c__Anaerolineae;o__Thermoflexales;f__Thermoflexaceae;g__Thermoflexus;s__Thermoflexus sp017743605	0	0	0	0	0
GCA_016842085.1_ASM1684208v1_genomic.fna	d__Bacteria;p__Chloroflexota;c__Anaerolineae;o__Thermoflexales;f__Thermoflexaceae;g__Thermoflexus;s__Thermoflexus tengchongensis	0	0	0	0	2
GCA_034722245.1_ASM3472224v1_genomic.fna	d__Bacteria;p__Chloroflexota;c__Anaerolineae;o__UBA1429;f__UBA1429;g__;s__	1	0	0	0	1
GCA_963675785.1_piMetSpef1.Anaerolineae_1.1_genomic.fna	d__Bacteria;p__Chloroflexota;c__Anaerolineae;o__UBA1429;f__UBA1429;g__;s__	1	0	0	1	1
GCA_021162655.1_ASM2116265v1_genomic.fna	d__Bacteria;p__Chloroflexota;c__Anaerolineae;o__UBA1429;f__UBA1429;g__;s__	1	0	0	1	0
GCA_035529675.1_ASM3552967v1_genomic.fna	d__Bacteria;p__Chloroflexota;c__Anaerolineae;o__UBA1429;f__UBA1429;g__;s__	0	1	0	1	1
GCA_034433995.1_ASM3443399v1_genomic.fna	d__Bacteria;p__Chloroflexota;c__Anaerolineae;o__UBA1429;f__UBA1429;g__;s__	0	0	0	1	0
GCA_012841665.1_ASM1284166v1_genomic.fna	d__Bacteria;p__Chloroflexota;c__Anaerolineae;o__UBA1429;f__UBA1429;g__;s__	0	1	0	1	0
GCA_019873625.1_ASM1987362v1_genomic.fna	d__Bacteria;p__Chloroflexota;c__Anaerolineae;o__UBA1429;f__UBA1429;g__;s__	0	0	0	1	0
GCA_014360785.1_ASM1436078v1_genomic.fna	d__Bacteria;p__Chloroflexota;c__Anaerolineae;o__UBA1429;f__UBA1429;g__;s__	0	0	0	0	0
GCA_004377265.1_ASM437726v1_genomic.fna	d__Bacteria;p__Chloroflexota;c__Anaerolineae;o__UBA1429;f__UBA1429;g__;s__	0	1	0	1	0
GCA_036803245.1_ASM3680324v1_genomic.fna	d__Bacteria;p__Chloroflexota;c__Anaerolineae;o__UBA1429;f__UBA1429;g__;s__	0	0	0	0	0
GCA_021372475.1_ASM2137247v1_genomic.fna	d__Bacteria;p__Chloroflexota;c__Anaerolineae;o__UBA1429;f__UBA1429;g__;s__	0	0	0	0	1
GCA_016866135.1_JGI_2017-08-21_genomic.fna	d__Bacteria;p__Chloroflexota;c__Anaerolineae;o__UBA1429;f__UBA1429;g__;s__	0	0	0	0	0
GCA_036834325.1_ASM3683432v1_genomic.fna	d__Bacteria;p__Chloroflexota;c__Anaerolineae;o__UBA1429;f__UBA1429;g__DUUT01;s__	0	1	0	0	0
GCA_012841405.1_ASM1284140v1_genomic.fna	d__Bacteria;p__Chloroflexota;c__Anaerolineae;o__UBA1429;f__UBA1429;g__DUUT01;s__DUUT01 sp012841405	0	1	0	1	1
GCA_012729455.1_ASM1272945v1_genomic.fna	d__Bacteria;p__Chloroflexota;c__Anaerolineae;o__UBA1429;f__UBA1429;g__JAAYDC01;s__JAAYDC01 sp012729455	0	0	0	0	0
GCA_039680625.1_ASM3968062v1_genomic.fna	d__Bacteria;p__Chloroflexota;c__Anaerolineae;o__UBA1429;f__UBA1429;g__JAAYDS01;s__	0	0	0	0	1
GCA_036774405.1_ASM3677440v1_genomic.fna	d__Bacteria;p__Chloroflexota;c__Anaerolineae;o__UBA1429;f__UBA1429;g__JAAYDS01;s__JAAYDS01 sp012729155	0	0	0	0	1
GCA_012719135.1_ASM1271913v1_genomic.fna	d__Bacteria;p__Chloroflexota;c__Anaerolineae;o__UBA1429;f__UBA1429;g__JAAYED01;s__JAAYED01 sp012719135	0	0	0	0	0
GCA_012728955.1_ASM1272895v1_genomic.fna	d__Bacteria;p__Chloroflexota;c__Anaerolineae;o__UBA1429;f__UBA1429;g__JAAYED01;s__JAAYED01 sp012728955	0	0	0	0	0
GCA_012515695.1_ASM1251569v1_genomic.fna	d__Bacteria;p__Chloroflexota;c__Anaerolineae;o__UBA1429;f__UBA1429;g__JAAYXX01;s__JAAYXX01 sp012515695	0	0	0	0	2
GCA_012513725.1_ASM1251372v1_genomic.fna	d__Bacteria;p__Chloroflexota;c__Anaerolineae;o__UBA1429;f__UBA1429;g__JAAZBY01;s__	0	0	0	0	0
GCA_034429175.1_ASM3442917v1_genomic.fna	d__Bacteria;p__Chloroflexota;c__Anaerolineae;o__UBA1429;f__UBA1429;g__JAAZBY01;s__JAAZBY01 sp012513595	0	0	0	0	1
GCA_012513595.1_ASM1251359v1_genomic.fna	d__Bacteria;p__Chloroflexota;c__Anaerolineae;o__UBA1429;f__UBA1429;g__JAAZBY01;s__JAAZBY01 sp012513595	0	0	0	0	0
GCA_016928125.1_ASM1692812v1_genomic.fna	d__Bacteria;p__Chloroflexota;c__Anaerolineae;o__UBA1429;f__UBA1429;g__JAFGLK01;s__JAFGLK01 sp016928125	0	0	0	0	0
GCA_014360745.1_ASM1436074v1_genomic.fna	d__Bacteria;p__Chloroflexota;c__Anaerolineae;o__UBA1429;f__UBA1429;g__SKLG01;s__	0	0	0	1	1
GCA_007123335.1_ASM712333v1_genomic.fna	d__Bacteria;p__Chloroflexota;c__Anaerolineae;o__UBA1429;f__UBA1429;g__SKLG01;s__SKLG01 sp007123335	0	0	0	1	0
GCA_034436315.1_ASM3443631v1_genomic.fna	d__Bacteria;p__Chloroflexota;c__Anaerolineae;o__UBA1429;f__UBA1429;g__SpSt-996;s__SpSt-996 sp011332765	1	0	0	0	1
GCA_002329325.1_ASM232932v1_genomic.fna	d__Bacteria;p__Chloroflexota;c__Anaerolineae;o__UBA1429;f__UBA1429;g__UBA1429;s__UBA1429 sp002329325	0	0	0	1	0
GCA_007132185.1_ASM713218v1_genomic.fna	d__Bacteria;p__Chloroflexota;c__Anaerolineae;o__UBA1429;f__UBA1429;g__UBA1429;s__UBA1429 sp007132185	0	0	0	0	0
GCA_012515565.1_ASM1251556v1_genomic.fna	d__Bacteria;p__Chloroflexota;c__Anaerolineae;o__UBA1429;f__UBA1429;g__UBA6128;s__	0	0	0	0	1
GCA_002423325.1_ASM242332v1_genomic.fna	d__Bacteria;p__Chloroflexota;c__Anaerolineae;o__UBA1429;f__UBA1429;g__UBA6128;s__UBA6128 sp002423325	0	0	0	0	1
GCA_014360825.1_ASM1436082v1_genomic.fna	d__Bacteria;p__Chloroflexota;c__Anaerolineae;o__UBA2200;f__JACIWT01;g__JACIWT01;s__JACIWT01 sp014360825	0	0	0	0	1
GCA_034430235.1_ASM3443023v1_genomic.fna	d__Bacteria;p__Chloroflexota;c__Anaerolineae;o__UBA2200;f__UBA2200;g__;s__	0	0	0	0	1
GCA_030607875.1_ASM3060787v1_genomic.fna	d__Bacteria;p__Chloroflexota;c__Anaerolineae;o__UBA2200;f__UBA2200;g__;s__	0	0	0	0	1
GCA_001304175.1_ASM130417v1_genomic.fna	d__Bacteria;p__Chloroflexota;c__Anaerolineae;o__UBA2200;f__UBA2200;g__;s__	0	0	0	0	0
GCA_014360755.1_ASM1436075v1_genomic.fna	d__Bacteria;p__Chloroflexota;c__Anaerolineae;o__UBA2200;f__UBA2200;g__JACIWX01;s__JACIWX01 sp014360755	0	0	0	0	1
GCA_014360905.1_ASM1436090v1_genomic.fna	d__Bacteria;p__Chloroflexota;c__Anaerolineae;o__UBA2200;f__UBA2200;g__JACIWX01;s__JACIWX01 sp014360905	0	0	0	0	1
GCA_022707605.1_ASM2270760v1_genomic.fna	d__Bacteria;p__Chloroflexota;c__Anaerolineae;o__UBA2200;f__UBA2200;g__UBA2200;s__UBA2200 sp002070215	0	0	0	0	1
GCA_002327925.1_ASM232792v1_genomic.fna	d__Bacteria;p__Chloroflexota;c__Anaerolineae;o__UBA2200;f__UBA2200;g__UBA2200;s__UBA2200 sp002327925	0	0	0	0	1
GCA_002348045.1_ASM234804v1_genomic.fna	d__Bacteria;p__Chloroflexota;c__Anaerolineae;o__UBA2200;f__UBA2200;g__UBA2232;s__UBA2232 sp002348045	0	0	0	0	1
GCA_002435875.1_ASM243587v1_genomic.fna	d__Bacteria;p__Chloroflexota;c__Anaerolineae;o__UBA2200;f__UBA2200;g__UBA6131;s__UBA6131 sp002435875	0	0	0	0	0
GCA_034434975.1_ASM3443497v1_genomic.fna	d__Bacteria;p__Chloroflexota;c__Anaerolineae;o__UBA3071;f__;g__;s__	0	0	0	0	2
GCA_029907105.1_ASM2990710v1_genomic.fna	d__Bacteria;p__Chloroflexota;c__Anaerolineae;o__UBA3071;f__UBA3071;g__NIOZ-UU15;s__	0	0	0	0	1
GCA_014383605.1_ASM1438360v1_genomic.fna	d__Bacteria;p__Chloroflexota;c__Anaerolineae;o__UBA3071;f__UBA3071;g__NIOZ-UU15;s__NIOZ-UU15 sp014383605	0	0	0	0	1
GCA_035530035.1_ASM3553003v1_genomic.fna	d__Bacteria;p__Chloroflexota;c__Anaerolineae;o__UBA3071;f__UBA3071;g__UBA3071;s__	0	0	0	0	0
GCA_038253185.1_ASM3825318v1_genomic.fna	d__Bacteria;p__Chloroflexota;c__Anaerolineae;o__UBA4142;f__SHND01;g__;s__	0	0	0	0	0
GCA_035651375.1_ASM3565137v1_genomic.fna	d__Bacteria;p__Chloroflexota;c__Anaerolineae;o__UBA4142;f__SHND01;g__;s__	0	0	0	0	1
GCA_034429895.1_ASM3442989v1_genomic.fna	d__Bacteria;p__Chloroflexota;c__Anaerolineae;o__UBA4142;f__SHND01;g__SHND01;s__	0	0	0	0	1
GCA_903846085.1_freshwater_MAG_---_LaPlata-15m-a_bin-058_genomic.fna	d__Bacteria;p__Chloroflexota;c__Anaerolineae;o__UBA4142;f__SHND01;g__SHND01;s__	0	0	0	0	0
GCA_020851635.1_ASM2085163v1_genomic.fna	d__Bacteria;p__Chloroflexota;c__Anaerolineae;o__UBA4142;f__SHND01;g__SHND01;s__	0	0	0	0	2
GCA_021463195.1_ASM2146319v1_genomic.fna	d__Bacteria;p__Chloroflexota;c__Anaerolineae;o__UBA4142;f__SHND01;g__SHND01;s__	0	0	0	0	1
GCA_029778615.1_ASM2977861v1_genomic.fna	d__Bacteria;p__Chloroflexota;c__Anaerolineae;o__UBA4142;f__SHND01;g__SHND01;s__	0	0	0	0	0
GCA_937870825.1_SRR6670122_bin.22_CONCOCT_v1.1_MAG_genomic.fna	d__Bacteria;p__Chloroflexota;c__Anaerolineae;o__UBA4142;f__SHND01;g__SHND01;s__	0	0	0	0	4
GCA_004295045.1_ASM429504v1_genomic.fna	d__Bacteria;p__Chloroflexota;c__Anaerolineae;o__UBA4142;f__SHND01;g__SHND01;s__SHND01 sp004295045	0	0	0	0	1
GCA_016209205.1_ASM1620920v1_genomic.fna	d__Bacteria;p__Chloroflexota;c__Anaerolineae;o__UBA4142;f__SHND01;g__SHND01;s__SHND01 sp016209205	0	0	0	0	0
GCA_037445855.1_ASM3744585v1_genomic.fna	d__Bacteria;p__Chloroflexota;c__Anaerolineae;o__UBA4142;f__UBA4142;g__;s__	0	0	0	0	1
GCA_028873035.1_ASM2887303v1_genomic.fna	d__Bacteria;p__Chloroflexota;c__Anaerolineae;o__UBA4142;f__UBA4142;g__;s__	0	0	0	0	0
GCA_037440365.1_ASM3744036v1_genomic.fna	d__Bacteria;p__Chloroflexota;c__Anaerolineae;o__UBA4142;f__UBA4142;g__;s__	0	0	0	0	1
GCA_020722265.1_ASM2072226v1_genomic.fna	d__Bacteria;p__Chloroflexota;c__Anaerolineae;o__UBA4142;f__UBA4142;g__;s__	0	0	0	0	1
GCA_027457205.1_ASM2745720v1_genomic.fna	d__Bacteria;p__Chloroflexota;c__Anaerolineae;o__UBA4142;f__UBA4142;g__;s__	0	0	0	0	1
GCA_903825565.1_freshwater_MAG_---_LaPlata-a_bin-0606_genomic.fna	d__Bacteria;p__Chloroflexota;c__Anaerolineae;o__UBA4142;f__UBA4142;g__CAIKBD01;s__CAIKBD01 sp903825565	0	0	0	0	1
GCA_021796185.1_ASM2179618v1_genomic.fna	d__Bacteria;p__Chloroflexota;c__Anaerolineae;o__UBA4142;f__UBA4142;g__JACQYF01;s__	0	0	0	0	1
GCA_016208315.1_ASM1620831v1_genomic.fna	d__Bacteria;p__Chloroflexota;c__Anaerolineae;o__UBA4142;f__UBA4142;g__JACQYF01;s__JACQYF01 sp016208315	0	0	0	0	2
GCA_016219275.1_ASM1621927v1_genomic.fna	d__Bacteria;p__Chloroflexota;c__Anaerolineae;o__UBA4142;f__UBA4142;g__JACRBM01;s__JACRBM01 sp016219275	0	0	0	0	1
GCA_034435055.1_ASM3443505v1_genomic.fna	d__Bacteria;p__Chloroflexota;c__Anaerolineae;o__UBA4142;f__UBA4142;g__JACRMI01;s__	0	0	0	0	1
GCA_037440625.1_ASM3744062v1_genomic.fna	d__Bacteria;p__Chloroflexota;c__Anaerolineae;o__UBA4142;f__UBA4142;g__JACRMI01;s__	0	0	0	0	1
GCA_037444225.1_ASM3744422v1_genomic.fna	d__Bacteria;p__Chloroflexota;c__Anaerolineae;o__UBA4142;f__UBA4142;g__JACRMI01;s__	0	0	0	0	1
GCA_016215025.1_ASM1621502v1_genomic.fna	d__Bacteria;p__Chloroflexota;c__Anaerolineae;o__UBA4142;f__UBA4142;g__JACRMI01;s__JACRMI01 sp016215025	0	0	0	0	2
GCA_016223105.1_ASM1622310v1_genomic.fna	d__Bacteria;p__Chloroflexota;c__Anaerolineae;o__UBA4142;f__UBA4142;g__JACRPR01;s__JACRPR01 sp016223105	0	0	0	0	1
GCA_002400365.1_ASM240036v1_genomic.fna	d__Bacteria;p__Chloroflexota;c__Anaerolineae;o__UBA4142;f__UBA4142;g__UBA4142;s__UBA4142 sp002400365	0	0	0	0	1
GCA_020723345.1_ASM2072334v1_genomic.fna	d__Bacteria;p__Chloroflexota;c__Anaerolineae;o__UBA4142;f__UBA4142;g__VGOB01;s__	0	0	0	0	1
GCA_034432275.1_ASM3443227v1_genomic.fna	d__Bacteria;p__Chloroflexota;c__Anaerolineae;o__UBA4142;f__UBA4142;g__VGOB01;s__	0	0	0	0	1
GCA_026417715.1_ASM2641771v1_genomic.fna	d__Bacteria;p__Chloroflexota;c__Anaerolineae;o__UBA4142;f__UBA4142;g__VGOB01;s__	0	0	0	0	1
GCA_022615335.1_ASM2261533v1_genomic.fna	d__Bacteria;p__Chloroflexota;c__Anaerolineae;o__UBA4142;f__UBA4142;g__VGOB01;s__	0	0	0	0	0
GCA_034435315.1_ASM3443531v1_genomic.fna	d__Bacteria;p__Chloroflexota;c__Anaerolineae;o__UBA4142;f__UBA4142;g__VGOB01;s__	0	0	0	0	1
GCA_016865935.1_JGI_2017-08-21_genomic.fna	d__Bacteria;p__Chloroflexota;c__Anaerolineae;o__UBA4142;f__UBA4142;g__VGOB01;s__VGOB01 sp016865935	0	0	0	0	1
GCA_030603665.1_ASM3060366v1_genomic.fna	d__Bacteria;p__Chloroflexota;c__Anaerolineae;o__UBA7937;f__B3-Chlor;g__B3-Chlor;s__	0	0	0	0	1
GCA_035256725.1_ASM3525672v1_genomic.fna	d__Bacteria;p__Chloroflexota;c__Anaerolineae;o__UBA7937;f__B3-Chlor;g__B3-Chlor;s__	0	0	0	0	1
GCA_022866205.1_ASM2286620v1_genomic.fna	d__Bacteria;p__Chloroflexota;c__Anaerolineae;o__UBA7937;f__B3-Chlor;g__B3-Chlor;s__	0	0	0	0	1
GCA_011771555.1_ASM1177155v1_genomic.fna	d__Bacteria;p__Chloroflexota;c__Anaerolineae;o__UBA7937;f__B3-Chlor;g__B3-Chlor;s__	0	0	0	0	1
GCA_034430275.1_ASM3443027v1_genomic.fna	d__Bacteria;p__Chloroflexota;c__Anaerolineae;o__UBA7937;f__B3-Chlor;g__B3-Chlor;s__	0	0	0	0	0
GCA_034411995.1_ASM3441199v1_genomic.fna	d__Bacteria;p__Chloroflexota;c__Anaerolineae;o__UBA7937;f__B3-Chlor;g__B3-Chlor;s__	0	0	0	0	1
GCA_030613785.1_ASM3061378v1_genomic.fna	d__Bacteria;p__Chloroflexota;c__Anaerolineae;o__UBA7937;f__B3-Chlor;g__B3-Chlor;s__	0	0	0	0	1
GCA_005223035.1_ASM522303v1_genomic.fna	d__Bacteria;p__Chloroflexota;c__Anaerolineae;o__UBA7937;f__B3-Chlor;g__B3-Chlor;s__B3-Chlor sp005223035	0	0	0	0	1
GCA_034419095.1_ASM3441909v1_genomic.fna	d__Bacteria;p__Chloroflexota;c__Anaerolineae;o__UBA7937;f__UBA7937;g__UBA7937;s__	0	0	0	0	1
GCA_022867045.1_ASM2286704v1_genomic.fna	d__Bacteria;p__Chloroflexota;c__Anaerolineae;o__UBA7937;f__UBA7937;g__UBA7937;s__	0	0	0	0	0
GCA_030593425.1_ASM3059342v1_genomic.fna	d__Bacteria;p__Chloroflexota;c__Anaerolineae;o__UBA7937;f__UBA7937;g__UBA7937;s__	0	0	0	0	0
GCA_002366595.1_ASM236659v1_genomic.fna	d__Bacteria;p__Chloroflexota;c__Anaerolineae;o__UBA7937;f__UBA7937;g__UBA7937;s__UBA7937 sp002366595	0	0	0	0	1
GCA_030627545.1_ASM3062754v1_genomic.fna	d__Bacteria;p__Chloroflexota;c__Anaerolineae;o__UBA7937;f__UBA7937;g__UBA7937;s__UBA7937 sp003453555	0	0	0	0	1
GCA_037440585.1_ASM3744058v1_genomic.fna	d__Bacteria;p__Chloroflexota;c__Anaerolineae;o__UCB3;f__;g__;s__	0	1	0	0	1
GCA_026129385.1_ASM2612938v1_genomic.fna	d__Bacteria;p__Chloroflexota;c__Anaerolineae;o__UCB3;f__;g__;s__	0	0	0	0	1
GCA_034432155.1_ASM3443215v1_genomic.fna	d__Bacteria;p__Chloroflexota;c__Anaerolineae;o__UCB3;f__;g__;s__	0	0	0	0	0
GCA_034431435.1_ASM3443143v1_genomic.fna	d__Bacteria;p__Chloroflexota;c__Anaerolineae;o__UCB3;f__;g__;s__	0	0	0	0	0
GCA_026129165.1_ASM2612916v1_genomic.fna	d__Bacteria;p__Chloroflexota;c__Anaerolineae;o__UCB3;f__;g__;s__	0	0	0	0	0
GCA_039810265.1_ASM3981026v1_genomic.fna	d__Bacteria;p__Chloroflexota;c__Anaerolineae;o__UCB3;f__;g__;s__	0	0	0	0	3
GCA_039810085.1_ASM3981008v1_genomic.fna	d__Bacteria;p__Chloroflexota;c__Anaerolineae;o__UCB3;f__;g__;s__	0	0	0	0	0
GCA_018263655.1_ASM1826365v1_genomic.fna	d__Bacteria;p__Chloroflexota;c__Anaerolineae;o__UCB3;f__JAANWY01;g__JAANWY01;s__JAANWY01 sp018263655	0	1	0	0	0
GCA_009692745.1_ASM969274v1_genomic.fna	d__Bacteria;p__Chloroflexota;c__Anaerolineae;o__UCB3;f__SHYO01;g__SHYO01;s__SHYO01 sp009692745	0	0	0	1	0
GCA_029262755.1_ASM2926275v1_genomic.fna	d__Bacteria;p__Chloroflexota;c__Anaerolineae;o__UCB3;f__UCB3;g__;s__	0	0	0	0	0
GCA_039931375.1_ASM3993137v1_genomic.fna	d__Bacteria;p__Chloroflexota;c__Anaerolineae;o__UCB3;f__UCB3;g__JADJCV01;s__	0	0	0	0	0
GCA_020853525.1_ASM2085352v1_genomic.fna	d__Bacteria;p__Chloroflexota;c__Anaerolineae;o__UCB3;f__UCB3;g__JADJCV01;s__	0	0	0	0	0
GCA_016703025.1_ASM1670302v1_genomic.fna	d__Bacteria;p__Chloroflexota;c__Anaerolineae;o__UCB3;f__UCB3;g__JADJCV01;s__JADJCV01 sp016703025	0	0	0	0	0
GCA_020434045.1_ASM2043404v1_genomic.fna	d__Bacteria;p__Chloroflexota;c__Anaerolineae;o__UCB3;f__UCB3;g__JADJUE01;s__	0	0	0	0	0
GCA_016710785.1_ASM1671078v1_genomic.fna	d__Bacteria;p__Chloroflexota;c__Anaerolineae;o__UCB3;f__UCB3;g__JADJUE01;s__JADJUE01 sp016710785	0	0	0	0	0
GCA_026645665.1_ASM2664566v1_genomic.fna	d__Bacteria;p__Chloroflexota;c__Anaerolineae;o__UCB3;f__UCB3;g__UCB3;s__UCB3 sp003576755	0	0	0	0	0
GCA_029933315.1_ASM2993331v1_genomic.fna	d__Bacteria;p__Chloroflexota;c__Anaerolineae;o__VGOG01;f__VGOG01;g__;s__	0	0	0	0	0
GCA_012962885.1_ASM1296288v1_genomic.fna	d__Bacteria;p__Chloroflexota;c__Anaerolineae;o__VGOG01;f__VGOG01;g__;s__	0	0	0	0	2
GCA_034431315.1_ASM3443131v1_genomic.fna	d__Bacteria;p__Chloroflexota;c__Anaerolineae;o__VGOG01;f__VGOG01;g__VGOG01;s__	1	0	0	1	0
GCA_030615705.1_ASM3061570v1_genomic.fna	d__Bacteria;p__Chloroflexota;c__Anaerolineae;o__VGOG01;f__VGOG01;g__VGOG01;s__	0	0	0	0	0
GCA_030611885.1_ASM3061188v1_genomic.fna	d__Bacteria;p__Chloroflexota;c__Anaerolineae;o__VGOG01;f__VGOG01;g__VGOG01;s__	0	0	0	1	0
GCA_016875995.1_JGI_2017-08-21_genomic.fna	d__Bacteria;p__Chloroflexota;c__Anaerolineae;o__VGOG01;f__VGOG01;g__VGOG01;s__VGOG01 sp016875995	0	0	0	1	0
GCA_020849725.1_ASM2084972v1_genomic.fna	d__Bacteria;p__Chloroflexota;c__Chloroflexia;o__;f__;g__;s__	0	0	0	0	2
GCA_034432775.1_ASM3443277v1_genomic.fna	d__Bacteria;p__Chloroflexota;c__Chloroflexia;o__;f__;g__;s__	0	1	0	0	1
GCA_038207455.1_ASM3820745v1_genomic.fna	d__Bacteria;p__Chloroflexota;c__Chloroflexia;o__54-19;f__54-19;g__;s__	0	0	0	0	1
GCA_038322625.1_ASM3832262v1_genomic.fna	d__Bacteria;p__Chloroflexota;c__Chloroflexia;o__54-19;f__54-19;g__54-19;s__	0	0	0	0	0
GCA_038245615.1_ASM3824561v1_genomic.fna	d__Bacteria;p__Chloroflexota;c__Chloroflexia;o__54-19;f__54-19;g__54-19;s__	0	0	0	0	1
GCA_036261665.1_ASM3626166v1_genomic.fna	d__Bacteria;p__Chloroflexota;c__Chloroflexia;o__54-19;f__54-19;g__54-19;s__	0	0	0	0	1
GCA_028287745.1_ASM2828774v1_genomic.fna	d__Bacteria;p__Chloroflexota;c__Chloroflexia;o__54-19;f__54-19;g__54-19;s__	0	0	0	0	1
GCA_038206175.1_ASM3820617v1_genomic.fna	d__Bacteria;p__Chloroflexota;c__Chloroflexia;o__54-19;f__54-19;g__54-19;s__	0	0	0	0	0
GCA_038210655.1_ASM3821065v1_genomic.fna	d__Bacteria;p__Chloroflexota;c__Chloroflexia;o__54-19;f__54-19;g__54-19;s__	0	0	0	0	1
GCA_017307685.1_ASM1730768v1_genomic.fna	d__Bacteria;p__Chloroflexota;c__Chloroflexia;o__54-19;f__54-19;g__54-19;s__54-19 sp001898225	0	0	0	0	1
GCA_902812345.1_chloroflexib14_genomic.fna	d__Bacteria;p__Chloroflexota;c__Chloroflexia;o__54-19;f__54-19;g__54-19;s__54-19 sp902812345	0	0	0	0	1
GCA_038323095.1_ASM3832309v1_genomic.fna	d__Bacteria;p__Chloroflexota;c__Chloroflexia;o__54-19;f__54-19;g__L227-5C;s__	0	0	0	0	1
GCA_038209275.1_ASM3820927v1_genomic.fna	d__Bacteria;p__Chloroflexota;c__Chloroflexia;o__54-19;f__54-19;g__L227-5C;s__	0	0	0	0	0
GCA_013390945.1_ASM1339094v1_genomic.fna	d__Bacteria;p__Chloroflexota;c__Chloroflexia;o__54-19;f__54-19;g__L227-5C;s__L227-5C sp013390945	0	0	0	0	0
GCA_037138995.1_ASM3713899v1_genomic.fna	d__Bacteria;p__Chloroflexota;c__Chloroflexia;o__54-19;f__54-19;g__L227-S17;s__	0	0	0	0	0
GCA_038207495.1_ASM3820749v1_genomic.fna	d__Bacteria;p__Chloroflexota;c__Chloroflexia;o__54-19;f__54-19;g__L227-S17;s__	0	0	0	0	1
GCA_030389965.1_ASM3038996v1_genomic.fna	d__Bacteria;p__Chloroflexota;c__Chloroflexia;o__54-19;f__54-19;g__L227-S17;s__L227-S17 sp013390565	0	0	0	0	1
GCA_025927935.1_ASM2592793v1_genomic.fna	d__Bacteria;p__Chloroflexota;c__Chloroflexia;o__54-19;f__JADMIH01;g__;s__	0	0	0	0	3
GCA_038252265.1_ASM3825226v1_genomic.fna	d__Bacteria;p__Chloroflexota;c__Chloroflexia;o__54-19;f__JADMIH01;g__;s__	0	0	0	0	1
GCA_038228295.1_ASM3822829v1_genomic.fna	d__Bacteria;p__Chloroflexota;c__Chloroflexia;o__54-19;f__JADMIH01;g__;s__	0	0	0	0	1
GCA_035310405.1_ASM3531040v1_genomic.fna	d__Bacteria;p__Chloroflexota;c__Chloroflexia;o__54-19;f__JADMIH01;g__;s__	0	0	0	0	2
GCA_034437815.1_ASM3443781v1_genomic.fna	d__Bacteria;p__Chloroflexota;c__Chloroflexia;o__54-19;f__JADMIH01;g__;s__	0	0	0	0	1
GCA_035474135.1_ASM3547413v1_genomic.fna	d__Bacteria;p__Chloroflexota;c__Chloroflexia;o__54-19;f__JADMIH01;g__;s__	0	0	0	0	1
GCA_035710025.1_ASM3571002v1_genomic.fna	d__Bacteria;p__Chloroflexota;c__Chloroflexia;o__54-19;f__JADMIH01;g__;s__	0	0	0	0	2
GCA_036399895.1_ASM3639989v1_genomic.fna	d__Bacteria;p__Chloroflexota;c__Chloroflexia;o__54-19;f__JADMIH01;g__;s__	0	0	0	0	1
GCA_038203825.1_ASM3820382v1_genomic.fna	d__Bacteria;p__Chloroflexota;c__Chloroflexia;o__54-19;f__JADMIH01;g__;s__	0	0	0	0	1
GCA_030853735.1_ASM3085373v1_genomic.fna	d__Bacteria;p__Chloroflexota;c__Chloroflexia;o__54-19;f__JADMIH01;g__;s__	0	0	0	0	0
GCA_035693165.1_ASM3569316v1_genomic.fna	d__Bacteria;p__Chloroflexota;c__Chloroflexia;o__54-19;f__JADMIH01;g__;s__	0	0	0	0	3
GCA_039932335.1_ASM3993233v1_genomic.fna	d__Bacteria;p__Chloroflexota;c__Chloroflexia;o__54-19;f__JADMIH01;g__JADMIH01;s__	0	0	0	0	2
GCA_034667185.1_ASM3466718v1_genomic.fna	d__Bacteria;p__Chloroflexota;c__Chloroflexia;o__54-19;f__JADMIH01;g__JADMIH01;s__	0	0	0	0	1
GCA_035634225.1_ASM3563422v1_genomic.fna	d__Bacteria;p__Chloroflexota;c__Chloroflexia;o__54-19;f__JADMIH01;g__JADMIH01;s__	0	0	0	0	0
GCA_038246925.1_ASM3824692v1_genomic.fna	d__Bacteria;p__Chloroflexota;c__Chloroflexia;o__54-19;f__JADMIH01;g__JADMIH01;s__	0	0	0	0	0
GCA_036399775.1_ASM3639977v1_genomic.fna	d__Bacteria;p__Chloroflexota;c__Chloroflexia;o__54-19;f__JADMIH01;g__JADMIH01;s__	0	0	0	0	1
GCA_035274425.1_ASM3527442v1_genomic.fna	d__Bacteria;p__Chloroflexota;c__Chloroflexia;o__54-19;f__JADMIH01;g__JADMIH01;s__	0	0	0	0	1
GCA_038231875.1_ASM3823187v1_genomic.fna	d__Bacteria;p__Chloroflexota;c__Chloroflexia;o__54-19;f__JADMIH01;g__JADMIH01;s__	0	0	0	0	0
GCA_030860525.1_ASM3086052v1_genomic.fna	d__Bacteria;p__Chloroflexota;c__Chloroflexia;o__54-19;f__JADMIH01;g__JADMIH01;s__	0	0	0	0	1
GCA_036388595.1_ASM3638859v1_genomic.fna	d__Bacteria;p__Chloroflexota;c__Chloroflexia;o__54-19;f__JADMIH01;g__JADMIH01;s__	0	0	0	0	1
GCA_036389075.1_ASM3638907v1_genomic.fna	d__Bacteria;p__Chloroflexota;c__Chloroflexia;o__54-19;f__JADMIH01;g__JADMIH01;s__	0	0	0	0	1
GCA_030914045.1_ASM3091404v1_genomic.fna	d__Bacteria;p__Chloroflexota;c__Chloroflexia;o__54-19;f__JADMIH01;g__JADMIH01;s__	0	0	0	0	1
GCA_036386675.1_ASM3638667v1_genomic.fna	d__Bacteria;p__Chloroflexota;c__Chloroflexia;o__54-19;f__JADMIH01;g__JADMIH01;s__	0	0	0	0	1
GCA_030945985.1_ASM3094598v1_genomic.fna	d__Bacteria;p__Chloroflexota;c__Chloroflexia;o__54-19;f__JADMIH01;g__JADMIH01;s__	0	0	0	0	0
GCA_038239605.1_ASM3823960v1_genomic.fna	d__Bacteria;p__Chloroflexota;c__Chloroflexia;o__54-19;f__JADMIH01;g__JADMIH01;s__	0	0	0	0	0
GCA_038324555.1_ASM3832455v1_genomic.fna	d__Bacteria;p__Chloroflexota;c__Chloroflexia;o__54-19;f__JADMIH01;g__JADMIH01;s__	0	0	0	0	2
GCA_015478675.1_ASM1547867v1_genomic.fna	d__Bacteria;p__Chloroflexota;c__Chloroflexia;o__54-19;f__JADMIH01;g__JADMIH01;s__JADMIH01 sp015478675	0	0	0	0	0
GCA_038229595.1_ASM3822959v1_genomic.fna	d__Bacteria;p__Chloroflexota;c__Chloroflexia;o__54-19;f__QHBQ01;g__;s__	0	0	0	0	0
GCA_038239995.1_ASM3823999v1_genomic.fna	d__Bacteria;p__Chloroflexota;c__Chloroflexia;o__54-19;f__QHBQ01;g__QHBQ01;s__	0	0	0	0	0
GCA_025355955.1_ASM2535595v1_genomic.fna	d__Bacteria;p__Chloroflexota;c__Chloroflexia;o__54-19;f__QHBQ01;g__QHBQ01;s__	0	0	0	0	0
GCA_038230695.1_ASM3823069v1_genomic.fna	d__Bacteria;p__Chloroflexota;c__Chloroflexia;o__54-19;f__QHBQ01;g__QHBQ01;s__	0	0	0	0	1
GCA_036768355.1_ASM3676835v1_genomic.fna	d__Bacteria;p__Chloroflexota;c__Chloroflexia;o__54-19;f__QHBQ01;g__QHBQ01;s__QHBQ01 sp003243865	0	0	0	0	0
GCA_937902315.1_SRR4028131_bin.55_CONCOCT_v1.1_MAG_genomic.fna	d__Bacteria;p__Chloroflexota;c__Chloroflexia;o__Chloroflexales;f__;g__;s__	0	0	0	0	1
GCA_034436615.1_ASM3443661v1_genomic.fna	d__Bacteria;p__Chloroflexota;c__Chloroflexia;o__Chloroflexales;f__Chloroflexaceae;g__;s__	0	0	0	0	1
GCA_034436755.1_ASM3443675v1_genomic.fna	d__Bacteria;p__Chloroflexota;c__Chloroflexia;o__Chloroflexales;f__Chloroflexaceae;g__;s__	0	0	0	0	1
GCA_937141995.1_SRR4030105_bin.95_CONCOCT_v1.1_MAG_genomic.fna	d__Bacteria;p__Chloroflexota;c__Chloroflexia;o__Chloroflexales;f__Chloroflexaceae;g__;s__	0	0	0	0	1
GCA_034435975.1_ASM3443597v1_genomic.fna	d__Bacteria;p__Chloroflexota;c__Chloroflexia;o__Chloroflexales;f__Chloroflexaceae;g__;s__	0	0	0	0	1
GCA_022360155.1_ASM2236015v1_genomic.fna	d__Bacteria;p__Chloroflexota;c__Chloroflexia;o__Chloroflexales;f__Chloroflexaceae;g__;s__	0	0	0	0	0
GCA_937926125.1_SRR5251193_bin.17_CONCOCT_v1.1_MAG_genomic.fna	d__Bacteria;p__Chloroflexota;c__Chloroflexia;o__Chloroflexales;f__Chloroflexaceae;g__;s__	0	0	0	0	1
GCA_937925925.1_N1_Bin_Bin_185_1_genomic.fna	d__Bacteria;p__Chloroflexota;c__Chloroflexia;o__Chloroflexales;f__Chloroflexaceae;g__;s__	0	0	0	0	1
GCA_034437175.1_ASM3443717v1_genomic.fna	d__Bacteria;p__Chloroflexota;c__Chloroflexia;o__Chloroflexales;f__Chloroflexaceae;g__;s__	0	0	0	0	0
GCA_034437035.1_ASM3443703v1_genomic.fna	d__Bacteria;p__Chloroflexota;c__Chloroflexia;o__Chloroflexales;f__Chloroflexaceae;g__;s__	0	0	0	0	1
GCA_028282325.1_ASM2828232v1_genomic.fna	d__Bacteria;p__Chloroflexota;c__Chloroflexia;o__Chloroflexales;f__Chloroflexaceae;g__;s__	0	0	0	0	2
GCA_903877345.1_freshwater_MAG_---_Ja1-D5_bin-794_genomic.fna	d__Bacteria;p__Chloroflexota;c__Chloroflexia;o__Chloroflexales;f__Chloroflexaceae;g__CAIWXH01;s__	0	0	0	0	1
GCA_035327325.1_ASM3532732v1_genomic.fna	d__Bacteria;p__Chloroflexota;c__Chloroflexia;o__Chloroflexales;f__Chloroflexaceae;g__CAIWXH01;s__	0	0	0	0	1
GCA_013336035.1_ASM1333603v1_genomic.fna	d__Bacteria;p__Chloroflexota;c__Chloroflexia;o__Chloroflexales;f__Chloroflexaceae;g__CAIWXH01;s__	0	0	0	0	1
GCA_903916565.1_freshwater_MAG_---_Kiruna_bin-09937_genomic.fna	d__Bacteria;p__Chloroflexota;c__Chloroflexia;o__Chloroflexales;f__Chloroflexaceae;g__CAIWXH01;s__CAIWXH01 sp903916565	0	0	0	0	0
GCA_034432675.1_ASM3443267v1_genomic.fna	d__Bacteria;p__Chloroflexota;c__Chloroflexia;o__Chloroflexales;f__Chloroflexaceae;g__Chloroflexus;s__	0	0	0	0	0
GCA_937129525.1_SRR5214706_bin.59_CONCOCT_v1.1_MAG_genomic.fna	d__Bacteria;p__Chloroflexota;c__Chloroflexia;o__Chloroflexales;f__Chloroflexaceae;g__Chloroflexus;s__	0	0	0	0	0
GCA_033584015.1_ASM3358401v1_genomic.fna	d__Bacteria;p__Chloroflexota;c__Chloroflexia;o__Chloroflexales;f__Chloroflexaceae;g__Chloroflexus;s__	0	0	0	0	0
GCA_034434295.1_ASM3443429v1_genomic.fna	d__Bacteria;p__Chloroflexota;c__Chloroflexia;o__Chloroflexales;f__Chloroflexaceae;g__Chloroflexus;s__	0	0	0	0	0
GCA_034436455.1_ASM3443645v1_genomic.fna	d__Bacteria;p__Chloroflexota;c__Chloroflexia;o__Chloroflexales;f__Chloroflexaceae;g__Chloroflexus;s__	0	0	0	0	0
GCA_036574065.1_ASM3657406v1_genomic.fna	d__Bacteria;p__Chloroflexota;c__Chloroflexia;o__Chloroflexales;f__Chloroflexaceae;g__Chloroflexus;s__	0	0	0	0	0
GCA_034435895.1_ASM3443589v1_genomic.fna	d__Bacteria;p__Chloroflexota;c__Chloroflexia;o__Chloroflexales;f__Chloroflexaceae;g__Chloroflexus;s__	0	0	0	0	0
GCA_030550625.1_ASM3055062v1_genomic.fna	d__Bacteria;p__Chloroflexota;c__Chloroflexia;o__Chloroflexales;f__Chloroflexaceae;g__Chloroflexus;s__	0	0	0	0	0
GCA_002877815.1_ASM287781v1_genomic.fna	d__Bacteria;p__Chloroflexota;c__Chloroflexia;o__Chloroflexales;f__Chloroflexaceae;g__Chloroflexus;s__	0	0	0	0	0
GCA_034431535.1_ASM3443153v1_genomic.fna	d__Bacteria;p__Chloroflexota;c__Chloroflexia;o__Chloroflexales;f__Chloroflexaceae;g__Chloroflexus;s__	0	0	0	0	0
GCA_000021945.1_ASM2194v1_genomic.fna	d__Bacteria;p__Chloroflexota;c__Chloroflexia;o__Chloroflexales;f__Chloroflexaceae;g__Chloroflexus;s__Chloroflexus aggregans	0	0	0	0	0
GCA_000018865.1_ASM1886v1_genomic.fna	d__Bacteria;p__Chloroflexota;c__Chloroflexia;o__Chloroflexales;f__Chloroflexaceae;g__Chloroflexus;s__Chloroflexus aurantiacus	0	0	0	0	0
GCA_001650695.1_ASM165069v1_genomic.fna	d__Bacteria;p__Chloroflexota;c__Chloroflexia;o__Chloroflexales;f__Chloroflexaceae;g__Chloroflexus;s__Chloroflexus islandicus	0	0	0	0	0
GCA_000516515.1_ASM51651v1_genomic.fna	d__Bacteria;p__Chloroflexota;c__Chloroflexia;o__Chloroflexales;f__Chloroflexaceae;g__Chloroflexus;s__Chloroflexus sp000516515	0	0	0	0	0
GCA_030444705.1_ASM3044470v1_genomic.fna	d__Bacteria;p__Chloroflexota;c__Chloroflexia;o__Chloroflexales;f__Chloroflexaceae;g__Chloroflexus;s__Chloroflexus sp000735195	0	0	0	0	0
GCA_017743535.1_ASM1774353v1_genomic.fna	d__Bacteria;p__Chloroflexota;c__Chloroflexia;o__Chloroflexales;f__Chloroflexaceae;g__Chloroflexus;s__Chloroflexus sp000735195	0	0	0	0	0
GCA_002532075.1_ASM253207v1_genomic.fna	d__Bacteria;p__Chloroflexota;c__Chloroflexia;o__Chloroflexales;f__Chloroflexaceae;g__Chloroploca;s__Chloroploca asiatica	0	0	0	0	1
GCA_004138165.1_ASM413816v1_genomic.fna	d__Bacteria;p__Chloroflexota;c__Chloroflexia;o__Chloroflexales;f__Chloroflexaceae;g__Chloroploca;s__Chloroploca sp004138165	0	0	0	0	1
GCA_004762035.2_ASM476203v2_genomic.fna	d__Bacteria;p__Chloroflexota;c__Chloroflexia;o__Chloroflexales;f__Chloroflexaceae;g__Chloroploca;s__Chloroploca sp004762035	0	0	0	0	1
GCA_038247995.1_ASM3824799v1_genomic.fna	d__Bacteria;p__Chloroflexota;c__Chloroflexia;o__Chloroflexales;f__Chloroflexaceae;g__JAAUQO01;s__	0	0	0	0	0
GCA_012032775.1_ASM1203277v1_genomic.fna	d__Bacteria;p__Chloroflexota;c__Chloroflexia;o__Chloroflexales;f__Chloroflexaceae;g__JAAUQO01;s__JAAUQO01 sp012032775	0	0	0	0	2
GCA_012034075.1_ASM1203407v1_genomic.fna	d__Bacteria;p__Chloroflexota;c__Chloroflexia;o__Chloroflexales;f__Chloroflexaceae;g__JAAURD01;s__JAAURD01 sp012034075	0	0	0	0	0
GCA_012031155.1_ASM1203115v1_genomic.fna	d__Bacteria;p__Chloroflexota;c__Chloroflexia;o__Chloroflexales;f__Chloroflexaceae;g__JAAUSQ01;s__JAAUSQ01 sp012033195	0	0	0	0	0
GCA_034436975.1_ASM3443697v1_genomic.fna	d__Bacteria;p__Chloroflexota;c__Chloroflexia;o__Chloroflexales;f__Chloroflexaceae;g__JAAUSY01;s__	0	0	0	0	0
GCA_034437495.1_ASM3443749v1_genomic.fna	d__Bacteria;p__Chloroflexota;c__Chloroflexia;o__Chloroflexales;f__Chloroflexaceae;g__JAAUSY01;s__	0	0	0	0	0
GCA_034437375.1_ASM3443737v1_genomic.fna	d__Bacteria;p__Chloroflexota;c__Chloroflexia;o__Chloroflexales;f__Chloroflexaceae;g__JAAUSY01;s__	0	0	0	0	0
GCA_012032475.1_ASM1203247v1_genomic.fna	d__Bacteria;p__Chloroflexota;c__Chloroflexia;o__Chloroflexales;f__Chloroflexaceae;g__JAAUSY01;s__JAAUSY01 sp012032475	0	0	0	0	0
GCA_012031225.1_ASM1203122v1_genomic.fna	d__Bacteria;p__Chloroflexota;c__Chloroflexia;o__Chloroflexales;f__Chloroflexaceae;g__JAAUTZ01;s__JAAUTZ01 sp012031225	0	0	0	0	1
GCA_034434655.1_ASM3443465v1_genomic.fna	d__Bacteria;p__Chloroflexota;c__Chloroflexia;o__Chloroflexales;f__Chloroflexaceae;g__JACAEO01;s__	0	0	0	0	0
GCA_034431835.1_ASM3443183v1_genomic.fna	d__Bacteria;p__Chloroflexota;c__Chloroflexia;o__Chloroflexales;f__Chloroflexaceae;g__JACAEO01;s__	0	0	0	0	0
GCA_026417815.1_ASM2641781v1_genomic.fna	d__Bacteria;p__Chloroflexota;c__Chloroflexia;o__Chloroflexales;f__Chloroflexaceae;g__JACAEO01;s__	0	0	0	0	0
GCA_036733005.1_ASM3673300v1_genomic.fna	d__Bacteria;p__Chloroflexota;c__Chloroflexia;o__Chloroflexales;f__Chloroflexaceae;g__JACAEO01;s__	0	0	0	0	1
GCA_034432515.1_ASM3443251v1_genomic.fna	d__Bacteria;p__Chloroflexota;c__Chloroflexia;o__Chloroflexales;f__Chloroflexaceae;g__JACAEO01;s__	0	0	0	0	0
GCA_033583995.1_ASM3358399v1_genomic.fna	d__Bacteria;p__Chloroflexota;c__Chloroflexia;o__Chloroflexales;f__Chloroflexaceae;g__JACAEO01;s__	0	0	0	0	1
GCA_034435195.1_ASM3443519v1_genomic.fna	d__Bacteria;p__Chloroflexota;c__Chloroflexia;o__Chloroflexales;f__Chloroflexaceae;g__JACAEO01;s__JACAEO01 sp013388805	0	0	0	0	0
GCA_034429295.1_ASM3442929v1_genomic.fna	d__Bacteria;p__Chloroflexota;c__Chloroflexia;o__Chloroflexales;f__Chloroflexaceae;g__OHK40;s__	0	0	0	0	1
GCA_038249495.1_ASM3824949v1_genomic.fna	d__Bacteria;p__Chloroflexota;c__Chloroflexia;o__Chloroflexales;f__Chloroflexaceae;g__OHK40;s__	0	0	0	0	1
GCA_004367505.1_ASM436750v1_genomic.fna	d__Bacteria;p__Chloroflexota;c__Chloroflexia;o__Chloroflexales;f__Chloroflexaceae;g__OHK40;s__OHK40 sp004367505	0	0	0	0	1
GCA_019599295.1_ASM1959929v1_genomic.fna	d__Bacteria;p__Chloroflexota;c__Chloroflexia;o__Chloroflexales;f__Chloroflexaceae;g__Oscillochloris;s__	0	0	0	0	1
GCA_037140315.1_ASM3714031v1_genomic.fna	d__Bacteria;p__Chloroflexota;c__Chloroflexia;o__Chloroflexales;f__Chloroflexaceae;g__Oscillochloris;s__	0	0	0	0	1
GCA_013336555.1_ASM1333655v1_genomic.fna	d__Bacteria;p__Chloroflexota;c__Chloroflexia;o__Chloroflexales;f__Chloroflexaceae;g__Oscillochloris;s__	0	0	0	0	1
GCA_037134395.1_ASM3713439v1_genomic.fna	d__Bacteria;p__Chloroflexota;c__Chloroflexia;o__Chloroflexales;f__Chloroflexaceae;g__Oscillochloris;s__	0	0	0	0	1
GCA_004138135.1_ASM413813v1_genomic.fna	d__Bacteria;p__Chloroflexota;c__Chloroflexia;o__Chloroflexales;f__Chloroflexaceae;g__Oscillochloris;s__Oscillochloris fontis	0	0	0	0	1
GCA_004138175.2_ASM413817v2_genomic.fna	d__Bacteria;p__Chloroflexota;c__Chloroflexia;o__Chloroflexales;f__Chloroflexaceae;g__Oscillochloris;s__Oscillochloris sp004138175	0	0	0	0	1
GCA_037146515.1_ASM3714651v1_genomic.fna	d__Bacteria;p__Chloroflexota;c__Chloroflexia;o__Chloroflexales;f__Chloroflexaceae;g__Oscillochloris;s__Oscillochloris sp903877945	0	0	0	0	2
GCA_034420315.1_ASM3442031v1_genomic.fna	d__Bacteria;p__Chloroflexota;c__Chloroflexia;o__Chloroflexales;f__Chloroflexaceae;g__Oscillochloris;s__Oscillochloris sp903887465	0	0	0	0	1
GCA_903847235.1_freshwater_MAG_---_Kiruna_bin-00817_genomic.fna	d__Bacteria;p__Chloroflexota;c__Chloroflexia;o__Chloroflexales;f__Chloroflexaceae;g__Oscillochloris;s__Oscillochloris sp903920315	0	0	0	0	1
GCA_000152145.1_ASM15214v1_genomic.fna	d__Bacteria;p__Chloroflexota;c__Chloroflexia;o__Chloroflexales;f__Chloroflexaceae;g__Oscillochloris;s__Oscillochloris trichoides	0	0	0	0	1
GCA_034436495.1_ASM3443649v1_genomic.fna	d__Bacteria;p__Chloroflexota;c__Chloroflexia;o__Chloroflexales;f__Chloroflexaceae;g__UBA1466;s__UBA1466 sp002325605	0	0	0	0	1
GCA_003934145.1_ASM393414v1_genomic.fna	d__Bacteria;p__Chloroflexota;c__Chloroflexia;o__Chloroflexales;f__Chloroflexaceae;g__Viridilinea;s__	0	0	0	0	1
GCA_002532535.1_ASM253253v1_genomic.fna	d__Bacteria;p__Chloroflexota;c__Chloroflexia;o__Chloroflexales;f__Chloroflexaceae;g__Viridilinea;s__Viridilinea mediisalina	0	0	0	0	0
GCA_903914405.1_freshwater_MAG_---_LaPlata-5m-b_bin-578_genomic.fna	d__Bacteria;p__Chloroflexota;c__Chloroflexia;o__Chloroflexales;f__Chloroflexaceae;g__Viridilinea;s__Viridilinea sp903915775	0	0	0	0	1
GCA_026003835.1_ASM2600383v1_genomic.fna	d__Bacteria;p__Chloroflexota;c__Chloroflexia;o__Chloroflexales;f__Herpetosiphonaceae;g__;s__	0	0	0	0	0
GCA_036406115.1_ASM3640611v1_genomic.fna	d__Bacteria;p__Chloroflexota;c__Chloroflexia;o__Chloroflexales;f__Herpetosiphonaceae;g__;s__	0	0	0	0	0
GCA_039545135.1_ASM3954513v1_genomic.fna	d__Bacteria;p__Chloroflexota;c__Chloroflexia;o__Chloroflexales;f__Herpetosiphonaceae;g__Herpetosiphon;s__	0	0	0	0	1
GCA_020161265.1_ASM2016126v1_genomic.fna	d__Bacteria;p__Chloroflexota;c__Chloroflexia;o__Chloroflexales;f__Herpetosiphonaceae;g__Herpetosiphon;s__	0	0	0	0	0
GCA_000018565.1_ASM1856v1_genomic.fna	d__Bacteria;p__Chloroflexota;c__Chloroflexia;o__Chloroflexales;f__Herpetosiphonaceae;g__Herpetosiphon;s__Herpetosiphon aurantiacus	0	0	0	0	1
GCA_001306135.1_ASM130613v1_genomic.fna	d__Bacteria;p__Chloroflexota;c__Chloroflexia;o__Chloroflexales;f__Herpetosiphonaceae;g__Herpetosiphon;s__Herpetosiphon geysericola	0	0	0	0	1
GCA_016907925.1_ASM1690792v1_genomic.fna	d__Bacteria;p__Chloroflexota;c__Chloroflexia;o__Chloroflexales;f__Herpetosiphonaceae;g__Herpetosiphon;s__Herpetosiphon giganteus	0	0	0	0	1
GCA_003205875.1_ASM320587v1_genomic.fna	d__Bacteria;p__Chloroflexota;c__Chloroflexia;o__Chloroflexales;f__Herpetosiphonaceae;g__Herpetosiphon;s__Herpetosiphon llansteffanensis	0	0	0	0	1
GCA_034437415.1_ASM3443741v1_genomic.fna	d__Bacteria;p__Chloroflexota;c__Chloroflexia;o__Chloroflexales;f__Herpetosiphonaceae;g__JACCRK01;s__	0	0	0	0	0
GCA_035459485.1_ASM3545948v1_genomic.fna	d__Bacteria;p__Chloroflexota;c__Chloroflexia;o__Chloroflexales;f__Herpetosiphonaceae;g__JACDGP01;s__	0	0	0	0	2
GCA_038254585.1_ASM3825458v1_genomic.fna	d__Bacteria;p__Chloroflexota;c__Chloroflexia;o__Chloroflexales;f__Herpetosiphonaceae;g__JACDGP01;s__	0	0	0	0	3
GCA_902805505.1_AVDCRST-MAG26_genomic.fna	d__Bacteria;p__Chloroflexota;c__Chloroflexia;o__Chloroflexales;f__Herpetosiphonaceae;g__JACDGP01;s__	0	0	0	0	0
GCA_038223355.1_ASM3822335v1_genomic.fna	d__Bacteria;p__Chloroflexota;c__Chloroflexia;o__Chloroflexales;f__Herpetosiphonaceae;g__JACDGP01;s__	0	0	0	0	0
GCA_013821605.1_ASM1382160v1_genomic.fna	d__Bacteria;p__Chloroflexota;c__Chloroflexia;o__Chloroflexales;f__Herpetosiphonaceae;g__JACDGP01;s__JACDGP01 sp013821605	0	0	0	0	2
GCA_000526415.1_ASM52641v1_genomic.fna	d__Bacteria;p__Chloroflexota;c__Chloroflexia;o__Chloroflexales;f__Herpetosiphonaceae;g__JKG1;s__JKG1 sp000526415	0	0	0	0	2
GCA_036402055.1_ASM3640205v1_genomic.fna	d__Bacteria;p__Chloroflexota;c__Chloroflexia;o__Chloroflexales;f__Herpetosiphonaceae;g__LB3-1;s__	0	0	0	0	3
GCA_019240175.1_ASM1924017v1_genomic.fna	d__Bacteria;p__Chloroflexota;c__Chloroflexia;o__Chloroflexales;f__Herpetosiphonaceae;g__LB3-1;s__	0	0	0	0	3
GCA_036401895.1_ASM3640189v1_genomic.fna	d__Bacteria;p__Chloroflexota;c__Chloroflexia;o__Chloroflexales;f__Herpetosiphonaceae;g__LB3-1;s__	0	0	0	0	3
GCA_036374795.1_ASM3637479v1_genomic.fna	d__Bacteria;p__Chloroflexota;c__Chloroflexia;o__Chloroflexales;f__Herpetosiphonaceae;g__LB3-1;s__	0	0	0	0	2
GCA_030773795.1_ASM3077379v1_genomic.fna	d__Bacteria;p__Chloroflexota;c__Chloroflexia;o__Chloroflexales;f__Herpetosiphonaceae;g__LB3-1;s__LB3-1 sp016781505	0	0	0	0	3
GCA_013538855.1_ASM1353885v1_genomic.fna	d__Bacteria;p__Chloroflexota;c__Chloroflexia;o__Chloroflexales;f__Herpetosiphonaceae;g__OHK22;s__OHK22 sp013538855	0	0	0	0	0
GCA_034429495.1_ASM3442949v1_genomic.fna	d__Bacteria;p__Chloroflexota;c__Chloroflexia;o__Chloroflexales;f__Roseiflexaceae;g__;s__	0	0	0	0	0
GCA_035327765.1_ASM3532776v1_genomic.fna	d__Bacteria;p__Chloroflexota;c__Chloroflexia;o__Chloroflexales;f__Roseiflexaceae;g__;s__	0	0	0	0	2
GCA_034437235.1_ASM3443723v1_genomic.fna	d__Bacteria;p__Chloroflexota;c__Chloroflexia;o__Chloroflexales;f__Roseiflexaceae;g__;s__	0	0	0	0	2
GCA_035762125.1_ASM3576212v1_genomic.fna	d__Bacteria;p__Chloroflexota;c__Chloroflexia;o__Chloroflexales;f__Roseiflexaceae;g__;s__	0	0	0	0	1
GCA_937988885.1_SRR5251193_bin.39_CONCOCT_v1.1_MAG_genomic.fna	d__Bacteria;p__Chloroflexota;c__Chloroflexia;o__Chloroflexales;f__Roseiflexaceae;g__;s__	0	0	0	0	1
GCA_035765435.1_ASM3576543v1_genomic.fna	d__Bacteria;p__Chloroflexota;c__Chloroflexia;o__Chloroflexales;f__Roseiflexaceae;g__;s__	0	0	0	0	0
GCA_039929565.1_ASM3992956v1_genomic.fna	d__Bacteria;p__Chloroflexota;c__Chloroflexia;o__Chloroflexales;f__Roseiflexaceae;g__;s__	0	0	0	0	1
GCA_035559635.1_ASM3555963v1_genomic.fna	d__Bacteria;p__Chloroflexota;c__Chloroflexia;o__Chloroflexales;f__Roseiflexaceae;g__;s__	0	0	0	0	0
GCA_039805565.1_ASM3980556v1_genomic.fna	d__Bacteria;p__Chloroflexota;c__Chloroflexia;o__Chloroflexales;f__Roseiflexaceae;g__;s__	0	0	0	0	2
GCA_031362265.1_ASM3136226v1_genomic.fna	d__Bacteria;p__Chloroflexota;c__Chloroflexia;o__Chloroflexales;f__Roseiflexaceae;g__;s__	0	0	0	0	1
GCA_038246185.1_ASM3824618v1_genomic.fna	d__Bacteria;p__Chloroflexota;c__Chloroflexia;o__Chloroflexales;f__Roseiflexaceae;g__;s__	0	0	0	0	2
GCA_035765855.1_ASM3576585v1_genomic.fna	d__Bacteria;p__Chloroflexota;c__Chloroflexia;o__Chloroflexales;f__Roseiflexaceae;g__AL-N1;s__	0	0	0	0	1
GCA_039178835.1_ASM3917883v1_genomic.fna	d__Bacteria;p__Chloroflexota;c__Chloroflexia;o__Chloroflexales;f__Roseiflexaceae;g__AL-N1;s__	0	0	0	0	2
GCA_036730945.1_ASM3673094v1_genomic.fna	d__Bacteria;p__Chloroflexota;c__Chloroflexia;o__Chloroflexales;f__Roseiflexaceae;g__AL-N1;s__AL-N1 sp013122435	0	0	0	0	2
GCA_018969485.1_ASM1896948v1_genomic.fna	d__Bacteria;p__Chloroflexota;c__Chloroflexia;o__Chloroflexales;f__Roseiflexaceae;g__CAIQIY01;s__CAIQIY01 sp018969485	0	0	0	0	0
GCA_903871975.1_freshwater_MAG_---_LaPlata_bin-0339_genomic.fna	d__Bacteria;p__Chloroflexota;c__Chloroflexia;o__Chloroflexales;f__Roseiflexaceae;g__CAIQIY01;s__CAIQIY01 sp903871975	0	0	0	0	0
GCA_013388755.1_ASM1338875v1_genomic.fna	d__Bacteria;p__Chloroflexota;c__Chloroflexia;o__Chloroflexales;f__Roseiflexaceae;g__JACAEQ01;s__JACAEQ01 sp013388755	0	0	0	0	2
GCA_014381165.1_ASM1438116v1_genomic.fna	d__Bacteria;p__Chloroflexota;c__Chloroflexia;o__Chloroflexales;f__Roseiflexaceae;g__JACMIM01;s__JACMIM01 sp014381165	0	0	0	0	1
GCA_016717335.1_ASM1671733v1_genomic.fna	d__Bacteria;p__Chloroflexota;c__Chloroflexia;o__Chloroflexales;f__Roseiflexaceae;g__JADKFS01;s__JADKFS01 sp016717335	0	0	0	0	2
GCA_035343955.1_ASM3534395v1_genomic.fna	d__Bacteria;p__Chloroflexota;c__Chloroflexia;o__Chloroflexales;f__Roseiflexaceae;g__Kouleothrix;s__	0	0	0	0	2
GCA_001399705.1_ASM139970v1_genomic.fna	d__Bacteria;p__Chloroflexota;c__Chloroflexia;o__Chloroflexales;f__Roseiflexaceae;g__Kouleothrix;s__Kouleothrix aurantiaca	0	0	0	0	2
GCA_016722075.1_ASM1672207v1_genomic.fna	d__Bacteria;p__Chloroflexota;c__Chloroflexia;o__Chloroflexales;f__Roseiflexaceae;g__Kouleothrix;s__Kouleothrix sp016722075	0	0	0	0	1
GCA_035343815.1_ASM3534381v1_genomic.fna	d__Bacteria;p__Chloroflexota;c__Chloroflexia;o__Chloroflexales;f__Roseiflexaceae;g__Kouleothrix;s__Kouleothrix sp018266315	0	0	0	0	1
GCA_033579255.1_ASM3357925v1_genomic.fna	d__Bacteria;p__Chloroflexota;c__Chloroflexia;o__Chloroflexales;f__Roseiflexaceae;g__Roseiflexus;s__	0	0	0	0	0
GCA_033579455.1_ASM3357945v1_genomic.fna	d__Bacteria;p__Chloroflexota;c__Chloroflexia;o__Chloroflexales;f__Roseiflexaceae;g__Roseiflexus;s__	0	0	0	0	1
GCA_034436075.1_ASM3443607v1_genomic.fna	d__Bacteria;p__Chloroflexota;c__Chloroflexia;o__Chloroflexales;f__Roseiflexaceae;g__Roseiflexus;s__	0	0	0	0	0
GCA_030550675.1_ASM3055067v1_genomic.fna	d__Bacteria;p__Chloroflexota;c__Chloroflexia;o__Chloroflexales;f__Roseiflexaceae;g__Roseiflexus;s__	0	0	0	0	0
GCA_034432635.1_ASM3443263v1_genomic.fna	d__Bacteria;p__Chloroflexota;c__Chloroflexia;o__Chloroflexales;f__Roseiflexaceae;g__Roseiflexus;s__	0	0	0	0	1
GCA_000017805.1_ASM1780v1_genomic.fna	d__Bacteria;p__Chloroflexota;c__Chloroflexia;o__Chloroflexales;f__Roseiflexaceae;g__Roseiflexus;s__Roseiflexus castenholzii	0	0	0	0	2
GCA_000016665.1_ASM1666v1_genomic.fna	d__Bacteria;p__Chloroflexota;c__Chloroflexia;o__Chloroflexales;f__Roseiflexaceae;g__Roseiflexus;s__Roseiflexus sp000016665	0	0	0	0	1
GCA_017743355.1_ASM1774335v1_genomic.fna	d__Bacteria;p__Chloroflexota;c__Chloroflexia;o__Chloroflexales;f__Roseiflexaceae;g__Roseiflexus;s__Roseiflexus sp017743475	0	0	0	0	0
GCA_017743435.1_ASM1774343v1_genomic.fna	d__Bacteria;p__Chloroflexota;c__Chloroflexia;o__Chloroflexales;f__Roseiflexaceae;g__Roseiflexus;s__Roseiflexus sp017743475	0	0	0	0	0
GCA_009268125.1_ASM926812v1_genomic.fna	d__Bacteria;p__Chloroflexota;c__Chloroflexia;o__Chloroflexales;f__Roseiflexaceae;g__SDU3-3;s__SDU3-3 sp009268125	0	0	0	0	1
GCA_937876225.1_SRR6231140_bin.70_CONCOCT_v1.1_MAG_genomic.fna	d__Bacteria;p__Chloroflexota;c__Chloroflexia;o__Chloroflexales;f__Roseiflexaceae;g__UBA965;s__	0	0	0	0	0
GCA_026389835.1_ASM2638983v1_genomic.fna	d__Bacteria;p__Chloroflexota;c__Chloroflexia;o__Chloroflexales;f__Roseiflexaceae;g__UBA965;s__	0	0	0	0	0
GCA_945881915.1_MH-08apr19-18_genomic.fna	d__Bacteria;p__Chloroflexota;c__Chloroflexia;o__Chloroflexales;f__Roseiflexaceae;g__UBA965;s__	0	0	0	0	0
GCA_947450095.1_Jr-16oct17-210_genomic.fna	d__Bacteria;p__Chloroflexota;c__Chloroflexia;o__Chloroflexales;f__Roseiflexaceae;g__UBA965;s__	0	0	0	0	0
GCA_903929905.1_freshwater_MAG_---_Loclat_bin-01268_genomic.fna	d__Bacteria;p__Chloroflexota;c__Chloroflexia;o__Chloroflexales;f__Roseiflexaceae;g__UBA965;s__	0	0	0	0	0
GCA_947474225.1_RH-23may17-1005_genomic.fna	d__Bacteria;p__Chloroflexota;c__Chloroflexia;o__Chloroflexales;f__Roseiflexaceae;g__UBA965;s__	0	0	0	0	0
GCA_009923655.1_ASM992365v1_genomic.fna	d__Bacteria;p__Chloroflexota;c__Chloroflexia;o__Chloroflexales;f__Roseiflexaceae;g__UBA965;s__	0	0	0	0	0
GCA_002292925.1_ASM229292v1_genomic.fna	d__Bacteria;p__Chloroflexota;c__Chloroflexia;o__Chloroflexales;f__Roseiflexaceae;g__UBA965;s__UBA965 sp002292925	0	0	0	0	0
GCA_016875555.1_JGI_2017-08-21_genomic.fna	d__Bacteria;p__Chloroflexota;c__Chloroflexia;o__Chloroflexales;f__Roseiflexaceae;g__UBA965;s__UBA965 sp016875555	0	0	0	0	0
GCA_903868295.1_freshwater_MAG_---_ErkenSummer_bin-4103_genomic.fna	d__Bacteria;p__Chloroflexota;c__Chloroflexia;o__Chloroflexales;f__Roseiflexaceae;g__UBA965;s__UBA965 sp903868295	0	0	0	0	0
GCA_903889425.1_freshwater_MAG_---_Erken-D4_bin-0303_genomic.fna	d__Bacteria;p__Chloroflexota;c__Chloroflexia;o__Chloroflexales;f__Roseiflexaceae;g__UBA965;s__UBA965 sp903889425	0	0	0	0	0
GCA_903932805.1_freshwater_MAG_---_Loc081215-8m_bin-0523_genomic.fna	d__Bacteria;p__Chloroflexota;c__Chloroflexia;o__Chloroflexales;f__Roseiflexaceae;g__UBA965;s__UBA965 sp903932805	0	0	0	0	0
GCA_034433695.1_ASM3443369v1_genomic.fna	d__Bacteria;p__Chloroflexota;c__Chloroflexia;o__DTKN01;f__DTKN01;g__DRUS01;s__	0	0	0	0	0
GCA_036172265.1_ASM3617226v1_genomic.fna	d__Bacteria;p__Chloroflexota;c__Chloroflexia;o__DTKN01;f__DTKN01;g__DRUS01;s__	0	0	0	0	0
GCA_034436115.1_ASM3443611v1_genomic.fna	d__Bacteria;p__Chloroflexota;c__Chloroflexia;o__DTKN01;f__DTKN01;g__DTKN01;s__DTKN01 sp011333455	0	0	0	0	1
GCA_016928715.1_ASM1692871v1_genomic.fna	d__Bacteria;p__Chloroflexota;c__Chloroflexia;o__DTKN01;f__DTKN01;g__JAFGKG01;s__JAFGKG01 sp016928715	0	0	0	0	1
GCA_902810765.1_chloroflexi_genomic.fna	d__Bacteria;p__Chloroflexota;c__Chloroflexia;o__Thermobaculales;f__Thermobaculaceae;g__CADDYR01;s__CADDYR01 sp902810765	0	0	0	0	1
GCA_030447025.1_ASM3044702v1_genomic.fna	d__Bacteria;p__Chloroflexota;c__Chloroflexia;o__Thermobaculales;f__Thermobaculaceae;g__JACDAU01;s__	0	0	0	0	0
GCA_013695265.1_ASM1369526v1_genomic.fna	d__Bacteria;p__Chloroflexota;c__Chloroflexia;o__Thermobaculales;f__Thermobaculaceae;g__JACDAU01;s__JACDAU01 sp013695265	0	0	0	0	1
GCA_016782175.1_ASM1678217v1_genomic.fna	d__Bacteria;p__Chloroflexota;c__Chloroflexia;o__Thermobaculales;f__Thermobaculaceae;g__JACDAU01;s__JACDAU01 sp016781845	0	0	0	0	2
GCA_016782125.1_ASM1678212v1_genomic.fna	d__Bacteria;p__Chloroflexota;c__Chloroflexia;o__Thermobaculales;f__Thermobaculaceae;g__JACDAU01;s__JACDAU01 sp016782125	0	0	0	0	1
GCA_000025005.1_ASM2500v1_genomic.fna	d__Bacteria;p__Chloroflexota;c__Chloroflexia;o__Thermobaculales;f__Thermobaculaceae;g__Thermobaculum;s__Thermobaculum terrenum	0	0	0	0	1
GCA_937901745.1_SRR5251193_bin.127_CONCOCT_v1.1_MAG_genomic.fna	d__Bacteria;p__Chloroflexota;c__Chloroflexia;o__Thermomicrobiales;f__;g__;s__	0	0	0	0	0
GCA_030853625.1_ASM3085362v1_genomic.fna	d__Bacteria;p__Chloroflexota;c__Chloroflexia;o__Thermomicrobiales;f__;g__;s__	0	0	0	0	0
GCA_025924435.1_ASM2592443v1_genomic.fna	d__Bacteria;p__Chloroflexota;c__Chloroflexia;o__Thermomicrobiales;f__;g__;s__	0	0	0	0	0
GCA_025928215.1_ASM2592821v1_genomic.fna	d__Bacteria;p__Chloroflexota;c__Chloroflexia;o__Thermomicrobiales;f__;g__;s__	0	0	0	0	0
GCA_030947205.1_ASM3094720v1_genomic.fna	d__Bacteria;p__Chloroflexota;c__Chloroflexia;o__Thermomicrobiales;f__;g__;s__	0	0	0	0	0
GCA_030773855.1_ASM3077385v1_genomic.fna	d__Bacteria;p__Chloroflexota;c__Chloroflexia;o__Thermomicrobiales;f__CADCWN01;g__;s__	0	0	0	0	0
GCA_039810045.1_ASM3981004v1_genomic.fna	d__Bacteria;p__Chloroflexota;c__Chloroflexia;o__Thermomicrobiales;f__CADCWN01;g__CADCWN01;s__	0	0	0	0	0
GCA_937870985.1_ERR712374_bin.118_CONCOCT_v1.1_MAG_genomic.fna	d__Bacteria;p__Chloroflexota;c__Chloroflexia;o__Thermomicrobiales;f__CFX8;g__;s__	0	0	0	0	0
GCA_003577355.1_ASM357735v1_genomic.fna	d__Bacteria;p__Chloroflexota;c__Chloroflexia;o__Thermomicrobiales;f__CFX8;g__CFX8;s__CFX8 sp003577355	0	0	0	0	0
GCA_030431755.1_ASM3043175v1_genomic.fna	d__Bacteria;p__Chloroflexota;c__Chloroflexia;o__Thermomicrobiales;f__CFX8;g__JACCZH01;s__	0	1	0	0	0
GCA_013696045.1_ASM1369604v1_genomic.fna	d__Bacteria;p__Chloroflexota;c__Chloroflexia;o__Thermomicrobiales;f__CFX8;g__JACCZH01;s__JACCZH01 sp013696045	0	0	0	0	0
GCA_013813705.1_ASM1381370v1_genomic.fna	d__Bacteria;p__Chloroflexota;c__Chloroflexia;o__Thermomicrobiales;f__UBA6265;g__;s__	0	0	0	0	0
GCA_023423795.1_ASM2342379v1_genomic.fna	d__Bacteria;p__Chloroflexota;c__Chloroflexia;o__Thermomicrobiales;f__UBA6265;g__CADCWF01;s__	0	0	0	0	1
GCA_903864575.1_freshwater_MAG_---_Loclat_bin-18856_genomic.fna	d__Bacteria;p__Chloroflexota;c__Chloroflexia;o__Thermomicrobiales;f__UBA6265;g__CADCWF01;s__CADCWF01 sp903864575	0	0	0	0	1
GCA_016781415.1_ASM1678141v1_genomic.fna	d__Bacteria;p__Chloroflexota;c__Chloroflexia;o__Thermomicrobiales;f__UBA6265;g__CADCWI01;s__	0	0	0	0	0
GCA_030859005.1_ASM3085900v1_genomic.fna	d__Bacteria;p__Chloroflexota;c__Chloroflexia;o__Thermomicrobiales;f__UBA6265;g__CADCWI01;s__	0	0	0	0	0
GCA_030773895.1_ASM3077389v1_genomic.fna	d__Bacteria;p__Chloroflexota;c__Chloroflexia;o__Thermomicrobiales;f__UBA6265;g__CADCWL01;s__	0	0	0	0	0
GCA_030430125.1_ASM3043012v1_genomic.fna	d__Bacteria;p__Chloroflexota;c__Chloroflexia;o__Thermomicrobiales;f__UBA6265;g__JACCVC01;s__	0	0	0	0	0
GCA_030859065.1_ASM3085906v1_genomic.fna	d__Bacteria;p__Chloroflexota;c__Chloroflexia;o__Thermomicrobiales;f__UBA6265;g__JACCVC01;s__JACCVC01 sp013698305	0	0	0	0	0
GCA_030858985.1_ASM3085898v1_genomic.fna	d__Bacteria;p__Chloroflexota;c__Chloroflexia;o__Thermomicrobiales;f__UBA6265;g__JACCVE01;s__JACCVE01 sp013698285	0	0	0	0	0
GCA_016789425.1_ASM1678942v1_genomic.fna	d__Bacteria;p__Chloroflexota;c__Chloroflexia;o__Thermomicrobiales;f__UBA6265;g__JACCXM01;s__	0	0	0	0	0
GCA_030852885.1_ASM3085288v1_genomic.fna	d__Bacteria;p__Chloroflexota;c__Chloroflexia;o__Thermomicrobiales;f__UBA6265;g__JACCXM01;s__	0	0	0	0	0
GCA_019348515.1_ASM1934851v1_genomic.fna	d__Bacteria;p__Chloroflexota;c__Chloroflexia;o__Thermomicrobiales;f__UBA6265;g__JACCXM01;s__	0	0	0	0	0
GCA_937870845.1_SRR6670122_bin.72_CONCOCT_v1.1_MAG_genomic.fna	d__Bacteria;p__Chloroflexota;c__Chloroflexia;o__Thermomicrobiales;f__UBA6265;g__JACCXM01;s__	0	0	0	0	0
GCA_013697005.1_ASM1369700v1_genomic.fna	d__Bacteria;p__Chloroflexota;c__Chloroflexia;o__Thermomicrobiales;f__UBA6265;g__JACCXM01;s__JACCXM01 sp013697005	0	0	0	0	0
GCA_030859715.1_ASM3085971v1_genomic.fna	d__Bacteria;p__Chloroflexota;c__Chloroflexia;o__Thermomicrobiales;f__UBA6265;g__JACCYK01;s__	0	0	0	0	0
GCA_013696525.1_ASM1369652v1_genomic.fna	d__Bacteria;p__Chloroflexota;c__Chloroflexia;o__Thermomicrobiales;f__UBA6265;g__JACCYK01;s__JACCYK01 sp013696525	0	0	0	0	0
GCA_013813065.1_ASM1381306v1_genomic.fna	d__Bacteria;p__Chloroflexota;c__Chloroflexia;o__Thermomicrobiales;f__UBA6265;g__JACCYX01;s__	0	0	0	0	0
GCA_013812525.1_ASM1381252v1_genomic.fna	d__Bacteria;p__Chloroflexota;c__Chloroflexia;o__Thermomicrobiales;f__UBA6265;g__JACCYX01;s__	0	0	0	0	0
GCA_023415845.1_ASM2341584v1_genomic.fna	d__Bacteria;p__Chloroflexota;c__Chloroflexia;o__Thermomicrobiales;f__UBA6265;g__JACCYX01;s__	0	0	0	0	0
GCA_023389575.1_ASM2338957v1_genomic.fna	d__Bacteria;p__Chloroflexota;c__Chloroflexia;o__Thermomicrobiales;f__UBA6265;g__JACCYX01;s__	0	0	0	0	0
GCA_013696265.1_ASM1369626v1_genomic.fna	d__Bacteria;p__Chloroflexota;c__Chloroflexia;o__Thermomicrobiales;f__UBA6265;g__JACCYX01;s__JACCYX01 sp013696265	0	0	0	0	0
GCA_030773875.1_ASM3077387v1_genomic.fna	d__Bacteria;p__Chloroflexota;c__Chloroflexia;o__Thermomicrobiales;f__UBA6265;g__LC2-1;s__	0	0	0	0	0
GCA_030773815.1_ASM3077381v1_genomic.fna	d__Bacteria;p__Chloroflexota;c__Chloroflexia;o__Thermomicrobiales;f__UBA6265;g__LC2-1;s__LC2-1 sp016781925	0	0	0	0	0
GCA_023424355.1_ASM2342435v1_genomic.fna	d__Bacteria;p__Chloroflexota;c__Chloroflexia;o__Thermomicrobiales;f__UBA6265;g__UBA6265;s__	0	0	0	0	0
GCA_002440805.1_ASM244080v1_genomic.fna	d__Bacteria;p__Chloroflexota;c__Chloroflexia;o__Thermomicrobiales;f__UBA6265;g__UBA6265;s__UBA6265 sp002440805	0	0	0	0	0
GCA_033578755.1_ASM3357875v1_genomic.fna	d__Bacteria;p__Chloroflexota;c__Dehalococcoidia;o__;f__;g__;s__	0	1	0	0	0
GCA_030692095.1_ASM3069209v1_genomic.fna	d__Bacteria;p__Chloroflexota;c__Dehalococcoidia;o__;f__;g__;s__	0	0	0	0	0
GCA_026003895.1_ASM2600389v1_genomic.fna	d__Bacteria;p__Chloroflexota;c__Dehalococcoidia;o__;f__;g__;s__	0	1	0	0	0
GCA_963577225.1_CB27_AW.80_genomic.fna	d__Bacteria;p__Chloroflexota;c__Dehalococcoidia;o__Bin125;f__Bin125;g__;s__	0	0	0	0	0
GCA_958295515.1_odAgeOroi1.Dehalococcoidia_3.1_genomic.fna	d__Bacteria;p__Chloroflexota;c__Dehalococcoidia;o__Bin125;f__Bin125;g__;s__	0	0	0	0	0
GCA_963663235.1_odGeoParv2.Dehalococcoidia_2.1_genomic.fna	d__Bacteria;p__Chloroflexota;c__Dehalococcoidia;o__Bin125;f__Bin125;g__;s__	0	1	0	0	1
GCA_034428695.1_ASM3442869v1_genomic.fna	d__Bacteria;p__Chloroflexota;c__Dehalococcoidia;o__Bin125;f__Bin125;g__;s__	0	0	0	0	0
GCA_963663895.1_odXesBerg1.Dehalococcoidia_1.1_genomic.fna	d__Bacteria;p__Chloroflexota;c__Dehalococcoidia;o__Bin125;f__Bin125;g__;s__	0	0	0	0	0
GCA_027296805.1_ASM2729680v1_genomic.fna	d__Bacteria;p__Chloroflexota;c__Dehalococcoidia;o__Bin125;f__Bin125;g__;s__	0	0	0	0	0
GCA_022828105.1_ASM2282810v1_genomic.fna	d__Bacteria;p__Chloroflexota;c__Dehalococcoidia;o__Bin125;f__Bin125;g__Bin125;s__	0	0	0	0	0
GCA_022822855.1_ASM2282285v1_genomic.fna	d__Bacteria;p__Chloroflexota;c__Dehalococcoidia;o__Bin125;f__Bin125;g__Bin125;s__	0	0	0	0	0
GCA_022825265.1_ASM2282526v1_genomic.fna	d__Bacteria;p__Chloroflexota;c__Dehalococcoidia;o__Bin125;f__Bin125;g__Bin125;s__	0	0	0	0	0
GCA_022824765.1_ASM2282476v1_genomic.fna	d__Bacteria;p__Chloroflexota;c__Dehalococcoidia;o__Bin125;f__Bin125;g__Bin125;s__	0	0	0	0	0
GCA_028875225.1_ASM2887522v1_genomic.fna	d__Bacteria;p__Chloroflexota;c__Dehalococcoidia;o__Bin125;f__Bin125;g__Bin125;s__	0	0	0	0	0
GCA_022822375.1_ASM2282237v1_genomic.fna	d__Bacteria;p__Chloroflexota;c__Dehalococcoidia;o__Bin125;f__Bin125;g__Bin125;s__	0	0	0	0	0
GCA_963666795.1_odGeoParv2.Dehalococcoidia_5.1_genomic.fna	d__Bacteria;p__Chloroflexota;c__Dehalococcoidia;o__Bin125;f__Bin125;g__Bin125;s__	0	0	0	0	0
GCA_022825855.1_ASM2282585v1_genomic.fna	d__Bacteria;p__Chloroflexota;c__Dehalococcoidia;o__Bin125;f__Bin125;g__Bin125;s__	0	0	0	0	0
GCA_028873865.1_ASM2887386v1_genomic.fna	d__Bacteria;p__Chloroflexota;c__Dehalococcoidia;o__Bin125;f__Bin125;g__Bin125;s__	0	0	0	0	0
GCA_034421135.1_ASM3442113v1_genomic.fna	d__Bacteria;p__Chloroflexota;c__Dehalococcoidia;o__Bin125;f__Bin125;g__Bin125;s__	0	0	0	0	0
GCA_963422755.1_ooCorCand1.Dehalococcoidia_3.1_genomic.fna	d__Bacteria;p__Chloroflexota;c__Dehalococcoidia;o__Bin125;f__Bin125;g__Bin125;s__	0	0	0	0	0
GCA_028874365.1_ASM2887436v1_genomic.fna	d__Bacteria;p__Chloroflexota;c__Dehalococcoidia;o__Bin125;f__Bin125;g__Bin125;s__	0	0	0	0	0
GCA_012270725.1_ASM1227072v1_genomic.fna	d__Bacteria;p__Chloroflexota;c__Dehalococcoidia;o__Bin125;f__Bin125;g__Bin125;s__	0	0	0	0	0
GCA_034428415.1_ASM3442841v1_genomic.fna	d__Bacteria;p__Chloroflexota;c__Dehalococcoidia;o__Bin125;f__Bin125;g__Bin125;s__	0	0	0	0	0
GCA_963663185.1_odSpoOffi2.Dehalococcoidia_11.1_genomic.fna	d__Bacteria;p__Chloroflexota;c__Dehalococcoidia;o__Bin125;f__Bin125;g__Bin125;s__	0	0	0	0	0
GCA_026705105.1_ASM2670510v1_genomic.fna	d__Bacteria;p__Chloroflexota;c__Dehalococcoidia;o__Bin125;f__Bin125;g__Bin125;s__	0	0	0	0	0
GCA_022826965.1_ASM2282696v1_genomic.fna	d__Bacteria;p__Chloroflexota;c__Dehalococcoidia;o__Bin125;f__Bin125;g__Bin125;s__	0	0	0	0	0
GCA_963555985.2_odXesBerg1.Dehalococcoidia_2.2_genomic.fna	d__Bacteria;p__Chloroflexota;c__Dehalococcoidia;o__Bin125;f__Bin125;g__Bin125;s__	0	0	0	0	0
GCA_002239025.1_ASM223902v1_genomic.fna	d__Bacteria;p__Chloroflexota;c__Dehalococcoidia;o__Bin125;f__Bin125;g__Bin125;s__Bin125 sp002239025	0	0	0	0	0
GCA_007571275.1_ASM757127v1_genomic.fna	d__Bacteria;p__Chloroflexota;c__Dehalococcoidia;o__Bin125;f__Bin125;g__Bin125;s__Bin125 sp007571275	0	0	0	0	0
GCA_009840315.1_ASM984031v1_genomic.fna	d__Bacteria;p__Chloroflexota;c__Dehalococcoidia;o__Bin125;f__Bin125;g__Bin125;s__Bin125 sp009838735	0	0	0	0	0
GCA_009841545.1_ASM984154v1_genomic.fna	d__Bacteria;p__Chloroflexota;c__Dehalococcoidia;o__Bin125;f__Bin125;g__Bin125;s__Bin125 sp009838735	0	0	0	0	0
GCA_009839235.1_ASM983923v1_genomic.fna	d__Bacteria;p__Chloroflexota;c__Dehalococcoidia;o__Bin125;f__Bin125;g__Bin125;s__Bin125 sp009838735	0	0	0	0	0
GCA_028875585.1_ASM2887558v1_genomic.fna	d__Bacteria;p__Chloroflexota;c__Dehalococcoidia;o__Bin125;f__Bin125;g__Bin125;s__Bin125 sp009838735	0	0	0	0	0
GCA_028873895.1_ASM2887389v1_genomic.fna	d__Bacteria;p__Chloroflexota;c__Dehalococcoidia;o__Bin125;f__Bin125;g__Bin125;s__Bin125 sp009838735	0	0	0	0	0
GCA_009836695.1_ASM983669v1_genomic.fna	d__Bacteria;p__Chloroflexota;c__Dehalococcoidia;o__Bin125;f__Bin125;g__Bin125;s__Bin125 sp009838735	0	0	0	0	0
GCA_009845885.1_ASM984588v1_genomic.fna	d__Bacteria;p__Chloroflexota;c__Dehalococcoidia;o__Bin125;f__Bin125;g__Bin125;s__Bin125 sp009838735	0	0	0	0	0
GCA_026702785.1_ASM2670278v1_genomic.fna	d__Bacteria;p__Chloroflexota;c__Dehalococcoidia;o__Bin125;f__Bin125;g__Bin125;s__Bin125 sp009838915	0	0	0	0	0
GCA_963662615.1_odGeoParv2.Dehalococcoidia_6.1_genomic.fna	d__Bacteria;p__Chloroflexota;c__Dehalococcoidia;o__Bin125;f__Bin125;g__TK10-74A;s__	0	1	0	0	0
GCA_009837595.1_ASM983759v1_genomic.fna	d__Bacteria;p__Chloroflexota;c__Dehalococcoidia;o__Bin125;f__Bin125;g__TK10-74A;s__	0	0	0	0	0
GCA_026707335.1_ASM2670733v1_genomic.fna	d__Bacteria;p__Chloroflexota;c__Dehalococcoidia;o__Bin125;f__Bin125;g__TK10-74A;s__	0	0	0	0	0
GCA_963664645.1_odXesBerg1.Dehalococcoidia_3.1_genomic.fna	d__Bacteria;p__Chloroflexota;c__Dehalococcoidia;o__Bin125;f__Bin125;g__TK10-74A;s__	0	0	0	0	0
GCA_028875435.1_ASM2887543v1_genomic.fna	d__Bacteria;p__Chloroflexota;c__Dehalococcoidia;o__Bin125;f__Bin125;g__TK10-74A;s__	0	0	0	0	0
GCA_003228175.2_ASM322817v2_genomic.fna	d__Bacteria;p__Chloroflexota;c__Dehalococcoidia;o__Bin125;f__Bin125;g__TK10-74A;s__TK10-74A sp003228175	0	0	0	0	0
GCA_030665535.1_ASM3066553v1_genomic.fna	d__Bacteria;p__Chloroflexota;c__Dehalococcoidia;o__Dehalococcoidales;f__;g__;s__	0	0	0	0	0
GCA_020353235.1_ASM2035323v1_genomic.fna	d__Bacteria;p__Chloroflexota;c__Dehalococcoidia;o__Dehalococcoidales;f__;g__;s__	0	0	0	1	0
GCA_035528295.1_ASM3552829v1_genomic.fna	d__Bacteria;p__Chloroflexota;c__Dehalococcoidia;o__Dehalococcoidales;f__ARS1013;g__;s__	0	0	0	1	0
GCA_030641585.1_ASM3064158v1_genomic.fna	d__Bacteria;p__Chloroflexota;c__Dehalococcoidia;o__Dehalococcoidales;f__ARS1013;g__ARS1013;s__	0	0	0	1	0
GCA_030620035.1_ASM3062003v1_genomic.fna	d__Bacteria;p__Chloroflexota;c__Dehalococcoidia;o__Dehalococcoidales;f__ARS1013;g__ARS1013;s__	0	0	0	0	0
GCA_913046255.1_ERR599062_bin.89_MetaBAT_v2.12.1_MAG_genomic.fna	d__Bacteria;p__Chloroflexota;c__Dehalococcoidia;o__Dehalococcoidales;f__ARS1013;g__ARS1013;s__	0	0	0	0	0
GCA_028715925.1_ASM2871592v1_genomic.fna	d__Bacteria;p__Chloroflexota;c__Dehalococcoidia;o__Dehalococcoidales;f__CSSed11-197;g__;s__	0	0	0	0	0
GCA_028716145.1_ASM2871614v1_genomic.fna	d__Bacteria;p__Chloroflexota;c__Dehalococcoidia;o__Dehalococcoidales;f__CSSed11-197;g__CSSed11-197;s__	0	0	0	0	0
GCA_028705415.1_ASM2870541v1_genomic.fna	d__Bacteria;p__Chloroflexota;c__Dehalococcoidia;o__Dehalococcoidales;f__CSSed11-197;g__CSSed11-197;s__	0	0	0	0	0
GCA_028717385.1_ASM2871738v1_genomic.fna	d__Bacteria;p__Chloroflexota;c__Dehalococcoidia;o__Dehalococcoidales;f__CSSed11-197;g__CSSed11-197;s__	0	0	0	0	0
GCA_003552785.1_ASM355278v1_genomic.fna	d__Bacteria;p__Chloroflexota;c__Dehalococcoidia;o__Dehalococcoidales;f__CSSed11-197;g__CSSed11-197;s__CSSed11-197 sp003552785	0	0	0	0	0
GCA_003563865.1_ASM356386v1_genomic.fna	d__Bacteria;p__Chloroflexota;c__Dehalococcoidia;o__Dehalococcoidales;f__CSSed11-197;g__CSSed11-197;s__CSSed11-197 sp003563865	0	0	0	0	0
GCA_016928015.1_ASM1692801v1_genomic.fna	d__Bacteria;p__Chloroflexota;c__Dehalococcoidia;o__Dehalococcoidales;f__CSSed11-197;g__CSSed11-197;s__CSSed11-197 sp016928015	0	0	0	1	0
GCA_034411935.1_ASM3441193v1_genomic.fna	d__Bacteria;p__Chloroflexota;c__Dehalococcoidia;o__Dehalococcoidales;f__Dehalococcoidaceae;g__;s__	0	0	0	1	0
GCA_037928575.1_ASM3792857v1_genomic.fna	d__Bacteria;p__Chloroflexota;c__Dehalococcoidia;o__Dehalococcoidales;f__Dehalococcoidaceae;g__Dehalococcoides;s__Dehalococcoides mccartyi	0	0	0	1	0
GCA_001889305.1_ASM188930v1_genomic.fna	d__Bacteria;p__Chloroflexota;c__Dehalococcoidia;o__Dehalococcoidales;f__Dehalococcoidaceae;g__Dehalococcoides;s__Dehalococcoides mccartyi_A	0	0	0	1	0
GCA_001610775.1_ASM161077v1_genomic.fna	d__Bacteria;p__Chloroflexota;c__Dehalococcoidia;o__Dehalococcoidales;f__Dehalococcoidaceae;g__Dehalococcoides;s__Dehalococcoides mccartyi_B	0	0	0	1	0
GCA_038562425.1_ASM3856242v1_genomic.fna	d__Bacteria;p__Chloroflexota;c__Dehalococcoidia;o__Dehalococcoidales;f__Dehalococcoidaceae;g__Dehalogenimonas;s__	0	0	0	1	0
GCA_039749495.1_ASM3974949v1_genomic.fna	d__Bacteria;p__Chloroflexota;c__Dehalococcoidia;o__Dehalococcoidales;f__Dehalococcoidaceae;g__Dehalogenimonas;s__	0	0	0	1	0
[truncated: 1,781 more rows]

## Sheet: Chloroflexota_TXS_Clusters
GCA_035299885.1_ASM3529988v1_genomic.fna	d__Bacteria;p__Chloroflexota;c__;o__;f__;g__;s__	2	GCA_035299885.1_ASM3529988v1_genomic.fna_Tad_3_1	HFFFJEIL_01297; HFFFJEIL_01298; HFFFJEIL_01299; HFFFJEIL_01300; HFFFJEIL_01301; HFFFJEIL_01302; HFFFJEIL_01303; HFFFJEIL_01304; HFFFJEIL_01305;	Tad_flp; Tad_flp; Tad_tadV; Tad_tadE; Tad_tadE; Tad_tadG; Tad_rcpC; Tad_tadZ; Tad_tadA;
GCA_035299885.1_ASM3529988v1_genomic.fna	d__Bacteria;p__Chloroflexota;c__;o__;f__;g__;s__	2	GCA_035299885.1_ASM3529988v1_genomic.fna_Tad_3_2	HFFFJEIL_04612; HFFFJEIL_04613; HFFFJEIL_04614;	Tad_tadA; Tad_tadB; Tad_tadC;
GCA_036844545.1_ASM3684454v1_genomic.fna	d__Bacteria;p__Chloroflexota;c__;o__;f__;g__;s__	0	NO CLUSTER
GCA_039028115.1_ASM3902811v1_genomic.fna	d__Bacteria;p__Chloroflexota;c__Anaerolineae;o__4572-78;f__4572-78;g__;s__	0	NO CLUSTER
GCA_029932075.1_ASM2993207v1_genomic.fna	d__Bacteria;p__Chloroflexota;c__Anaerolineae;o__4572-78;f__4572-78;g__4572-78;s__4572-78 sp002084875	0	NO CLUSTER
GCA_024278015.1_ASM2427801v1_genomic.fna	d__Bacteria;p__Chloroflexota;c__Anaerolineae;o__4572-78;f__4572-78;g__DUEH01;s__	4	GCA_024278015.1_ASM2427801v1_genomic.fna_Flagellum_1_4	EEPLMPLA_02633; EEPLMPLA_02636; EEPLMPLA_02640;	Flg_flgB; Flg_sctN_FLG; Flg_sctJ_FLG;
GCA_024278015.1_ASM2427801v1_genomic.fna	d__Bacteria;p__Chloroflexota;c__Anaerolineae;o__4572-78;f__4572-78;g__DUEH01;s__	4	GCA_024278015.1_ASM2427801v1_genomic.fna_Flagellum_1_2	EEPLMPLA_01094; EEPLMPLA_01101; EEPLMPLA_01102;	Flg_sctQ_FLG; Flg_flgC; Flg_fliE;
GCA_024278015.1_ASM2427801v1_genomic.fna	d__Bacteria;p__Chloroflexota;c__Anaerolineae;o__4572-78;f__4572-78;g__DUEH01;s__	4	GCA_024278015.1_ASM2427801v1_genomic.fna_Flagellum_1_3	EEPLMPLA_01166; EEPLMPLA_01167; EEPLMPLA_01169;	Flg_sctS_FLG; Flg_sctR_FLG; Flg_sctQ_FLG;
GCA_024278015.1_ASM2427801v1_genomic.fna	d__Bacteria;p__Chloroflexota;c__Anaerolineae;o__4572-78;f__4572-78;g__DUEH01;s__	4	GCA_024278015.1_ASM2427801v1_genomic.fna_Flagellum_1_1	EEPLMPLA_00749; EEPLMPLA_00750; EEPLMPLA_00752;	Flg_sctT_FLG; Flg_sctU_FLG; Flg_sctV_FLG;
GCA_024278725.1_ASM2427872v1_genomic.fna	d__Bacteria;p__Chloroflexota;c__Anaerolineae;o__4572-78;f__4572-78;g__DUEH01;s__	2	GCA_024278725.1_ASM2427872v1_genomic.fna_Flagellum_1_2	AJACIFHG_03162; AJACIFHG_03163; AJACIFHG_03164; AJACIFHG_03170; AJACIFHG_03171; AJACIFHG_03173; AJACIFHG_03174; AJACIFHG_03177; AJACIFHG_03178; AJACIFHG_03179;	Flg_sctJ_FLG; Flg_fliE; Flg_flgC; Flg_sctQ_FLG; Flg_sctQ_FLG; Flg_sctR_FLG; Flg_sctS_FLG; Flg_sctT_FLG; Flg_sctU_FLG; Flg_sctV_FLG;
GCA_024278725.1_ASM2427872v1_genomic.fna	d__Bacteria;p__Chloroflexota;c__Anaerolineae;o__4572-78;f__4572-78;g__DUEH01;s__	2	GCA_024278725.1_ASM2427872v1_genomic.fna_Flagellum_1_1	AJACIFHG_01547; AJACIFHG_01549;	Flg_sctN_FLG; Flg_sctN_FLG;
GCA_027022125.1_ASM2702212v1_genomic.fna	d__Bacteria;p__Chloroflexota;c__Anaerolineae;o__4572-78;f__4572-78;g__DUEH01;s__	0	NO CLUSTER
GCA_020719645.1_ASM2071964v1_genomic.fna	d__Bacteria;p__Chloroflexota;c__Anaerolineae;o__4572-78;f__J111;g__;s__	0	NO CLUSTER
GCA_020719685.1_ASM2071968v1_genomic.fna	d__Bacteria;p__Chloroflexota;c__Anaerolineae;o__4572-78;f__J111;g__;s__	0	NO CLUSTER
GCA_034409055.1_ASM3440905v1_genomic.fna	d__Bacteria;p__Chloroflexota;c__Anaerolineae;o__4572-78;f__J111;g__;s__	0	NO CLUSTER
GCA_034435175.1_ASM3443517v1_genomic.fna	d__Bacteria;p__Chloroflexota;c__Anaerolineae;o__4572-78;f__J111;g__;s__	0	NO CLUSTER
GCA_023382535.1_ASM2338253v1_genomic.fna	d__Bacteria;p__Chloroflexota;c__Anaerolineae;o__4572-78;f__J111;g__DSQQ01;s__	4	GCA_023382535.1_ASM2338253v1_genomic.fna_Flagellum_1_1	JPHCIMHB_00646; JPHCIMHB_00648; JPHCIMHB_00649; JPHCIMHB_00656; JPHCIMHB_00657; JPHCIMHB_00660; JPHCIMHB_00661; JPHCIMHB_00667; JPHCIMHB_00668; JPHCIMHB_00669; JPHCIMHB_00673; JPHCIMHB_00676;	Flg_sctV_FLG; Flg_sctU_FLG; Flg_sctT_FLG; Flg_sctS_FLG; Flg_sctR_FLG; Flg_sctQ_FLG; Flg_sctQ_FLG; Flg_flgC; Flg_fliE; Flg_sctJ_FLG; Flg_sctN_FLG; Flg_flgB;
GCA_023382535.1_ASM2338253v1_genomic.fna	d__Bacteria;p__Chloroflexota;c__Anaerolineae;o__4572-78;f__J111;g__DSQQ01;s__	4	GCA_023382535.1_ASM2338253v1_genomic.fna_Tad_5_1	JPHCIMHB_02382; JPHCIMHB_02383;	Tad_flp; Tad_flp;
GCA_023382535.1_ASM2338253v1_genomic.fna	d__Bacteria;p__Chloroflexota;c__Anaerolineae;o__4572-78;f__J111;g__DSQQ01;s__	4	GCA_023382535.1_ASM2338253v1_genomic.fna_Tad_5_2	JPHCIMHB_07671; JPHCIMHB_07675;	Tad_tadE; Tad_tadE;
GCA_023382535.1_ASM2338253v1_genomic.fna	d__Bacteria;p__Chloroflexota;c__Anaerolineae;o__4572-78;f__J111;g__DSQQ01;s__	4	GCA_023382535.1_ASM2338253v1_genomic.fna_Tad_5_3	JPHCIMHB_07972; JPHCIMHB_07973; JPHCIMHB_07974; JPHCIMHB_07975;	Tad_tadZ; Tad_tadA; Tad_tadB; Tad_tadC;
GCA_023151115.1_ASM2315111v1_genomic.fna	d__Bacteria;p__Chloroflexota;c__Anaerolineae;o__4572-78;f__J111;g__DSQQ01;s__DSQQ01 sp011370265	2	GCA_023151115.1_ASM2315111v1_genomic.fna_Tad_1_2	CDNFJJMK_02378; CDNFJJMK_02379;	Tad_flp; Tad_flp;
GCA_023151115.1_ASM2315111v1_genomic.fna	d__Bacteria;p__Chloroflexota;c__Anaerolineae;o__4572-78;f__J111;g__DSQQ01;s__DSQQ01 sp011370265	2	GCA_023151115.1_ASM2315111v1_genomic.fna_Tad_1_1	CDNFJJMK_01361; CDNFJJMK_01362; CDNFJJMK_01363; CDNFJJMK_01364; CDNFJJMK_01366; CDNFJJMK_01370;	Tad_tadC; Tad_tadB; Tad_tadA; Tad_tadZ; Tad_tadE; Tad_tadE;
GCA_012032575.1_ASM1203257v1_genomic.fna	d__Bacteria;p__Chloroflexota;c__Anaerolineae;o__4572-78;f__J111;g__DSQQ01;s__DSQQ01 sp012032575	4	GCA_012032575.1_ASM1203257v1_genomic.fna_Flagellum_1_1	IPKBNFED_03047; IPKBNFED_03049; IPKBNFED_03050; IPKBNFED_03054; IPKBNFED_03055; IPKBNFED_03057; IPKBNFED_03058; IPKBNFED_03064; IPKBNFED_03065; IPKBNFED_03066; IPKBNFED_03072; IPKBNFED_03075;	Flg_sctV_FLG; Flg_sctU_FLG; Flg_sctT_FLG; Flg_sctS_FLG; Flg_sctR_FLG; Flg_sctQ_FLG; Flg_sctQ_FLG; Flg_flgC; Flg_fliE; Flg_sctJ_FLG; Flg_sctN_FLG; Flg_flgB;
GCA_012032575.1_ASM1203257v1_genomic.fna	d__Bacteria;p__Chloroflexota;c__Anaerolineae;o__4572-78;f__J111;g__DSQQ01;s__DSQQ01 sp012032575	4	GCA_012032575.1_ASM1203257v1_genomic.fna_Tad_2_3	IPKBNFED_04822; IPKBNFED_04823;	Tad_flp; Tad_flp;
GCA_012032575.1_ASM1203257v1_genomic.fna	d__Bacteria;p__Chloroflexota;c__Anaerolineae;o__4572-78;f__J111;g__DSQQ01;s__DSQQ01 sp012032575	4	GCA_012032575.1_ASM1203257v1_genomic.fna_Tad_2_1	IPKBNFED_00484; IPKBNFED_00485; IPKBNFED_00486; IPKBNFED_00487;	Tad_tadZ; Tad_tadA; Tad_tadB; Tad_tadC;
GCA_012032575.1_ASM1203257v1_genomic.fna	d__Bacteria;p__Chloroflexota;c__Anaerolineae;o__4572-78;f__J111;g__DSQQ01;s__DSQQ01 sp012032575	4	GCA_012032575.1_ASM1203257v1_genomic.fna_Tad_2_2	IPKBNFED_02762; IPKBNFED_02764;	Tad_tadZ; Tad_tadD;
GCA_015075185.1_ASM1507518v1_genomic.fna	d__Bacteria;p__Chloroflexota;c__Anaerolineae;o__4572-78;f__J111;g__DSQQ01;s__DSQQ01 sp015075185	2	GCA_015075185.1_ASM1507518v1_genomic.fna_Tad_1_2	LJMLPMAP_02568; LJMLPMAP_02569;	Tad_flp; Tad_flp;
GCA_015075185.1_ASM1507518v1_genomic.fna	d__Bacteria;p__Chloroflexota;c__Anaerolineae;o__4572-78;f__J111;g__DSQQ01;s__DSQQ01 sp015075185	2	GCA_015075185.1_ASM1507518v1_genomic.fna_Tad_1_1	LJMLPMAP_00786; LJMLPMAP_00787; LJMLPMAP_00788; LJMLPMAP_00789; LJMLPMAP_00791; LJMLPMAP_00795;	Tad_tadC; Tad_tadB; Tad_tadA; Tad_tadZ; Tad_tadE; Tad_tadE;
GCA_015075405.1_ASM1507540v1_genomic.fna	d__Bacteria;p__Chloroflexota;c__Anaerolineae;o__4572-78;f__J111;g__DSQQ01;s__DSQQ01 sp015075405	2	GCA_015075405.1_ASM1507540v1_genomic.fna_Tad_1_2	IFLCEFKN_07727; IFLCEFKN_07728;	Tad_tadD; Tad_tadZ;
GCA_015075405.1_ASM1507540v1_genomic.fna	d__Bacteria;p__Chloroflexota;c__Anaerolineae;o__4572-78;f__J111;g__DSQQ01;s__DSQQ01 sp015075405	2	GCA_015075405.1_ASM1507540v1_genomic.fna_Tad_1_1	IFLCEFKN_01518; IFLCEFKN_01522; IFLCEFKN_01524; IFLCEFKN_01525; IFLCEFKN_01526; IFLCEFKN_01527;	Tad_tadE; Tad_tadE; Tad_tadZ; Tad_tadA; Tad_tadB; Tad_tadC;
GCA_016860845.1_ASM1686084v1_genomic.fna	d__Bacteria;p__Chloroflexota;c__Anaerolineae;o__4572-78;f__J111;g__DSQQ01;s__DSQQ01 sp016860845	0	NO CLUSTER
GCA_020433805.1_ASM2043380v1_genomic.fna	d__Bacteria;p__Chloroflexota;c__Anaerolineae;o__4572-78;f__J111;g__J095;s__	2	GCA_020433805.1_ASM2043380v1_genomic.fna_Tad_1_2	NLLKDBEK_00735; NLLKDBEK_00736; NLLKDBEK_00737; NLLKDBEK_00738;	Tad_tadC; Tad_tadB; Tad_tadZ; Tad_rcpC;
GCA_020433805.1_ASM2043380v1_genomic.fna	d__Bacteria;p__Chloroflexota;c__Anaerolineae;o__4572-78;f__J111;g__J095;s__	2	GCA_020433805.1_ASM2043380v1_genomic.fna_Tad_1_1	NLLKDBEK_00193; NLLKDBEK_00195; NLLKDBEK_00196; NLLKDBEK_00197; NLLKDBEK_00198;	Tad_tadE; Tad_tadZ; Tad_tadA; Tad_tadB; Tad_tadC;
GCA_020433835.1_ASM2043383v1_genomic.fna	d__Bacteria;p__Chloroflexota;c__Anaerolineae;o__4572-78;f__J111;g__J095;s__	0	NO CLUSTER
GCA_020634855.1_ASM2063485v1_genomic.fna	d__Bacteria;p__Chloroflexota;c__Anaerolineae;o__4572-78;f__J111;g__J095;s__	2	GCA_020634855.1_ASM2063485v1_genomic.fna_Tad_1_2	HNPAEFLO_03957; HNPAEFLO_03958; HNPAEFLO_03960; HNPAEFLO_03962; HNPAEFLO_03963;	Tad_tadC; Tad_tadB; Tad_rcpC; Tad_tadE; Tad_tadE;
GCA_020634855.1_ASM2063485v1_genomic.fna	d__Bacteria;p__Chloroflexota;c__Anaerolineae;o__4572-78;f__J111;g__J095;s__	2	GCA_020634855.1_ASM2063485v1_genomic.fna_Tad_1_1	HNPAEFLO_00030; HNPAEFLO_00031; HNPAEFLO_00032; HNPAEFLO_00033;	Tad_tadZ; Tad_tadA; Tad_tadB; Tad_tadC;
GCA_024277275.1_ASM2427727v1_genomic.fna	d__Bacteria;p__Chloroflexota;c__Anaerolineae;o__4572-78;f__J111;g__J095;s__	3	GCA_024277275.1_ASM2427727v1_genomic.fna_Tad_1_1	OPFABEJK_01725; OPFABEJK_01726; OPFABEJK_01727; OPFABEJK_01728;	Tad_tadC; Tad_tadB; Tad_tadA; Tad_tadZ;
GCA_024277275.1_ASM2427727v1_genomic.fna	d__Bacteria;p__Chloroflexota;c__Anaerolineae;o__4572-78;f__J111;g__J095;s__	3	GCA_024277275.1_ASM2427727v1_genomic.fna_Tad_1_2	OPFABEJK_04488; OPFABEJK_04492;	Tad_tadD; Tad_tadZ;
GCA_024277275.1_ASM2427727v1_genomic.fna	d__Bacteria;p__Chloroflexota;c__Anaerolineae;o__4572-78;f__J111;g__J095;s__	3	GCA_024277275.1_ASM2427727v1_genomic.fna_Tad_1_3	OPFABEJK_04519; OPFABEJK_04524;	Tad_tadE; Tad_tadB;
GCA_030377865.1_ASM3037786v1_genomic.fna	d__Bacteria;p__Chloroflexota;c__Anaerolineae;o__4572-78;f__J111;g__J095;s__	0	NO CLUSTER
GCA_034429375.1_ASM3442937v1_genomic.fna	d__Bacteria;p__Chloroflexota;c__Anaerolineae;o__4572-78;f__J111;g__J095;s__	0	NO CLUSTER
GCA_937864185.1_SRR2107183_bin.79_CONCOCT_v1.1_MAG_genomic.fna	d__Bacteria;p__Chloroflexota;c__Anaerolineae;o__4572-78;f__J111;g__J095;s__	2	GCA_937864185.1_SRR2107183_bin.79_CONCOCT_v1.1_MAG_genomic.fna_Flagellum_1_1	PGLKDNKB_02546; PGLKDNKB_02549; PGLKDNKB_02552; PGLKDNKB_02553; PGLKDNKB_02554; PGLKDNKB_02560; PGLKDNKB_02561; PGLKDNKB_02563; PGLKDNKB_02564;	Flg_flgB; Flg_sctN_FLG; Flg_sctJ_FLG; Flg_fliE; Flg_flgC; Flg_sctQ_FLG; Flg_sctQ_FLG; Flg_sctR_FLG; Flg_sctS_FLG;
GCA_937864185.1_SRR2107183_bin.79_CONCOCT_v1.1_MAG_genomic.fna	d__Bacteria;p__Chloroflexota;c__Anaerolineae;o__4572-78;f__J111;g__J095;s__	2	GCA_937864185.1_SRR2107183_bin.79_CONCOCT_v1.1_MAG_genomic.fna_Flagellum_1_2	PGLKDNKB_02866; PGLKDNKB_02867; PGLKDNKB_02869;	Flg_sctT_FLG; Flg_sctU_FLG; Flg_sctV_FLG;
GCA_003695455.1_ASM369545v1_genomic.fna	d__Bacteria;p__Chloroflexota;c__Anaerolineae;o__4572-78;f__J111;g__J095;s__J095 sp003695455	0	NO CLUSTER
GCA_034435755.1_ASM3443575v1_genomic.fna	d__Bacteria;p__Chloroflexota;c__Anaerolineae;o__4572-78;f__J111;g__J111;s__J111 sp003694775	0	NO CLUSTER
GCA_016926805.1_ASM1692680v1_genomic.fna	d__Bacteria;p__Chloroflexota;c__Anaerolineae;o__4572-78;f__J111;g__JAFGNV01;s__JAFGNV01 sp016926805	0	NO CLUSTER
GCA_016931895.1_ASM1693189v1_genomic.fna	d__Bacteria;p__Chloroflexota;c__Anaerolineae;o__4572-78;f__J111;g__JAFGNV01;s__JAFGNV01 sp016931895	0	NO CLUSTER
GCA_020343875.1_ASM2034387v1_genomic.fna	d__Bacteria;p__Chloroflexota;c__Anaerolineae;o__4572-78;f__NAK82;g__;s__	3	GCA_020343875.1_ASM2034387v1_genomic.fna_Tad_1_3	PEOIJHHJ_04265; PEOIJHHJ_04266;	Tad_flp; Tad_flp;
GCA_020343875.1_ASM2034387v1_genomic.fna	d__Bacteria;p__Chloroflexota;c__Anaerolineae;o__4572-78;f__NAK82;g__;s__	3	GCA_020343875.1_ASM2034387v1_genomic.fna_Tad_1_2	PEOIJHHJ_04144; PEOIJHHJ_04145; PEOIJHHJ_04146;	Tad_tadB; Tad_tadA; Tad_tadZ;
GCA_020343875.1_ASM2034387v1_genomic.fna	d__Bacteria;p__Chloroflexota;c__Anaerolineae;o__4572-78;f__NAK82;g__;s__	3	GCA_020343875.1_ASM2034387v1_genomic.fna_Tad_1_1	PEOIJHHJ_03627; PEOIJHHJ_03628; PEOIJHHJ_03629; PEOIJHHJ_03630; PEOIJHHJ_03631;	Tad_tadZ; Tad_rcpC; Tad_tadG; Tad_tadE; Tad_tadE;
GCA_024276515.1_ASM2427651v1_genomic.fna	d__Bacteria;p__Chloroflexota;c__Anaerolineae;o__4572-78;f__NAK82;g__;s__	0	NO CLUSTER
GCA_024643945.1_ASM2464394v1_genomic.fna	d__Bacteria;p__Chloroflexota;c__Anaerolineae;o__4572-78;f__NAK82;g__;s__	0	NO CLUSTER
GCA_034412795.1_ASM3441279v1_genomic.fna	d__Bacteria;p__Chloroflexota;c__Anaerolineae;o__4572-78;f__NAK82;g__;s__	1	GCA_034412795.1_ASM3441279v1_genomic.fna_Tad_1_1	DGDCDELK_04779; DGDCDELK_04780; DGDCDELK_04786; DGDCDELK_04787; DGDCDELK_04788; DGDCDELK_04789;	Tad_flp; Tad_tadE; Tad_tadZ; Tad_tadA; Tad_tadB; Tad_tadC;
GCA_034415575.1_ASM3441557v1_genomic.fna	d__Bacteria;p__Chloroflexota;c__Anaerolineae;o__4572-78;f__NAK82;g__;s__	1	GCA_034415575.1_ASM3441557v1_genomic.fna_Tad_1_1	MLKIEJJN_06781; MLKIEJJN_06782; MLKIEJJN_06785; MLKIEJJN_06788; MLKIEJJN_06789; MLKIEJJN_06790; MLKIEJJN_06791;	Tad_flp; Tad_tadE; Tad_tadE; Tad_tadZ; Tad_tadA; Tad_tadB; Tad_tadC;
GCA_034435335.1_ASM3443533v1_genomic.fna	d__Bacteria;p__Chloroflexota;c__Anaerolineae;o__4572-78;f__NAK82;g__;s__	2	GCA_034435335.1_ASM3443533v1_genomic.fna_Tad_2_1	CGONPGID_04995; CGONPGID_04996; CGONPGID_04997; CGONPGID_04998;	Tad_tadC; Tad_tadB; Tad_tadA; Tad_tadZ;
GCA_034435335.1_ASM3443533v1_genomic.fna	d__Bacteria;p__Chloroflexota;c__Anaerolineae;o__4572-78;f__NAK82;g__;s__	2	GCA_034435335.1_ASM3443533v1_genomic.fna_Tad_2_2	CGONPGID_05005; CGONPGID_05006;	Tad_tadE; Tad_flp;
GCA_037382665.1_ASM3738266v1_genomic.fna	d__Bacteria;p__Chloroflexota;c__Anaerolineae;o__4572-78;f__NAK82;g__;s__	0	NO CLUSTER
GCA_033581315.1_ASM3358131v1_genomic.fna	d__Bacteria;p__Chloroflexota;c__Anaerolineae;o__4572-78;f__NAK82;g__NAK82;s__	0	NO CLUSTER
GCA_034436775.1_ASM3443677v1_genomic.fna	d__Bacteria;p__Chloroflexota;c__Anaerolineae;o__4572-78;f__NAK82;g__NAK82;s__	0	NO CLUSTER
GCA_036172345.1_ASM3617234v1_genomic.fna	d__Bacteria;p__Chloroflexota;c__Anaerolineae;o__4572-78;f__NAK82;g__NAK82;s__	3	GCA_036172345.1_ASM3617234v1_genomic.fna_Tad_1_3	NCPIBJNM_01916; NCPIBJNM_01917;	Tad_tadA; Tad_tadZ;
GCA_036172345.1_ASM3617234v1_genomic.fna	d__Bacteria;p__Chloroflexota;c__Anaerolineae;o__4572-78;f__NAK82;g__NAK82;s__	3	GCA_036172345.1_ASM3617234v1_genomic.fna_Tad_1_1	NCPIBJNM_00198; NCPIBJNM_00199;	Tad_tadB; Tad_tadC;
GCA_036172345.1_ASM3617234v1_genomic.fna	d__Bacteria;p__Chloroflexota;c__Anaerolineae;o__4572-78;f__NAK82;g__NAK82;s__	3	GCA_036172345.1_ASM3617234v1_genomic.fna_Tad_1_2	NCPIBJNM_01883; NCPIBJNM_01884; NCPIBJNM_01885;	Tad_tadV; Tad_tadE; Tad_tadE;
GCA_036787435.1_ASM3678743v1_genomic.fna	d__Bacteria;p__Chloroflexota;c__Anaerolineae;o__4572-78;f__NAK82;g__NAK82;s__	1	GCA_036787435.1_ASM3678743v1_genomic.fna_Tad_1_1	NPIHKADK_00379; NPIHKADK_00380; NPIHKADK_00381; NPIHKADK_00382; NPIHKADK_00384; NPIHKADK_00385; NPIHKADK_00387; NPIHKADK_00390; NPIHKADK_00392;	Tad_flp; Tad_tadE; Tad_rcpC; Tad_tadZ; Tad_tadB; Tad_tadC; Tad_tadA; Tad_tadE; Tad_tadV;
GCA_003130875.1_ASM313087v1_genomic.fna	d__Bacteria;p__Chloroflexota;c__Anaerolineae;o__4572-78;f__NAK82;g__NAK82;s__NAK82 sp003130875	0	NO CLUSTER
GCA_020634115.1_ASM2063411v1_genomic.fna	d__Bacteria;p__Chloroflexota;c__Anaerolineae;o__Aggregatilineales;f__A4b;g__;s__	1	GCA_020634115.1_ASM2063411v1_genomic.fna_Archaeal-T4P_1_1	ADABAMKA_01436; ADABAMKA_01438; ADABAMKA_01439; ADABAMKA_01440; ADABAMKA_01441; ADABAMKA_01442;	Archaeal-T4P_arCOG01829_Pil; Archaeal-T4P_arCOG01822; Archaeal-T4P_arCOG01824; Archaeal-T4P_arCOG04148; Archaeal-T4P_arCOG01817_ATP; Archaeal-T4P_arCOG01809_IM;
GCA_020634135.1_ASM2063413v1_genomic.fna	d__Bacteria;p__Chloroflexota;c__Anaerolineae;o__Aggregatilineales;f__A4b;g__;s__	1	GCA_020634135.1_ASM2063413v1_genomic.fna_Archaeal-T4P_1_1	BJLNMIBL_03724; BJLNMIBL_03726; BJLNMIBL_03727; BJLNMIBL_03728; BJLNMIBL_03729; BJLNMIBL_03730;	Archaeal-T4P_arCOG01829_Pil; Archaeal-T4P_arCOG01822; Archaeal-T4P_arCOG01824; Archaeal-T4P_arCOG04148; Archaeal-T4P_arCOG01817_ATP; Archaeal-T4P_arCOG01809_IM;
GCA_022842885.1_ASM2284288v1_genomic.fna	d__Bacteria;p__Chloroflexota;c__Anaerolineae;o__Aggregatilineales;f__A4b;g__;s__	2	GCA_022842885.1_ASM2284288v1_genomic.fna_Tad_1_1	DNBCANDB_02387; DNBCANDB_02393;	Tad_rcpC; Tad_flp;
GCA_022842885.1_ASM2284288v1_genomic.fna	d__Bacteria;p__Chloroflexota;c__Anaerolineae;o__Aggregatilineales;f__A4b;g__;s__	2	GCA_022842885.1_ASM2284288v1_genomic.fna_Tad_1_2	DNBCANDB_02624; DNBCANDB_02625; DNBCANDB_02626; DNBCANDB_02627;	Tad_tadZ; Tad_tadA; Tad_tadB; Tad_tadC;
GCA_023430545.1_ASM2343054v1_genomic.fna	d__Bacteria;p__Chloroflexota;c__Anaerolineae;o__Aggregatilineales;f__A4b;g__;s__	0	NO CLUSTER
GCA_025454495.1_ASM2545449v1_genomic.fna	d__Bacteria;p__Chloroflexota;c__Anaerolineae;o__Aggregatilineales;f__A4b;g__;s__	0	NO CLUSTER
GCA_025454525.1_ASM2545452v1_genomic.fna	d__Bacteria;p__Chloroflexota;c__Anaerolineae;o__Aggregatilineales;f__A4b;g__;s__	0	NO CLUSTER
GCA_028284565.1_ASM2828456v1_genomic.fna	d__Bacteria;p__Chloroflexota;c__Anaerolineae;o__Aggregatilineales;f__A4b;g__;s__	0	NO CLUSTER
GCA_030950085.1_ASM3095008v1_genomic.fna	d__Bacteria;p__Chloroflexota;c__Anaerolineae;o__Aggregatilineales;f__A4b;g__;s__	0	NO CLUSTER
GCA_033579375.1_ASM3357937v1_genomic.fna	d__Bacteria;p__Chloroflexota;c__Anaerolineae;o__Aggregatilineales;f__A4b;g__;s__	0	NO CLUSTER
GCA_034432435.1_ASM3443243v1_genomic.fna	d__Bacteria;p__Chloroflexota;c__Anaerolineae;o__Aggregatilineales;f__A4b;g__;s__	0	NO CLUSTER
GCA_034435575.1_ASM3443557v1_genomic.fna	d__Bacteria;p__Chloroflexota;c__Anaerolineae;o__Aggregatilineales;f__A4b;g__;s__	0	NO CLUSTER
GCA_034435595.1_ASM3443559v1_genomic.fna	d__Bacteria;p__Chloroflexota;c__Anaerolineae;o__Aggregatilineales;f__A4b;g__;s__	0	NO CLUSTER
GCA_034436915.1_ASM3443691v1_genomic.fna	d__Bacteria;p__Chloroflexota;c__Anaerolineae;o__Aggregatilineales;f__A4b;g__;s__	0	NO CLUSTER
GCA_034437435.1_ASM3443743v1_genomic.fna	d__Bacteria;p__Chloroflexota;c__Anaerolineae;o__Aggregatilineales;f__A4b;g__;s__	0	NO CLUSTER
GCA_034437515.1_ASM3443751v1_genomic.fna	d__Bacteria;p__Chloroflexota;c__Anaerolineae;o__Aggregatilineales;f__A4b;g__;s__	0	NO CLUSTER
GCA_034437555.1_ASM3443755v1_genomic.fna	d__Bacteria;p__Chloroflexota;c__Anaerolineae;o__Aggregatilineales;f__A4b;g__;s__	0	NO CLUSTER
GCA_034437615.1_ASM3443761v1_genomic.fna	d__Bacteria;p__Chloroflexota;c__Anaerolineae;o__Aggregatilineales;f__A4b;g__;s__	0	NO CLUSTER
GCA_034437755.1_ASM3443775v1_genomic.fna	d__Bacteria;p__Chloroflexota;c__Anaerolineae;o__Aggregatilineales;f__A4b;g__;s__	0	NO CLUSTER
GCA_034437895.1_ASM3443789v1_genomic.fna	d__Bacteria;p__Chloroflexota;c__Anaerolineae;o__Aggregatilineales;f__A4b;g__;s__	0	NO CLUSTER
GCA_035436345.1_ASM3543634v1_genomic.fna	d__Bacteria;p__Chloroflexota;c__Anaerolineae;o__Aggregatilineales;f__A4b;g__;s__	0	NO CLUSTER
GCA_037441665.1_ASM3744166v1_genomic.fna	d__Bacteria;p__Chloroflexota;c__Anaerolineae;o__Aggregatilineales;f__A4b;g__;s__	0	NO CLUSTER
GCA_038522085.1_ASM3852208v1_genomic.fna	d__Bacteria;p__Chloroflexota;c__Anaerolineae;o__Aggregatilineales;f__A4b;g__;s__	3	GCA_038522085.1_ASM3852208v1_genomic.fna_Tad_1_2	JFPIFAEK_02299; JFPIFAEK_02300;	Tad_flp; Tad_flp;
GCA_038522085.1_ASM3852208v1_genomic.fna	d__Bacteria;p__Chloroflexota;c__Anaerolineae;o__Aggregatilineales;f__A4b;g__;s__	3	GCA_038522085.1_ASM3852208v1_genomic.fna_Tad_1_3	JFPIFAEK_04643; JFPIFAEK_04644;	Tad_tadE; Tad_tadE;
GCA_038522085.1_ASM3852208v1_genomic.fna	d__Bacteria;p__Chloroflexota;c__Anaerolineae;o__Aggregatilineales;f__A4b;g__;s__	3	GCA_038522085.1_ASM3852208v1_genomic.fna_Tad_1_1	JFPIFAEK_00176; JFPIFAEK_00177; JFPIFAEK_00178; JFPIFAEK_00179;	Tad_tadZ; Tad_tadA; Tad_tadB; Tad_tadC;
GCA_039200705.1_ASM3920070v1_genomic.fna	d__Bacteria;p__Chloroflexota;c__Anaerolineae;o__Aggregatilineales;f__A4b;g__;s__	3	GCA_039200705.1_ASM3920070v1_genomic.fna_Tad_1_1	AIKKFDAC_00181; AIKKFDAC_00182;	Tad_flp; Tad_flp;
GCA_039200705.1_ASM3920070v1_genomic.fna	d__Bacteria;p__Chloroflexota;c__Anaerolineae;o__Aggregatilineales;f__A4b;g__;s__	3	GCA_039200705.1_ASM3920070v1_genomic.fna_Tad_1_2	AIKKFDAC_03913; AIKKFDAC_03914; AIKKFDAC_03915; AIKKFDAC_03916;	Tad_tadC; Tad_tadB; Tad_tadA; Tad_tadZ;
GCA_039200705.1_ASM3920070v1_genomic.fna	d__Bacteria;p__Chloroflexota;c__Anaerolineae;o__Aggregatilineales;f__A4b;g__;s__	3	GCA_039200705.1_ASM3920070v1_genomic.fna_Tad_1_3	AIKKFDAC_04139; AIKKFDAC_04140;	Tad_tadE; Tad_tadE;
GCA_937974245.1_SRR6227243_bin.47_CONCOCT_v1.1_MAG_genomic.fna	d__Bacteria;p__Chloroflexota;c__Anaerolineae;o__Aggregatilineales;f__A4b;g__;s__	2	GCA_937974245.1_SRR6227243_bin.47_CONCOCT_v1.1_MAG_genomic.fna_Archaeal-T4P_2_1	IMGNBLHH_00633; IMGNBLHH_00634; IMGNBLHH_00635; IMGNBLHH_00636; IMGNBLHH_00637;	Archaeal-T4P_arCOG01809_IM; Archaeal-T4P_arCOG01817_ATP; Archaeal-T4P_arCOG04148; Archaeal-T4P_arCOG01824; Archaeal-T4P_arCOG01822;
GCA_937974245.1_SRR6227243_bin.47_CONCOCT_v1.1_MAG_genomic.fna	d__Bacteria;p__Chloroflexota;c__Anaerolineae;o__Aggregatilineales;f__A4b;g__;s__	2	GCA_937974245.1_SRR6227243_bin.47_CONCOCT_v1.1_MAG_genomic.fna_Archaeal-T4P_2_-1	IMGNBLHH_01089;	Archaeal-T4P_arCOG02298_PP;
GCA_937974635.1_N1_Bin_Bin_1_1_genomic.fna	d__Bacteria;p__Chloroflexota;c__Anaerolineae;o__Aggregatilineales;f__A4b;g__;s__	0	NO CLUSTER
GCA_034437355.1_ASM3443735v1_genomic.fna	d__Bacteria;p__Chloroflexota;c__Anaerolineae;o__Aggregatilineales;f__A4b;g__CAIRDJ01;s__	0	NO CLUSTER
GCA_034437575.1_ASM3443757v1_genomic.fna	d__Bacteria;p__Chloroflexota;c__Anaerolineae;o__Aggregatilineales;f__A4b;g__CAIRDJ01;s__	0	NO CLUSTER
GCA_039024535.1_ASM3902453v1_genomic.fna	d__Bacteria;p__Chloroflexota;c__Anaerolineae;o__Aggregatilineales;f__A4b;g__CAIRDJ01;s__	0	NO CLUSTER
GCA_039822165.1_ASM3982216v1_genomic.fna	d__Bacteria;p__Chloroflexota;c__Anaerolineae;o__Aggregatilineales;f__A4b;g__CAIRDJ01;s__	0	NO CLUSTER
GCA_903877335.1_freshwater_MAG_---_LaPlata-7m-b_bin-240_genomic.fna	d__Bacteria;p__Chloroflexota;c__Anaerolineae;o__Aggregatilineales;f__A4b;g__CAIRDJ01;s__CAIRDJ01 sp903877335	0	NO CLUSTER
GCA_013821665.1_ASM1382166v1_genomic.fna	d__Bacteria;p__Chloroflexota;c__Anaerolineae;o__Aggregatilineales;f__A4b;g__CFX2;s__	0	NO CLUSTER
GCA_016788965.1_ASM1678896v1_genomic.fna	d__Bacteria;p__Chloroflexota;c__Anaerolineae;o__Aggregatilineales;f__A4b;g__CFX2;s__	0	NO CLUSTER
GCA_019912965.1_ASM1991296v1_genomic.fna	d__Bacteria;p__Chloroflexota;c__Anaerolineae;o__Aggregatilineales;f__A4b;g__CFX2;s__	0	NO CLUSTER
GCA_020161935.1_ASM2016193v1_genomic.fna	d__Bacteria;p__Chloroflexota;c__Anaerolineae;o__Aggregatilineales;f__A4b;g__CFX2;s__	1	GCA_020161935.1_ASM2016193v1_genomic.fna_Archaeal-T4P_1_1	OIHLMMHK_02702; OIHLMMHK_02703; OIHLMMHK_02704; OIHLMMHK_02705; OIHLMMHK_02706; OIHLMMHK_02709;	Archaeal-T4P_arCOG01809_IM; Archaeal-T4P_arCOG01817_ATP; Archaeal-T4P_arCOG04148; Archaeal-T4P_arCOG01824; Archaeal-T4P_arCOG01822; Archaeal-T4P_arCOG01829_Pil;
GCA_022843385.1_ASM2284338v1_genomic.fna	d__Bacteria;p__Chloroflexota;c__Anaerolineae;o__Aggregatilineales;f__A4b;g__CFX2;s__	1	GCA_022843385.1_ASM2284338v1_genomic.fna_Archaeal-T4P_1_1	BHAKEMDA_06784; BHAKEMDA_06785; BHAKEMDA_06786; BHAKEMDA_06787; BHAKEMDA_06788; BHAKEMDA_06790;	Archaeal-T4P_arCOG01809_IM; Archaeal-T4P_arCOG01817_ATP; Archaeal-T4P_arCOG04148; Archaeal-T4P_arCOG01824; Archaeal-T4P_arCOG01822; Archaeal-T4P_arCOG01829_Pil;
GCA_026645945.1_ASM2664594v1_genomic.fna	d__Bacteria;p__Chloroflexota;c__Anaerolineae;o__Aggregatilineales;f__A4b;g__CFX2;s__	0	NO CLUSTER
GCA_029975765.1_ASM2997576v1_genomic.fna	d__Bacteria;p__Chloroflexota;c__Anaerolineae;o__Aggregatilineales;f__A4b;g__CFX2;s__	0	NO CLUSTER
GCA_034431625.1_ASM3443162v1_genomic.fna	d__Bacteria;p__Chloroflexota;c__Anaerolineae;o__Aggregatilineales;f__A4b;g__CFX2;s__	0	NO CLUSTER
GCA_038251045.1_ASM3825104v1_genomic.fna	d__Bacteria;p__Chloroflexota;c__Anaerolineae;o__Aggregatilineales;f__A4b;g__CFX2;s__	1	GCA_038251045.1_ASM3825104v1_genomic.fna_T5bSS_1_1	HKFAPOON_02084;	T5bSS_translocator;
GCA_038251275.1_ASM3825127v1_genomic.fna	d__Bacteria;p__Chloroflexota;c__Anaerolineae;o__Aggregatilineales;f__A4b;g__CFX2;s__	0	NO CLUSTER
GCA_038328375.1_ASM3832837v1_genomic.fna	d__Bacteria;p__Chloroflexota;c__Anaerolineae;o__Aggregatilineales;f__A4b;g__CFX2;s__	0	NO CLUSTER
GCA_039933955.1_ASM3993395v1_genomic.fna	d__Bacteria;p__Chloroflexota;c__Anaerolineae;o__Aggregatilineales;f__A4b;g__CFX2;s__	0	NO CLUSTER
GCA_903904765.1_freshwater_MAG_---_LaPlata_bin-0547_genomic.fna	d__Bacteria;p__Chloroflexota;c__Anaerolineae;o__Aggregatilineales;f__A4b;g__CFX2;s__	0	NO CLUSTER
GCA_013388735.1_ASM1338873v1_genomic.fna	d__Bacteria;p__Chloroflexota;c__Anaerolineae;o__Aggregatilineales;f__A4b;g__CFX2;s__CFX2 sp013388735	0	NO CLUSTER
GCA_030263555.1_ASM3026355v1_genomic.fna	d__Bacteria;p__Chloroflexota;c__Anaerolineae;o__Aggregatilineales;f__A4b;g__CFX2;s__CFX2 sp014338005	0	NO CLUSTER
GCA_034432255.1_ASM3443225v1_genomic.fna	d__Bacteria;p__Chloroflexota;c__Anaerolineae;o__Aggregatilineales;f__A4b;g__CFX2;s__CFX2 sp016124855	1	GCA_034432255.1_ASM3443225v1_genomic.fna_Archaeal-T4P_1_1	EGACLKKJ_01986; EGACLKKJ_01989; EGACLKKJ_01990; EGACLKKJ_01991; EGACLKKJ_01992; EGACLKKJ_01993;	Archaeal-T4P_arCOG01829_Pil; Archaeal-T4P_arCOG01822; Archaeal-T4P_arCOG01824; Archaeal-T4P_arCOG04148; Archaeal-T4P_arCOG01817_ATP; Archaeal-T4P_arCOG01809_IM;
GCA_016223085.1_ASM1622308v1_genomic.fna	d__Bacteria;p__Chloroflexota;c__Anaerolineae;o__Aggregatilineales;f__A4b;g__CFX2;s__CFX2 sp016223085	1	GCA_016223085.1_ASM1622308v1_genomic.fna_Archaeal-T4P_1_1	IBNDGFFI_03620; IBNDGFFI_03621; IBNDGFFI_03622; IBNDGFFI_03623; IBNDGFFI_03624; IBNDGFFI_03626;	Archaeal-T4P_arCOG01809_IM; Archaeal-T4P_arCOG01817_ATP; Archaeal-T4P_arCOG04148; Archaeal-T4P_arCOG01824; Archaeal-T4P_arCOG01822; Archaeal-T4P_arCOG01829_Pil;
GCA_016788625.1_ASM1678862v1_genomic.fna	d__Bacteria;p__Chloroflexota;c__Anaerolineae;o__Aggregatilineales;f__A4b;g__CFX2;s__CFX2 sp016788625	0	NO CLUSTER
GCA_017303635.1_ASM1730363v1_genomic.fna	d__Bacteria;p__Chloroflexota;c__Anaerolineae;o__Aggregatilineales;f__A4b;g__CFX2;s__CFX2 sp017303635	1	GCA_017303635.1_ASM1730363v1_genomic.fna_Archaeal-T4P_1_1	LCPMCHII_00390; LCPMCHII_00391; LCPMCHII_00392; LCPMCHII_00393; LCPMCHII_00394; LCPMCHII_00396;	Archaeal-T4P_arCOG01809_IM; Archaeal-T4P_arCOG01817_ATP; Archaeal-T4P_arCOG04148; Archaeal-T4P_arCOG01824; Archaeal-T4P_arCOG01822; Archaeal-T4P_arCOG01829_Pil;
GCA_903864435.1_freshwater_MAG_---_Loclat_bin-07687_genomic.fna	d__Bacteria;p__Chloroflexota;c__Anaerolineae;o__Aggregatilineales;f__A4b;g__CFX2;s__CFX2 sp903864435	0	NO CLUSTER
GCA_020634165.1_ASM2063416v1_genomic.fna	d__Bacteria;p__Chloroflexota;c__Anaerolineae;o__Aggregatilineales;f__A4b;g__GCA-2699585;s__	0	NO CLUSTER
GCA_002699585.1_ASM269958v1_genomic.fna	d__Bacteria;p__Chloroflexota;c__Anaerolineae;o__Aggregatilineales;f__A4b;g__GCA-2699585;s__GCA-2699585 sp002699585	1	GCA_002699585.1_ASM269958v1_genomic.fna_Archaeal-T4P_1_1	BEHCAOKJ_00426; BEHCAOKJ_00428; BEHCAOKJ_00429; BEHCAOKJ_00430; BEHCAOKJ_00431; BEHCAOKJ_00432;	Archaeal-T4P_arCOG01829_Pil; Archaeal-T4P_arCOG01822; Archaeal-T4P_arCOG01824; Archaeal-T4P_arCOG04148; Archaeal-T4P_arCOG01817_ATP; Archaeal-T4P_arCOG01809_IM;
GCA_015500095.1_ASM1550009v1_genomic.fna	d__Bacteria;p__Chloroflexota;c__Anaerolineae;o__Aggregatilineales;f__A4b;g__GCA-2699585;s__GCA-2699585 sp015500095	0	NO CLUSTER
GCA_019912905.1_ASM1991290v1_genomic.fna	d__Bacteria;p__Chloroflexota;c__Anaerolineae;o__Aggregatilineales;f__A4b;g__GCA-2702065;s__	1	GCA_019912905.1_ASM1991290v1_genomic.fna_Archaeal-T4P_1_1	PPDDELAI_01943; PPDDELAI_01944; PPDDELAI_01945; PPDDELAI_01946; PPDDELAI_01947;	Archaeal-T4P_arCOG01809_IM; Archaeal-T4P_arCOG01817_ATP; Archaeal-T4P_arCOG04148; Archaeal-T4P_arCOG01824; Archaeal-T4P_arCOG01822;
GCA_019912985.1_ASM1991298v1_genomic.fna	d__Bacteria;p__Chloroflexota;c__Anaerolineae;o__Aggregatilineales;f__A4b;g__GCA-2702065;s__	1	GCA_019912985.1_ASM1991298v1_genomic.fna_T4bP_1_1	DBFKDIEE_03301; DBFKDIEE_03303; DBFKDIEE_03305; DBFKDIEE_03306; DBFKDIEE_03307; DBFKDIEE_03308; DBFKDIEE_03309;	T4bP_pilA; T4bP_pilT; T4bP_pilT; T4bP_pilA; T4bP_pilC; T4bP_pilB; T4bP_pilP;
GCA_022843745.1_ASM2284374v1_genomic.fna	d__Bacteria;p__Chloroflexota;c__Anaerolineae;o__Aggregatilineales;f__A4b;g__GCA-2702065;s__	0	NO CLUSTER
GCA_026707425.1_ASM2670742v1_genomic.fna	d__Bacteria;p__Chloroflexota;c__Anaerolineae;o__Aggregatilineales;f__A4b;g__GCA-2702065;s__	0	NO CLUSTER
GCA_028818375.1_ASM2881837v1_genomic.fna	d__Bacteria;p__Chloroflexota;c__Anaerolineae;o__Aggregatilineales;f__A4b;g__GCA-2702065;s__	0	NO CLUSTER
GCA_034422695.1_ASM3442269v1_genomic.fna	d__Bacteria;p__Chloroflexota;c__Anaerolineae;o__Aggregatilineales;f__A4b;g__GCA-2702065;s__	0	NO CLUSTER
GCA_034428275.1_ASM3442827v1_genomic.fna	d__Bacteria;p__Chloroflexota;c__Anaerolineae;o__Aggregatilineales;f__A4b;g__GCA-2702065;s__	0	NO CLUSTER
GCA_034435995.1_ASM3443599v1_genomic.fna	d__Bacteria;p__Chloroflexota;c__Anaerolineae;o__Aggregatilineales;f__A4b;g__GCA-2702065;s__	0	NO CLUSTER
GCA_038258185.1_ASM3825818v1_genomic.fna	d__Bacteria;p__Chloroflexota;c__Anaerolineae;o__Aggregatilineales;f__A4b;g__GCA-2702065;s__	0	NO CLUSTER
GCA_951812765.1_odPetFici3.Aggregatilineales_1.1_genomic.fna	d__Bacteria;p__Chloroflexota;c__Anaerolineae;o__Aggregatilineales;f__A4b;g__GCA-2702065;s__	0	NO CLUSTER
GCA_963667305.1_odSpoOffi2.Aggregatilineales_2.1_genomic.fna	d__Bacteria;p__Chloroflexota;c__Anaerolineae;o__Aggregatilineales;f__A4b;g__GCA-2702065;s__	1	GCA_963667305.1_odSpoOffi2.Aggregatilineales_2.1_genomic.fna_T2SS_1_1	DEBIGCKA_00712; DEBIGCKA_00713; DEBIGCKA_00714; DEBIGCKA_00715; DEBIGCKA_00718; DEBIGCKA_00719; DEBIGCKA_00720; DEBIGCKA_00722;	T2SS_gspF; T2SS_gspD; T2SS_gspG; T2SS_gspH; T2SS_gspK; T2SS_gspL; T2SS_gspM; T2SS_gspE;
GCA_002702065.1_ASM270206v1_genomic.fna	d__Bacteria;p__Chloroflexota;c__Anaerolineae;o__Aggregatilineales;f__A4b;g__GCA-2702065;s__GCA-2702065 sp002702065	1	GCA_002702065.1_ASM270206v1_genomic.fna_Archaeal-T4P_1_1	ONINBCLB_00243; ONINBCLB_00245; ONINBCLB_00246; ONINBCLB_00247; ONINBCLB_00248; ONINBCLB_00249;	Archaeal-T4P_arCOG01829_Pil; Archaeal-T4P_arCOG01822; Archaeal-T4P_arCOG01824; Archaeal-T4P_arCOG04148; Archaeal-T4P_arCOG01817_ATP; Archaeal-T4P_arCOG01809_IM;
GCA_023382695.1_ASM2338269v1_genomic.fna	d__Bacteria;p__Chloroflexota;c__Anaerolineae;o__Aggregatilineales;f__A4b;g__GCA-2794515;s__	0	NO CLUSTER
GCA_034436155.1_ASM3443615v1_genomic.fna	d__Bacteria;p__Chloroflexota;c__Anaerolineae;o__Aggregatilineales;f__A4b;g__GCA-2794515;s__	0	NO CLUSTER
GCA_034436595.1_ASM3443659v1_genomic.fna	d__Bacteria;p__Chloroflexota;c__Anaerolineae;o__Aggregatilineales;f__A4b;g__GCA-2794515;s__	0	NO CLUSTER
GCA_937942935.1_SRR5576002_bin.39_CONCOCT_v1.1_MAG_genomic.fna	d__Bacteria;p__Chloroflexota;c__Anaerolineae;o__Aggregatilineales;f__A4b;g__GCA-2794515;s__	0	NO CLUSTER
GCA_002794515.1_ASM279451v1_genomic.fna	d__Bacteria;p__Chloroflexota;c__Anaerolineae;o__Aggregatilineales;f__A4b;g__GCA-2794515;s__GCA-2794515 sp002794515	0	NO CLUSTER
GCA_014379235.1_ASM1437923v1_genomic.fna	d__Bacteria;p__Chloroflexota;c__Anaerolineae;o__Aggregatilineales;f__A4b;g__GCA-2794595;s__	0	NO CLUSTER
GCA_034431555.1_ASM3443155v1_genomic.fna	d__Bacteria;p__Chloroflexota;c__Anaerolineae;o__Aggregatilineales;f__A4b;g__GCA-2794595;s__GCA-2794595 sp002794595	0	NO CLUSTER
GCA_034437535.1_ASM3443753v1_genomic.fna	d__Bacteria;p__Chloroflexota;c__Anaerolineae;o__Aggregatilineales;f__A4b;g__J038;s__	0	NO CLUSTER
GCA_034437635.1_ASM3443763v1_genomic.fna	d__Bacteria;p__Chloroflexota;c__Anaerolineae;o__Aggregatilineales;f__A4b;g__J038;s__	0	NO CLUSTER
GCA_036734085.1_ASM3673408v1_genomic.fna	d__Bacteria;p__Chloroflexota;c__Anaerolineae;o__Aggregatilineales;f__A4b;g__J038;s__	0	NO CLUSTER
GCA_034435635.1_ASM3443563v1_genomic.fna	d__Bacteria;p__Chloroflexota;c__Anaerolineae;o__Aggregatilineales;f__A4b;g__J038;s__J038 sp003696565	0	NO CLUSTER
GCA_007693385.1_ASM769338v1_genomic.fna	d__Bacteria;p__Chloroflexota;c__Anaerolineae;o__Aggregatilineales;f__A4b;g__J038;s__J038 sp007693385	0	NO CLUSTER
GCA_034435675.1_ASM3443567v1_genomic.fna	d__Bacteria;p__Chloroflexota;c__Anaerolineae;o__Aggregatilineales;f__A4b;g__JACAER01;s__	3	GCA_034435675.1_ASM3443567v1_genomic.fna_Archaeal-T4P_1_1	AGLHFPFD_00134; AGLHFPFD_00136; AGLHFPFD_00137; AGLHFPFD_00138; AGLHFPFD_00139; AGLHFPFD_00140;	Archaeal-T4P_arCOG01829_Pil; Archaeal-T4P_arCOG01822; Archaeal-T4P_arCOG01824; Archaeal-T4P_arCOG04148; Archaeal-T4P_arCOG01817_ATP; Archaeal-T4P_arCOG01809_IM;
GCA_034435675.1_ASM3443567v1_genomic.fna	d__Bacteria;p__Chloroflexota;c__Anaerolineae;o__Aggregatilineales;f__A4b;g__JACAER01;s__	3	GCA_034435675.1_ASM3443567v1_genomic.fna_Tad_2_2	AGLHFPFD_04551; AGLHFPFD_04552;	Tad_flp; Tad_flp;
GCA_034435675.1_ASM3443567v1_genomic.fna	d__Bacteria;p__Chloroflexota;c__Anaerolineae;o__Aggregatilineales;f__A4b;g__JACAER01;s__	3	GCA_034435675.1_ASM3443567v1_genomic.fna_Tad_2_1	AGLHFPFD_00786; AGLHFPFD_00787; AGLHFPFD_00788; AGLHFPFD_00789; AGLHFPFD_00790;	Tad_tadC; Tad_tadB; Tad_tadA; Tad_tadZ; Tad_rcpC;
GCA_937870805.1_SRR6670123_bin.33_CONCOCT_v1.1_MAG_genomic.fna	d__Bacteria;p__Chloroflexota;c__Anaerolineae;o__Aggregatilineales;f__A4b;g__JACAER01;s__	0	NO CLUSTER
GCA_013388745.1_ASM1338874v1_genomic.fna	d__Bacteria;p__Chloroflexota;c__Anaerolineae;o__Aggregatilineales;f__A4b;g__JACAER01;s__JACAER01 sp013388745	0	NO CLUSTER
GCA_025454715.1_ASM2545471v1_genomic.fna	d__Bacteria;p__Chloroflexota;c__Anaerolineae;o__Aggregatilineales;f__A4b;g__OLB13;s__	0	NO CLUSTER
GCA_025454725.1_ASM2545472v1_genomic.fna	d__Bacteria;p__Chloroflexota;c__Anaerolineae;o__Aggregatilineales;f__A4b;g__OLB13;s__	0	NO CLUSTER
GCA_034431675.1_ASM3443167v1_genomic.fna	d__Bacteria;p__Chloroflexota;c__Anaerolineae;o__Aggregatilineales;f__A4b;g__OLB13;s__	0	NO CLUSTER
GCA_034437835.1_ASM3443783v1_genomic.fna	d__Bacteria;p__Chloroflexota;c__Anaerolineae;o__Aggregatilineales;f__A4b;g__OLB13;s__	0	NO CLUSTER
GCA_016860765.1_ASM1686076v1_genomic.fna	d__Bacteria;p__Chloroflexota;c__Anaerolineae;o__Aggregatilineales;f__A4b;g__OLB13;s__OLB13 sp001567485	0	NO CLUSTER
GCA_016712885.1_ASM1671288v1_genomic.fna	d__Bacteria;p__Chloroflexota;c__Anaerolineae;o__Aggregatilineales;f__A4b;g__OLB13;s__OLB13 sp016712885	2	GCA_016712885.1_ASM1671288v1_genomic.fna_Tad_1_2	DOEALCGB_04753; DOEALCGB_04754; DOEALCGB_04760; DOEALCGB_04761; DOEALCGB_04762;	Tad_tadC; Tad_tadB; Tad_tadA; Tad_tadZ; Tad_rcpC;
GCA_016712885.1_ASM1671288v1_genomic.fna	d__Bacteria;p__Chloroflexota;c__Anaerolineae;o__Aggregatilineales;f__A4b;g__OLB13;s__OLB13 sp016712885	2	GCA_016712885.1_ASM1671288v1_genomic.fna_Tad_1_1	DOEALCGB_03143; DOEALCGB_03144;	Tad_tadE; Tad_tadE;
GCA_016716525.1_ASM1671652v1_genomic.fna	d__Bacteria;p__Chloroflexota;c__Anaerolineae;o__Aggregatilineales;f__A4b;g__OLB13;s__OLB13 sp016716525	0	NO CLUSTER
GCA_020849765.1_ASM2084976v1_genomic.fna	d__Bacteria;p__Chloroflexota;c__Anaerolineae;o__Aggregatilineales;f__A4b;g__OLB15;s__	1	GCA_020849765.1_ASM2084976v1_genomic.fna_Archaeal-T4P_1_1	BDMMPHPG_04583; BDMMPHPG_04584; BDMMPHPG_04585; BDMMPHPG_04586; BDMMPHPG_04587; BDMMPHPG_04590;	Archaeal-T4P_arCOG01809_IM; Archaeal-T4P_arCOG01817_ATP; Archaeal-T4P_arCOG04148; Archaeal-T4P_arCOG01824; Archaeal-T4P_arCOG01822; Archaeal-T4P_arCOG01829_Pil;
GCA_022841825.1_ASM2284182v1_genomic.fna	d__Bacteria;p__Chloroflexota;c__Anaerolineae;o__Aggregatilineales;f__A4b;g__OLB15;s__	0	NO CLUSTER
GCA_026645745.1_ASM2664574v1_genomic.fna	d__Bacteria;p__Chloroflexota;c__Anaerolineae;o__Aggregatilineales;f__A4b;g__OLB15;s__	1	GCA_026645745.1_ASM2664574v1_genomic.fna_Archaeal-T4P_1_1	PMFCAMDD_02027; PMFCAMDD_02028; PMFCAMDD_02029; PMFCAMDD_02030; PMFCAMDD_02031; PMFCAMDD_02033;	Archaeal-T4P_arCOG01809_IM; Archaeal-T4P_arCOG01817_ATP; Archaeal-T4P_arCOG04148; Archaeal-T4P_arCOG01824; Archaeal-T4P_arCOG01822; Archaeal-T4P_arCOG01829_Pil;
GCA_030263515.1_ASM3026351v1_genomic.fna	d__Bacteria;p__Chloroflexota;c__Anaerolineae;o__Aggregatilineales;f__A4b;g__OLB15;s__	0	NO CLUSTER
GCA_030834865.1_ASM3083486v1_genomic.fna	d__Bacteria;p__Chloroflexota;c__Anaerolineae;o__Aggregatilineales;f__A4b;g__OLB15;s__	0	NO CLUSTER
GCA_030834905.1_ASM3083490v1_genomic.fna	d__Bacteria;p__Chloroflexota;c__Anaerolineae;o__Aggregatilineales;f__A4b;g__OLB15;s__	2	GCA_030834905.1_ASM3083490v1_genomic.fna_Archaeal-T4P_1_1	MKFMGMMO_02789; MKFMGMMO_02790; MKFMGMMO_02792; MKFMGMMO_02793; MKFMGMMO_02794; MKFMGMMO_02795; MKFMGMMO_02796;	Archaeal-T4P_arCOG01829_Pil; Archaeal-T4P_arCOG01829_Pil; Archaeal-T4P_arCOG01822; Archaeal-T4P_arCOG01824; Archaeal-T4P_arCOG04148; Archaeal-T4P_arCOG01817_ATP; Archaeal-T4P_arCOG01809_IM;
GCA_030834905.1_ASM3083490v1_genomic.fna	d__Bacteria;p__Chloroflexota;c__Anaerolineae;o__Aggregatilineales;f__A4b;g__OLB15;s__	2	GCA_030834905.1_ASM3083490v1_genomic.fna_pT4SSt_2_1	MKFMGMMO_03232; MKFMGMMO_03233; MKFMGMMO_03234; MKFMGMMO_03235; MKFMGMMO_03236; MKFMGMMO_03238; MKFMGMMO_03239; MKFMGMMO_03240;	T4SS_T_virB11; T4SS_T_virB2; T4SS_T_virB3; T4SS_virb4; T4SS_T_virB5; T4SS_T_virB6; T4SS_T_virB8; T4SS_T_virB9;
GCA_033763755.1_ASM3376375v1_genomic.fna	d__Bacteria;p__Chloroflexota;c__Anaerolineae;o__Aggregatilineales;f__A4b;g__OLB15;s__	1	GCA_033763755.1_ASM3376375v1_genomic.fna_Archaeal-T4P_1_1	JIKNGPIG_01203; JIKNGPIG_01205; JIKNGPIG_01206; JIKNGPIG_01207; JIKNGPIG_01208; JIKNGPIG_01209;	Archaeal-T4P_arCOG01829_Pil; Archaeal-T4P_arCOG01822; Archaeal-T4P_arCOG01824; Archaeal-T4P_arCOG04148; Archaeal-T4P_arCOG01817_ATP; Archaeal-T4P_arCOG01809_IM;
GCA_034432395.1_ASM3443239v1_genomic.fna	d__Bacteria;p__Chloroflexota;c__Anaerolineae;o__Aggregatilineales;f__A4b;g__OLB15;s__	0	NO CLUSTER
GCA_034432495.1_ASM3443249v1_genomic.fna	d__Bacteria;p__Chloroflexota;c__Anaerolineae;o__Aggregatilineales;f__A4b;g__OLB15;s__	0	NO CLUSTER
GCA_034434615.1_ASM3443461v1_genomic.fna	d__Bacteria;p__Chloroflexota;c__Anaerolineae;o__Aggregatilineales;f__A4b;g__OLB15;s__	0	NO CLUSTER
GCA_034436095.1_ASM3443609v1_genomic.fna	d__Bacteria;p__Chloroflexota;c__Anaerolineae;o__Aggregatilineales;f__A4b;g__OLB15;s__	0	NO CLUSTER
GCA_034437055.1_ASM3443705v1_genomic.fna	d__Bacteria;p__Chloroflexota;c__Anaerolineae;o__Aggregatilineales;f__A4b;g__OLB15;s__	0	NO CLUSTER
GCA_034437295.1_ASM3443729v1_genomic.fna	d__Bacteria;p__Chloroflexota;c__Anaerolineae;o__Aggregatilineales;f__A4b;g__OLB15;s__	0	NO CLUSTER
GCA_034437395.1_ASM3443739v1_genomic.fna	d__Bacteria;p__Chloroflexota;c__Anaerolineae;o__Aggregatilineales;f__A4b;g__OLB15;s__	0	NO CLUSTER
GCA_035545875.1_ASM3554587v1_genomic.fna	d__Bacteria;p__Chloroflexota;c__Anaerolineae;o__Aggregatilineales;f__A4b;g__OLB15;s__	0	NO CLUSTER
GCA_038207205.1_ASM3820720v1_genomic.fna	d__Bacteria;p__Chloroflexota;c__Anaerolineae;o__Aggregatilineales;f__A4b;g__OLB15;s__	0	NO CLUSTER
GCA_038214955.1_ASM3821495v1_genomic.fna	d__Bacteria;p__Chloroflexota;c__Anaerolineae;o__Aggregatilineales;f__A4b;g__OLB15;s__	0	NO CLUSTER
GCA_038248285.1_ASM3824828v1_genomic.fna	d__Bacteria;p__Chloroflexota;c__Anaerolineae;o__Aggregatilineales;f__A4b;g__OLB15;s__	0	NO CLUSTER
GCA_038260485.1_ASM3826048v1_genomic.fna	d__Bacteria;p__Chloroflexota;c__Anaerolineae;o__Aggregatilineales;f__A4b;g__OLB15;s__	0	NO CLUSTER
GCA_040007595.1_ASM4000759v1_genomic.fna	d__Bacteria;p__Chloroflexota;c__Anaerolineae;o__Aggregatilineales;f__A4b;g__OLB15;s__	0	NO CLUSTER
GCA_934216615.1_ERR7738460_bin.210_genomic.fna	d__Bacteria;p__Chloroflexota;c__Anaerolineae;o__Aggregatilineales;f__A4b;g__OLB15;s__	0	NO CLUSTER
GCA_937927665.1_SRR5576005_bin.25_CONCOCT_v1.1_MAG_genomic.fna	d__Bacteria;p__Chloroflexota;c__Anaerolineae;o__Aggregatilineales;f__A4b;g__OLB15;s__	2	GCA_937927665.1_SRR5576005_bin.25_CONCOCT_v1.1_MAG_genomic.fna_Archaeal-T4P_2_1	KBIKHEIH_01135; KBIKHEIH_01136; KBIKHEIH_01137; KBIKHEIH_01138; KBIKHEIH_01139;	Archaeal-T4P_arCOG01809_IM; Archaeal-T4P_arCOG01817_ATP; Archaeal-T4P_arCOG04148; Archaeal-T4P_arCOG01824; Archaeal-T4P_arCOG01822;
GCA_937927665.1_SRR5576005_bin.25_CONCOCT_v1.1_MAG_genomic.fna	d__Bacteria;p__Chloroflexota;c__Anaerolineae;o__Aggregatilineales;f__A4b;g__OLB15;s__	2	GCA_937927665.1_SRR5576005_bin.25_CONCOCT_v1.1_MAG_genomic.fna_Archaeal-T4P_2_-1	KBIKHEIH_03964;	Archaeal-T4P_arCOG02298_PP;
GCA_937988705.1_SRR5576005_bin.115_CONCOCT_v1.1_MAG_genomic.fna	d__Bacteria;p__Chloroflexota;c__Anaerolineae;o__Aggregatilineales;f__A4b;g__OLB15;s__	1	GCA_937988705.1_SRR5576005_bin.115_CONCOCT_v1.1_MAG_genomic.fna_Archaeal-T4P_1_1	PLMEAJNH_03134; PLMEAJNH_03139; PLMEAJNH_03140; PLMEAJNH_03141; PLMEAJNH_03142; PLMEAJNH_03143;	Archaeal-T4P_arCOG02900; Archaeal-T4P_arCOG01809_IM; Archaeal-T4P_arCOG01817_ATP; Archaeal-T4P_arCOG04148; Archaeal-T4P_arCOG01824; Archaeal-T4P_arCOG01822;
GCA_937995825.1_N1_Bin_Bin_109_sub_1_genomic.fna	d__Bacteria;p__Chloroflexota;c__Anaerolineae;o__Aggregatilineales;f__A4b;g__OLB15;s__	0	NO CLUSTER
GCA_039810105.1_ASM3981010v1_genomic.fna	d__Bacteria;p__Chloroflexota;c__Anaerolineae;o__Aggregatilineales;f__A4b;g__OLB15;s__OLB15 sp001567085	0	NO CLUSTER
GCA_010092805.1_ASM1009280v1_genomic.fna	d__Bacteria;p__Chloroflexota;c__Anaerolineae;o__Aggregatilineales;f__A4b;g__OLB15;s__OLB15 sp010092805	0	NO CLUSTER
GCA_034434595.1_ASM3443459v1_genomic.fna	d__Bacteria;p__Chloroflexota;c__Anaerolineae;o__Aggregatilineales;f__A4b;g__OLB15;s__OLB15 sp011047115	0	NO CLUSTER
GCA_013360465.1_ASM1336046v1_genomic.fna	d__Bacteria;p__Chloroflexota;c__Anaerolineae;o__Aggregatilineales;f__A4b;g__OLB15;s__OLB15 sp013360465	0	NO CLUSTER
GCA_014879665.1_ASM1487966v1_genomic.fna	d__Bacteria;p__Chloroflexota;c__Anaerolineae;o__Aggregatilineales;f__A4b;g__OLB15;s__OLB15 sp014879665	0	NO CLUSTER
GCA_014879865.1_ASM1487986v1_genomic.fna	d__Bacteria;p__Chloroflexota;c__Anaerolineae;o__Aggregatilineales;f__A4b;g__OLB15;s__OLB15 sp014879865	1	GCA_014879865.1_ASM1487986v1_genomic.fna_Archaeal-T4P_1_1	PICKMDFG_05691; PICKMDFG_05692; PICKMDFG_05694; PICKMDFG_05695; PICKMDFG_05696; PICKMDFG_05697; PICKMDFG_05698;	Archaeal-T4P_arCOG00589; Archaeal-T4P_arCOG01829_Pil; Archaeal-T4P_arCOG01822; Archaeal-T4P_arCOG01824; Archaeal-T4P_arCOG04148; Archaeal-T4P_arCOG01817_ATP; Archaeal-T4P_arCOG01809_IM;
GCA_016713325.1_ASM1671332v1_genomic.fna	d__Bacteria;p__Chloroflexota;c__Anaerolineae;o__Aggregatilineales;f__A4b;g__OLB15;s__OLB15 sp016713325	1	GCA_016713325.1_ASM1671332v1_genomic.fna_Archaeal-T4P_1_1	CPPHKMNH_00233; CPPHKMNH_00234; CPPHKMNH_00236; CPPHKMNH_00237; CPPHKMNH_00238; CPPHKMNH_00239; CPPHKMNH_00240;	Archaeal-T4P_arCOG01829_Pil; Archaeal-T4P_arCOG01829_Pil; Archaeal-T4P_arCOG01822; Archaeal-T4P_arCOG01824; Archaeal-T4P_arCOG04148; Archaeal-T4P_arCOG01817_ATP; Archaeal-T4P_arCOG01809_IM;
GCA_016713355.1_ASM1671335v1_genomic.fna	d__Bacteria;p__Chloroflexota;c__Anaerolineae;o__Aggregatilineales;f__A4b;g__OLB15;s__OLB15 sp016717205	2	GCA_016713355.1_ASM1671335v1_genomic.fna_Archaeal-T4P_2_1	ANLJEGHO_05266; ANLJEGHO_05268; ANLJEGHO_05269; ANLJEGHO_05270; ANLJEGHO_05271; ANLJEGHO_05272;	Archaeal-T4P_arCOG01829_Pil; Archaeal-T4P_arCOG01822; Archaeal-T4P_arCOG01824; Archaeal-T4P_arCOG04148; Archaeal-T4P_arCOG01817_ATP; Archaeal-T4P_arCOG01809_IM;
GCA_016713355.1_ASM1671335v1_genomic.fna	d__Bacteria;p__Chloroflexota;c__Anaerolineae;o__Aggregatilineales;f__A4b;g__OLB15;s__OLB15 sp016717205	2	GCA_016713355.1_ASM1671335v1_genomic.fna_Archaeal-T4P_2_-1	ANLJEGHO_01565;	Archaeal-T4P_arCOG02298_PP;
GCA_016717205.1_ASM1671720v1_genomic.fna	d__Bacteria;p__Chloroflexota;c__Anaerolineae;o__Aggregatilineales;f__A4b;g__OLB15;s__OLB15 sp016717205	2	GCA_016717205.1_ASM1671720v1_genomic.fna_Archaeal-T4P_2_1	LHNIBJAK_04458; LHNIBJAK_04459; LHNIBJAK_04460; LHNIBJAK_04461; LHNIBJAK_04462; LHNIBJAK_04464;	Archaeal-T4P_arCOG01809_IM; Archaeal-T4P_arCOG01817_ATP; Archaeal-T4P_arCOG04148; Archaeal-T4P_arCOG01824; Archaeal-T4P_arCOG01822; Archaeal-T4P_arCOG01829_Pil;
GCA_016717205.1_ASM1671720v1_genomic.fna	d__Bacteria;p__Chloroflexota;c__Anaerolineae;o__Aggregatilineales;f__A4b;g__OLB15;s__OLB15 sp016717205	2	GCA_016717205.1_ASM1671720v1_genomic.fna_Archaeal-T4P_2_-1	LHNIBJAK_02021;	Archaeal-T4P_arCOG02298_PP;
GCA_017304075.1_ASM1730407v1_genomic.fna	d__Bacteria;p__Chloroflexota;c__Anaerolineae;o__Aggregatilineales;f__A4b;g__OLB15;s__OLB15 sp016717205	0	NO CLUSTER
GCA_016788435.1_ASM1678843v1_genomic.fna	d__Bacteria;p__Chloroflexota;c__Anaerolineae;o__Aggregatilineales;f__A4b;g__OLB15;s__OLB15 sp016788435	0	NO CLUSTER
GCA_016789005.1_ASM1678900v1_genomic.fna	d__Bacteria;p__Chloroflexota;c__Anaerolineae;o__Aggregatilineales;f__A4b;g__OLB15;s__OLB15 sp016789005	0	NO CLUSTER
GCA_034435735.1_ASM3443573v1_genomic.fna	d__Bacteria;p__Chloroflexota;c__Anaerolineae;o__Aggregatilineales;f__A4b;g__S146-30;s__	0	NO CLUSTER
GCA_015492875.1_ASM1549287v1_genomic.fna	d__Bacteria;p__Chloroflexota;c__Anaerolineae;o__Aggregatilineales;f__A4b;g__S146-30;s__S146-30 sp015492875	0	NO CLUSTER
GCA_021296115.1_ASM2129611v1_genomic.fna	d__Bacteria;p__Chloroflexota;c__Anaerolineae;o__Aggregatilineales;f__A4b;g__UBA6055;s__	0	NO CLUSTER
GCA_022820125.1_ASM2282012v1_genomic.fna	d__Bacteria;p__Chloroflexota;c__Anaerolineae;o__Aggregatilineales;f__A4b;g__UBA6055;s__	0	NO CLUSTER
GCA_022820665.1_ASM2282066v1_genomic.fna	d__Bacteria;p__Chloroflexota;c__Anaerolineae;o__Aggregatilineales;f__A4b;g__UBA6055;s__	0	NO CLUSTER
GCA_022821805.1_ASM2282180v1_genomic.fna	d__Bacteria;p__Chloroflexota;c__Anaerolineae;o__Aggregatilineales;f__A4b;g__UBA6055;s__	0	NO CLUSTER
GCA_022822305.1_ASM2282230v1_genomic.fna	d__Bacteria;p__Chloroflexota;c__Anaerolineae;o__Aggregatilineales;f__A4b;g__UBA6055;s__	0	NO CLUSTER
GCA_022822545.1_ASM2282254v1_genomic.fna	d__Bacteria;p__Chloroflexota;c__Anaerolineae;o__Aggregatilineales;f__A4b;g__UBA6055;s__	0	NO CLUSTER
GCA_022823165.1_ASM2282316v1_genomic.fna	d__Bacteria;p__Chloroflexota;c__Anaerolineae;o__Aggregatilineales;f__A4b;g__UBA6055;s__	0	NO CLUSTER
GCA_022823945.1_ASM2282394v1_genomic.fna	d__Bacteria;p__Chloroflexota;c__Anaerolineae;o__Aggregatilineales;f__A4b;g__UBA6055;s__	0	NO CLUSTER
GCA_022824365.1_ASM2282436v1_genomic.fna	d__Bacteria;p__Chloroflexota;c__Anaerolineae;o__Aggregatilineales;f__A4b;g__UBA6055;s__	0	NO CLUSTER
GCA_022824465.1_ASM2282446v1_genomic.fna	d__Bacteria;p__Chloroflexota;c__Anaerolineae;o__Aggregatilineales;f__A4b;g__UBA6055;s__	0	NO CLUSTER
GCA_022824565.1_ASM2282456v1_genomic.fna	d__Bacteria;p__Chloroflexota;c__Anaerolineae;o__Aggregatilineales;f__A4b;g__UBA6055;s__	0	NO CLUSTER
GCA_022825675.1_ASM2282567v1_genomic.fna	d__Bacteria;p__Chloroflexota;c__Anaerolineae;o__Aggregatilineales;f__A4b;g__UBA6055;s__	0	NO CLUSTER
GCA_022826405.1_ASM2282640v1_genomic.fna	d__Bacteria;p__Chloroflexota;c__Anaerolineae;o__Aggregatilineales;f__A4b;g__UBA6055;s__	0	NO CLUSTER
GCA_022826455.1_ASM2282645v1_genomic.fna	d__Bacteria;p__Chloroflexota;c__Anaerolineae;o__Aggregatilineales;f__A4b;g__UBA6055;s__	0	NO CLUSTER
GCA_022826865.1_ASM2282686v1_genomic.fna	d__Bacteria;p__Chloroflexota;c__Anaerolineae;o__Aggregatilineales;f__A4b;g__UBA6055;s__	0	NO CLUSTER
GCA_026706395.1_ASM2670639v1_genomic.fna	d__Bacteria;p__Chloroflexota;c__Anaerolineae;o__Aggregatilineales;f__A4b;g__UBA6055;s__	0	NO CLUSTER
GCA_026706455.1_ASM2670645v1_genomic.fna	d__Bacteria;p__Chloroflexota;c__Anaerolineae;o__Aggregatilineales;f__A4b;g__UBA6055;s__	0	NO CLUSTER
GCA_026707225.1_ASM2670722v1_genomic.fna	d__Bacteria;p__Chloroflexota;c__Anaerolineae;o__Aggregatilineales;f__A4b;g__UBA6055;s__	0	NO CLUSTER
GCA_026707665.1_ASM2670766v1_genomic.fna	d__Bacteria;p__Chloroflexota;c__Anaerolineae;o__Aggregatilineales;f__A4b;g__UBA6055;s__	0	NO CLUSTER
GCA_026707745.1_ASM2670774v1_genomic.fna	d__Bacteria;p__Chloroflexota;c__Anaerolineae;o__Aggregatilineales;f__A4b;g__UBA6055;s__	0	NO CLUSTER
GCA_026708115.1_ASM2670811v1_genomic.fna	d__Bacteria;p__Chloroflexota;c__Anaerolineae;o__Aggregatilineales;f__A4b;g__UBA6055;s__	0	NO CLUSTER
GCA_026708135.1_ASM2670813v1_genomic.fna	d__Bacteria;p__Chloroflexota;c__Anaerolineae;o__Aggregatilineales;f__A4b;g__UBA6055;s__	0	NO CLUSTER
GCA_026709625.1_ASM2670962v1_genomic.fna	d__Bacteria;p__Chloroflexota;c__Anaerolineae;o__Aggregatilineales;f__A4b;g__UBA6055;s__	0	NO CLUSTER
GCA_026713245.1_ASM2671324v1_genomic.fna	d__Bacteria;p__Chloroflexota;c__Anaerolineae;o__Aggregatilineales;f__A4b;g__UBA6055;s__	0	NO CLUSTER
GCA_028873975.1_ASM2887397v1_genomic.fna	d__Bacteria;p__Chloroflexota;c__Anaerolineae;o__Aggregatilineales;f__A4b;g__UBA6055;s__	0	NO CLUSTER
GCA_028874235.1_ASM2887423v1_genomic.fna	d__Bacteria;p__Chloroflexota;c__Anaerolineae;o__Aggregatilineales;f__A4b;g__UBA6055;s__	0	NO CLUSTER
GCA_028874595.1_ASM2887459v1_genomic.fna	d__Bacteria;p__Chloroflexota;c__Anaerolineae;o__Aggregatilineales;f__A4b;g__UBA6055;s__	0	NO CLUSTER
GCA_030429635.1_ASM3042963v1_genomic.fna	d__Bacteria;p__Chloroflexota;c__Anaerolineae;o__Aggregatilineales;f__A4b;g__UBA6055;s__	0	NO CLUSTER
GCA_034420635.1_ASM3442063v1_genomic.fna	d__Bacteria;p__Chloroflexota;c__Anaerolineae;o__Aggregatilineales;f__A4b;g__UBA6055;s__	0	NO CLUSTER
GCA_034420985.1_ASM3442098v1_genomic.fna	d__Bacteria;p__Chloroflexota;c__Anaerolineae;o__Aggregatilineales;f__A4b;g__UBA6055;s__	0	NO CLUSTER
GCA_034421915.1_ASM3442191v1_genomic.fna	d__Bacteria;p__Chloroflexota;c__Anaerolineae;o__Aggregatilineales;f__A4b;g__UBA6055;s__	0	NO CLUSTER
GCA_034423155.1_ASM3442315v1_genomic.fna	d__Bacteria;p__Chloroflexota;c__Anaerolineae;o__Aggregatilineales;f__A4b;g__UBA6055;s__	0	NO CLUSTER
GCA_963662925.1_odXesBerg1.Aggregatilineales_1.1_genomic.fna	d__Bacteria;p__Chloroflexota;c__Anaerolineae;o__Aggregatilineales;f__A4b;g__UBA6055;s__	0	NO CLUSTER
GCA_963663065.1_odXesBerg1.Aggregatilineales_2.1_genomic.fna	d__Bacteria;p__Chloroflexota;c__Anaerolineae;o__Aggregatilineales;f__A4b;g__UBA6055;s__	0	NO CLUSTER
GCA_963663435.1_odSpoOffi2.Aggregatilineales_1.1_genomic.fna	d__Bacteria;p__Chloroflexota;c__Anaerolineae;o__Aggregatilineales;f__A4b;g__UBA6055;s__	0	NO CLUSTER
GCA_963663445.1_odSpoOffi2.Aggregatilineales_3.1_genomic.fna	d__Bacteria;p__Chloroflexota;c__Anaerolineae;o__Aggregatilineales;f__A4b;g__UBA6055;s__	0	NO CLUSTER
GCA_963665585.1_odGeoParv2.Aggregatilineales_2.1_genomic.fna	d__Bacteria;p__Chloroflexota;c__Anaerolineae;o__Aggregatilineales;f__A4b;g__UBA6055;s__	0	NO CLUSTER
GCA_963668265.1_odXesMuta1.Aggregatilineales_1.1_genomic.fna	d__Bacteria;p__Chloroflexota;c__Anaerolineae;o__Aggregatilineales;f__A4b;g__UBA6055;s__	0	NO CLUSTER
GCA_002238485.1_ASM223848v1_genomic.fna	d__Bacteria;p__Chloroflexota;c__Anaerolineae;o__Aggregatilineales;f__A4b;g__UBA6055;s__UBA6055 sp002238485	0	NO CLUSTER
GCA_002428985.1_ASM242898v1_genomic.fna	d__Bacteria;p__Chloroflexota;c__Anaerolineae;o__Aggregatilineales;f__A4b;g__UBA6055;s__UBA6055 sp002428985	0	NO CLUSTER
GCA_034423455.1_ASM3442345v1_genomic.fna	d__Bacteria;p__Chloroflexota;c__Anaerolineae;o__Aggregatilineales;f__A4b;g__UBA6055;s__UBA6055 sp009840575	0	NO CLUSTER
GCA_034428605.1_ASM3442860v1_genomic.fna	d__Bacteria;p__Chloroflexota;c__Anaerolineae;o__Aggregatilineales;f__A4b;g__UBA6055;s__UBA6055 sp009841405	0	NO CLUSTER
GCA_011523515.1_ASM1152351v1_genomic.fna	d__Bacteria;p__Chloroflexota;c__Anaerolineae;o__Aggregatilineales;f__A4b;g__UBA6055;s__UBA6055 sp011523515	0	NO CLUSTER
GCA_011523545.1_ASM1152354v1_genomic.fna	d__Bacteria;p__Chloroflexota;c__Anaerolineae;o__Aggregatilineales;f__A4b;g__UBA6055;s__UBA6055 sp011523545	0	NO CLUSTER
GCA_011523705.1_ASM1152370v1_genomic.fna	d__Bacteria;p__Chloroflexota;c__Anaerolineae;o__Aggregatilineales;f__A4b;g__UBA6055;s__UBA6055 sp011523705	0	NO CLUSTER
GCA_011523735.1_ASM1152373v1_genomic.fna	d__Bacteria;p__Chloroflexota;c__Anaerolineae;o__Aggregatilineales;f__A4b;g__UBA6055;s__UBA6055 sp011523735	0	NO CLUSTER
GCA_011525385.1_ASM1152538v1_genomic.fna	d__Bacteria;p__Chloroflexota;c__Anaerolineae;o__Aggregatilineales;f__A4b;g__UBA6055;s__UBA6055 sp011525385	0	NO CLUSTER
GCA_012270545.1_ASM1227054v1_genomic.fna	d__Bacteria;p__Chloroflexota;c__Anaerolineae;o__Aggregatilineales;f__A4b;g__UBA6055;s__UBA6055 sp012270545	0	NO CLUSTER
GCA_026708345.1_ASM2670834v1_genomic.fna	d__Bacteria;p__Chloroflexota;c__Anaerolineae;o__Aggregatilineales;f__A4b;g__WTGJ01;s__WTGJ01 sp011523615	0	NO CLUSTER
GCA_034408915.1_ASM3440891v1_genomic.fna	d__Bacteria;p__Chloroflexota;c__Anaerolineae;o__Aggregatilineales;f__A4b;g__ZC4RG36;s__ZC4RG36 sp003242205	0	NO CLUSTER
GCA_012514435.1_ASM1251443v1_genomic.fna	d__Bacteria;p__Chloroflexota;c__Anaerolineae;o__Aggregatilineales;f__Aggregatilineaceae;g__;s__	1	GCA_012514435.1_ASM1251443v1_genomic.fna_Archaeal-T4P_1_1	POMAIDAK_02269; POMAIDAK_02271; POMAIDAK_02272; POMAIDAK_02273; POMAIDAK_02274; POMAIDAK_02275;	Archaeal-T4P_arCOG01829_Pil; Archaeal-T4P_arCOG01822; Archaeal-T4P_arCOG01824; Archaeal-T4P_arCOG04148; Archaeal-T4P_arCOG01817_ATP; Archaeal-T4P_arCOG01809_IM;
GCA_020725705.1_ASM2072570v1_genomic.fna	d__Bacteria;p__Chloroflexota;c__Anaerolineae;o__Aggregatilineales;f__Aggregatilineaceae;g__;s__	0	NO CLUSTER
GCA_026984385.1_ASM2698438v1_genomic.fna	d__Bacteria;p__Chloroflexota;c__Anaerolineae;o__Aggregatilineales;f__Aggregatilineaceae;g__;s__	0	NO CLUSTER
GCA_034410725.1_ASM3441072v1_genomic.fna	d__Bacteria;p__Chloroflexota;c__Anaerolineae;o__Aggregatilineales;f__Aggregatilineaceae;g__;s__	0	NO CLUSTER
GCA_034429275.1_ASM3442927v1_genomic.fna	d__Bacteria;p__Chloroflexota;c__Anaerolineae;o__Aggregatilineales;f__Aggregatilineaceae;g__;s__	0	NO CLUSTER
GCA_035323605.1_ASM3532360v1_genomic.fna	d__Bacteria;p__Chloroflexota;c__Anaerolineae;o__Aggregatilineales;f__Aggregatilineaceae;g__Aggregatilinea;s__	1	GCA_035323605.1_ASM3532360v1_genomic.fna_Archaeal-T4P_1_1	FEFHDFHA_00838; FEFHDFHA_00839; FEFHDFHA_00840; FEFHDFHA_00841; FEFHDFHA_00842; FEFHDFHA_00844;	Archaeal-T4P_arCOG01809_IM; Archaeal-T4P_arCOG01817_ATP; Archaeal-T4P_arCOG04148; Archaeal-T4P_arCOG01824; Archaeal-T4P_arCOG01822; Archaeal-T4P_arCOG01829_Pil;
GCA_003569045.1_Grel_assembly01_genomic.fna	d__Bacteria;p__Chloroflexota;c__Anaerolineae;o__Aggregatilineales;f__Aggregatilineaceae;g__Aggregatilinea;s__Aggregatilinea lenta	1	GCA_003569045.1_Grel_assembly01_genomic.fna_Archaeal-T4P_1_1	LOJOMNPN_02801; LOJOMNPN_02802; LOJOMNPN_02803; LOJOMNPN_02804; LOJOMNPN_02805; LOJOMNPN_02807;	Archaeal-T4P_arCOG01809_IM; Archaeal-T4P_arCOG01817_ATP; Archaeal-T4P_arCOG04148; Archaeal-T4P_arCOG01824; Archaeal-T4P_arCOG01822; Archaeal-T4P_arCOG01829_Pil;
GCF_003569045.1_Grel_assembly01_genomic.fna	d__Bacteria;p__Chloroflexota;c__Anaerolineae;o__Aggregatilineales;f__Aggregatilineaceae;g__Aggregatilinea;s__Aggregatilinea lenta	1	GCF_003569045.1_Grel_assembly01_genomic.fna_Archaeal-T4P_1_1	OOOBLDKL_02801; OOOBLDKL_02802; OOOBLDKL_02803; OOOBLDKL_02804; OOOBLDKL_02805; OOOBLDKL_02807;	Archaeal-T4P_arCOG01809_IM; Archaeal-T4P_arCOG01817_ATP; Archaeal-T4P_arCOG04148; Archaeal-T4P_arCOG01824; Archaeal-T4P_arCOG01822; Archaeal-T4P_arCOG01829_Pil;
GCA_035325905.1_ASM3532590v1_genomic.fna	d__Bacteria;p__Chloroflexota;c__Anaerolineae;o__Aggregatilineales;f__Aggregatilineaceae;g__JAAYCM01;s__	0	NO CLUSTER
GCA_036260665.1_ASM3626066v1_genomic.fna	d__Bacteria;p__Chloroflexota;c__Anaerolineae;o__Aggregatilineales;f__Aggregatilineaceae;g__JAAYCM01;s__	0	NO CLUSTER
GCA_012729765.1_ASM1272976v1_genomic.fna	d__Bacteria;p__Chloroflexota;c__Anaerolineae;o__Aggregatilineales;f__Aggregatilineaceae;g__JAAYCM01;s__JAAYCM01 sp012729765	0	NO CLUSTER
GCA_016234525.1_ASM1623452v1_genomic.fna	d__Bacteria;p__Chloroflexota;c__Anaerolineae;o__Aggregatilineales;f__Aggregatilineaceae;g__JACRBK01;s__JACRBK01 sp016234525	1	GCA_016234525.1_ASM1623452v1_genomic.fna_Archaeal-T4P_1_1	PLEIFLEE_04224; PLEIFLEE_04225; PLEIFLEE_04226; PLEIFLEE_04227; PLEIFLEE_04228;	Archaeal-T4P_arCOG01822; Archaeal-T4P_arCOG01824; Archaeal-T4P_arCOG04148; Archaeal-T4P_arCOG01817_ATP; Archaeal-T4P_arCOG01809_IM;
GCA_016930015.1_ASM1693001v1_genomic.fna	d__Bacteria;p__Chloroflexota;c__Anaerolineae;o__Aggregatilineales;f__Aggregatilineaceae;g__JAFGHR01;s__JAFGHR01 sp016930015	0	NO CLUSTER
GCA_016926875.1_ASM1692687v1_genomic.fna	d__Bacteria;p__Chloroflexota;c__Anaerolineae;o__Aggregatilineales;f__Aggregatilineaceae;g__JAFGNU01;s__JAFGNU01 sp016926875	0	NO CLUSTER
GCA_016934195.1_ASM1693419v1_genomic.fna	d__Bacteria;p__Chloroflexota;c__Anaerolineae;o__Aggregatilineales;f__Aggregatilineaceae;g__JAFGTJ01;s__JAFGTJ01 sp016934195	0	NO CLUSTER
GCA_034678745.1_ASM3467874v1_genomic.fna	d__Bacteria;p__Chloroflexota;c__Anaerolineae;o__Aggregatilineales;f__Aggregatilineaceae;g__LM3-B42;s__	0	NO CLUSTER
GCA_018432315.1_LM3_genomic.fna	d__Bacteria;p__Chloroflexota;c__Anaerolineae;o__Aggregatilineales;f__Aggregatilineaceae;g__LM3-B42;s__LM3-B42 sp018432315	0	NO CLUSTER
GCA_034437275.1_ASM3443727v1_genomic.fna	d__Bacteria;p__Chloroflexota;c__Anaerolineae;o__Aggregatilineales;f__Aggregatilineaceae;g__TC-15;s__	0	NO CLUSTER
GCA_010092855.1_ASM1009285v1_genomic.fna	d__Bacteria;p__Chloroflexota;c__Anaerolineae;o__Aggregatilineales;f__Aggregatilineaceae;g__TC-15;s__TC-15 sp010092855	0	NO CLUSTER
GCA_020724485.1_ASM2072448v1_genomic.fna	d__Bacteria;p__Chloroflexota;c__Anaerolineae;o__Aggregatilineales;f__Aggregatilineaceae;g__UBA2029;s__	0	NO CLUSTER
GCA_023382715.1_ASM2338271v1_genomic.fna	d__Bacteria;p__Chloroflexota;c__Anaerolineae;o__Aggregatilineales;f__Aggregatilineaceae;g__UBA2029;s__	0	NO CLUSTER
GCA_027494015.1_ASM2749401v1_genomic.fna	d__Bacteria;p__Chloroflexota;c__Anaerolineae;o__Aggregatilineales;f__Aggregatilineaceae;g__UBA2029;s__	0	NO CLUSTER
GCA_034431375.1_ASM3443137v1_genomic.fna	d__Bacteria;p__Chloroflexota;c__Anaerolineae;o__Aggregatilineales;f__Aggregatilineaceae;g__UBA2029;s__	0	NO CLUSTER
GCA_034433135.1_ASM3443313v1_genomic.fna	d__Bacteria;p__Chloroflexota;c__Anaerolineae;o__Aggregatilineales;f__Aggregatilineaceae;g__UBA2029;s__	0	NO CLUSTER
GCA_034433965.1_ASM3443396v1_genomic.fna	d__Bacteria;p__Chloroflexota;c__Anaerolineae;o__Aggregatilineales;f__Aggregatilineaceae;g__UBA2029;s__	0	NO CLUSTER
GCA_036834145.1_ASM3683414v1_genomic.fna	d__Bacteria;p__Chloroflexota;c__Anaerolineae;o__Aggregatilineales;f__Aggregatilineaceae;g__UBA2029;s__	0	NO CLUSTER
GCA_039961695.1_ASM3996169v1_genomic.fna	d__Bacteria;p__Chloroflexota;c__Anaerolineae;o__Aggregatilineales;f__Aggregatilineaceae;g__UBA2029;s__	0	NO CLUSTER
GCA_002332795.1_ASM233279v1_genomic.fna	d__Bacteria;p__Chloroflexota;c__Anaerolineae;o__Aggregatilineales;f__Aggregatilineaceae;g__UBA2029;s__UBA2029 sp002332795	0	NO CLUSTER
GCA_018056405.1_ASM1805640v1_genomic.fna	d__Bacteria;p__Chloroflexota;c__Anaerolineae;o__Aggregatilineales;f__Aggregatilineaceae;g__UBA2029;s__UBA2029 sp018056405	0	NO CLUSTER
GCA_016935215.1_ASM1693521v1_genomic.fna	d__Bacteria;p__Chloroflexota;c__Anaerolineae;o__Aggregatilineales;f__Ch27;g__Ch27;s__	0	NO CLUSTER
GCA_019873685.1_ASM1987368v1_genomic.fna	d__Bacteria;p__Chloroflexota;c__Anaerolineae;o__Aggregatilineales;f__Ch27;g__Ch27;s__	0	NO CLUSTER
GCA_026983935.1_ASM2698393v1_genomic.fna	d__Bacteria;p__Chloroflexota;c__Anaerolineae;o__Aggregatilineales;f__Ch27;g__Ch27;s__	0	NO CLUSTER
GCA_029976025.1_ASM2997602v1_genomic.fna	d__Bacteria;p__Chloroflexota;c__Anaerolineae;o__Aggregatilineales;f__Ch27;g__Ch27;s__	0	NO CLUSTER
GCA_034430555.1_ASM3443055v1_genomic.fna	d__Bacteria;p__Chloroflexota;c__Anaerolineae;o__Aggregatilineales;f__Ch27;g__Ch27;s__	3	GCA_034430555.1_ASM3443055v1_genomic.fna_Tad_1_1	NMCNCLBA_02782; NMCNCLBA_02786;	Tad_tadA; Tad_flp;
GCA_034430555.1_ASM3443055v1_genomic.fna	d__Bacteria;p__Chloroflexota;c__Anaerolineae;o__Aggregatilineales;f__Ch27;g__Ch27;s__	3	GCA_034430555.1_ASM3443055v1_genomic.fna_Tad_1_-1	NMCNCLBA_00054;	Tad_tadV;
GCA_034430555.1_ASM3443055v1_genomic.fna	d__Bacteria;p__Chloroflexota;c__Anaerolineae;o__Aggregatilineales;f__Ch27;g__Ch27;s__	3	GCA_034430555.1_ASM3443055v1_genomic.fna_Tad_1_2	NMCNCLBA_03626; NMCNCLBA_03627; NMCNCLBA_03628; NMCNCLBA_03629;	Tad_tadZ; Tad_tadA; Tad_tadB; Tad_tadC;
GCA_034435395.1_ASM3443539v1_genomic.fna	d__Bacteria;p__Chloroflexota;c__Anaerolineae;o__Aggregatilineales;f__Ch27;g__Ch27;s__	0	NO CLUSTER
GCA_013178165.1_ASM1317816v1_genomic.fna	d__Bacteria;p__Chloroflexota;c__Anaerolineae;o__Aggregatilineales;f__Ch27;g__Ch27;s__Ch27 sp013178165	0	NO CLUSTER
GCA_022616515.1_ASM2261651v1_genomic.fna	d__Bacteria;p__Chloroflexota;c__Anaerolineae;o__Aggregatilineales;f__J027;g__;s__	0	NO CLUSTER
GCA_034437075.1_ASM3443707v1_genomic.fna	d__Bacteria;p__Chloroflexota;c__Anaerolineae;o__Aggregatilineales;f__J027;g__;s__	1	GCA_034437075.1_ASM3443707v1_genomic.fna_Archaeal-T4P_1_1	KADGIOMF_01884; KADGIOMF_01886; KADGIOMF_01887; KADGIOMF_01888; KADGIOMF_01889; KADGIOMF_01890;	Archaeal-T4P_arCOG01829_Pil; Archaeal-T4P_arCOG01822; Archaeal-T4P_arCOG01824; Archaeal-T4P_arCOG04148; Archaeal-T4P_arCOG01817_ATP; Archaeal-T4P_arCOG01809_IM;
GCA_019913005.1_ASM1991300v1_genomic.fna	d__Bacteria;p__Chloroflexota;c__Anaerolineae;o__Aggregatilineales;f__J027;g__CFX10;s__	0	NO CLUSTER
GCA_021463865.1_ASM2146386v1_genomic.fna	d__Bacteria;p__Chloroflexota;c__Anaerolineae;o__Aggregatilineales;f__J027;g__CFX10;s__	0	NO CLUSTER
GCA_024434115.1_ASM2443411v1_genomic.fna	d__Bacteria;p__Chloroflexota;c__Anaerolineae;o__Aggregatilineales;f__J027;g__CFX10;s__	0	NO CLUSTER
GCA_013112715.1_ASM1311271v1_genomic.fna	d__Bacteria;p__Chloroflexota;c__Anaerolineae;o__Aggregatilineales;f__J027;g__CFX10;s__CFX10 sp013112715	1	GCA_013112715.1_ASM1311271v1_genomic.fna_Archaeal-T4P_1_1	BAFHHOIB_04028; BAFHHOIB_04030; BAFHHOIB_04031; BAFHHOIB_04032; BAFHHOIB_04033; BAFHHOIB_04034;	Archaeal-T4P_arCOG01829_Pil; Archaeal-T4P_arCOG01822; Archaeal-T4P_arCOG01824; Archaeal-T4P_arCOG04148; Archaeal-T4P_arCOG01817_ATP; Archaeal-T4P_arCOG01809_IM;
GCA_016234595.1_ASM1623459v1_genomic.fna	d__Bacteria;p__Chloroflexota;c__Anaerolineae;o__Aggregatilineales;f__J027;g__CFX10;s__CFX10 sp016234595	0	NO CLUSTER
GCA_020634155.1_ASM2063415v1_genomic.fna	d__Bacteria;p__Chloroflexota;c__Anaerolineae;o__Aggregatilineales;f__J027;g__J027;s__	0	NO CLUSTER
GCA_034437655.1_ASM3443765v1_genomic.fna	d__Bacteria;p__Chloroflexota;c__Anaerolineae;o__Aggregatilineales;f__J027;g__J027;s__	0	NO CLUSTER
GCA_034435655.1_ASM3443565v1_genomic.fna	d__Bacteria;p__Chloroflexota;c__Anaerolineae;o__Aggregatilineales;f__J027;g__J027;s__J027 sp003697365	0	NO CLUSTER
GCA_010092845.1_ASM1009284v1_genomic.fna	d__Bacteria;p__Chloroflexota;c__Anaerolineae;o__Aggregatilineales;f__J027;g__J027;s__J027 sp010092845	1	GCA_010092845.1_ASM1009284v1_genomic.fna_Archaeal-T4P_1_1	KKOKHBDP_01736; KKOKHBDP_01737; KKOKHBDP_01738; KKOKHBDP_01740; KKOKHBDP_01742; KKOKHBDP_01743; KKOKHBDP_01744;	Archaeal-T4P_arCOG01809_IM; Archaeal-T4P_arCOG01817_ATP; Archaeal-T4P_arCOG04148; Archaeal-T4P_arCOG01822; Archaeal-T4P_arCOG01829_Pil; Archaeal-T4P_arCOG01829_Pil; Archaeal-T4P_arCOG01829_Pil;
GCA_012031655.1_ASM1203165v1_genomic.fna	d__Bacteria;p__Chloroflexota;c__Anaerolineae;o__Aggregatilineales;f__J027;g__JAAUUD01;s__JAAUUD01 sp012031655	0	NO CLUSTER
GCA_019912945.1_ASM1991294v1_genomic.fna	d__Bacteria;p__Chloroflexota;c__Anaerolineae;o__Aggregatilineales;f__J027;g__SB15;s__	0	NO CLUSTER
GCA_023384395.1_ASM2338439v1_genomic.fna	d__Bacteria;p__Chloroflexota;c__Anaerolineae;o__Aggregatilineales;f__J027;g__SB15;s__SB15 sp008933735	0	NO CLUSTER
GCA_027069285.1_ASM2706928v1_genomic.fna	d__Bacteria;p__Chloroflexota;c__Anaerolineae;o__Aggregatilineales;f__JAFGMM01;g__;s__	0	NO CLUSTER
GCA_027494055.1_ASM2749405v1_genomic.fna	d__Bacteria;p__Chloroflexota;c__Anaerolineae;o__Aggregatilineales;f__JAFGMM01;g__;s__	2	GCA_027494055.1_ASM2749405v1_genomic.fna_Tad_1_2	ENIJKMEN_05108; ENIJKMEN_05109;	Tad_flp; Tad_flp;
GCA_027494055.1_ASM2749405v1_genomic.fna	d__Bacteria;p__Chloroflexota;c__Anaerolineae;o__Aggregatilineales;f__JAFGMM01;g__;s__	2	GCA_027494055.1_ASM2749405v1_genomic.fna_Tad_1_1	ENIJKMEN_03028; ENIJKMEN_03029; ENIJKMEN_03030; ENIJKMEN_03031; ENIJKMEN_03032;	Tad_tadC; Tad_tadB; Tad_tadA; Tad_tadZ; Tad_rcpC;
GCA_034435135.1_ASM3443513v1_genomic.fna	d__Bacteria;p__Chloroflexota;c__Anaerolineae;o__Aggregatilineales;f__JAFGMM01;g__;s__	0	NO CLUSTER
GCA_016927535.1_ASM1692753v1_genomic.fna	d__Bacteria;p__Chloroflexota;c__Anaerolineae;o__Aggregatilineales;f__JAFGMM01;g__JAFGMM01;s__JAFGMM01 sp016927535	0	NO CLUSTER
GCA_019637555.1_ASM1963755v1_genomic.fna	d__Bacteria;p__Chloroflexota;c__Anaerolineae;o__Aggregatilineales;f__UBA2796;g__;s__	1	GCA_019637555.1_ASM1963755v1_genomic.fna_Archaeal-T4P_1_1	MNMLIELI_03152; MNMLIELI_03154; MNMLIELI_03155; MNMLIELI_03156; MNMLIELI_03157; MNMLIELI_03158;	Archaeal-T4P_arCOG01829_Pil; Archaeal-T4P_arCOG01822; Archaeal-T4P_arCOG01824; Archaeal-T4P_arCOG04148; Archaeal-T4P_arCOG01817_ATP; Archaeal-T4P_arCOG01809_IM;
GCA_019637615.1_ASM1963761v1_genomic.fna	d__Bacteria;p__Chloroflexota;c__Anaerolineae;o__Aggregatilineales;f__UBA2796;g__;s__	4	GCA_019637615.1_ASM1963761v1_genomic.fna_Archaeal-T4P_1_1	GGNNICDI_02527; GGNNICDI_02528; GGNNICDI_02530; GGNNICDI_02531; GGNNICDI_02532; GGNNICDI_02533; GGNNICDI_02534;	Archaeal-T4P_arCOG01829_Pil; Archaeal-T4P_arCOG01829_Pil; Archaeal-T4P_arCOG01822; Archaeal-T4P_arCOG01824; Archaeal-T4P_arCOG04148; Archaeal-T4P_arCOG01817_ATP; Archaeal-T4P_arCOG01809_IM;
GCA_019637615.1_ASM1963761v1_genomic.fna	d__Bacteria;p__Chloroflexota;c__Anaerolineae;o__Aggregatilineales;f__UBA2796;g__;s__	4	GCA_019637615.1_ASM1963761v1_genomic.fna_Tad_2_2	GGNNICDI_05983; GGNNICDI_05985; GGNNICDI_05986; GGNNICDI_05987;	Tad_rcpC; Tad_tadA; Tad_tadB; Tad_tadC;
GCA_019637615.1_ASM1963761v1_genomic.fna	d__Bacteria;p__Chloroflexota;c__Anaerolineae;o__Aggregatilineales;f__UBA2796;g__;s__	4	GCA_019637615.1_ASM1963761v1_genomic.fna_Tad_2_1	GGNNICDI_00190; GGNNICDI_00191;	Tad_tadE; Tad_tadE;
GCA_019637615.1_ASM1963761v1_genomic.fna	d__Bacteria;p__Chloroflexota;c__Anaerolineae;o__Aggregatilineales;f__UBA2796;g__;s__	4	GCA_019637615.1_ASM1963761v1_genomic.fna_Tad_2_-1	GGNNICDI_02151;	Tad_tadV;
GCA_020850075.1_ASM2085007v1_genomic.fna	d__Bacteria;p__Chloroflexota;c__Anaerolineae;o__Aggregatilineales;f__UBA2796;g__;s__	1	GCA_020850075.1_ASM2085007v1_genomic.fna_Archaeal-T4P_1_1	GECGEDBJ_00620; GECGEDBJ_00621; GECGEDBJ_00622; GECGEDBJ_00623; GECGEDBJ_00624; GECGEDBJ_00626;	Archaeal-T4P_arCOG01809_IM; Archaeal-T4P_arCOG01817_ATP; Archaeal-T4P_arCOG04148; Archaeal-T4P_arCOG01824; Archaeal-T4P_arCOG01822; Archaeal-T4P_arCOG01829_Pil;
GCA_020851855.1_ASM2085185v1_genomic.fna	d__Bacteria;p__Chloroflexota;c__Anaerolineae;o__Aggregatilineales;f__UBA2796;g__;s__	0	NO CLUSTER
GCA_021325095.1_ASM2132509v1_genomic.fna	d__Bacteria;p__Chloroflexota;c__Anaerolineae;o__Aggregatilineales;f__UBA2796;g__;s__	0	NO CLUSTER
GCA_025357395.1_ASM2535739v1_genomic.fna	d__Bacteria;p__Chloroflexota;c__Anaerolineae;o__Aggregatilineales;f__UBA2796;g__;s__	0	NO CLUSTER
GCA_035309185.1_ASM3530918v1_genomic.fna	d__Bacteria;p__Chloroflexota;c__Anaerolineae;o__Aggregatilineales;f__UBA2796;g__;s__	0	NO CLUSTER
GCA_038230635.1_ASM3823063v1_genomic.fna	d__Bacteria;p__Chloroflexota;c__Anaerolineae;o__Aggregatilineales;f__UBA2796;g__;s__	0	NO CLUSTER
GCA_038239365.1_ASM3823936v1_genomic.fna	d__Bacteria;p__Chloroflexota;c__Anaerolineae;o__Aggregatilineales;f__UBA2796;g__;s__	0	NO CLUSTER
GCA_038240515.1_ASM3824051v1_genomic.fna	d__Bacteria;p__Chloroflexota;c__Anaerolineae;o__Aggregatilineales;f__UBA2796;g__;s__	0	NO CLUSTER
GCA_040007395.1_ASM4000739v1_genomic.fna	d__Bacteria;p__Chloroflexota;c__Anaerolineae;o__Aggregatilineales;f__UBA2796;g__;s__	0	NO CLUSTER
GCA_937871275.1_SRR13685146_bin.37_CONCOCT_v1.1_MAG_genomic.fna	d__Bacteria;p__Chloroflexota;c__Anaerolineae;o__Aggregatilineales;f__UBA2796;g__;s__	0	NO CLUSTER
GCA_030263685.1_ASM3026368v1_genomic.fna	d__Bacteria;p__Chloroflexota;c__Anaerolineae;o__Aggregatilineales;f__UBA2796;g__CP2-2F;s__	0	NO CLUSTER
GCA_033578585.1_ASM3357858v1_genomic.fna	d__Bacteria;p__Chloroflexota;c__Anaerolineae;o__Aggregatilineales;f__UBA2796;g__CP2-2F;s__	0	NO CLUSTER
GCA_034432555.1_ASM3443255v1_genomic.fna	d__Bacteria;p__Chloroflexota;c__Anaerolineae;o__Aggregatilineales;f__UBA2796;g__CP2-2F;s__	0	NO CLUSTER
GCA_034436235.1_ASM3443623v1_genomic.fna	d__Bacteria;p__Chloroflexota;c__Anaerolineae;o__Aggregatilineales;f__UBA2796;g__CP2-2F;s__	0	NO CLUSTER
GCA_034436355.1_ASM3443635v1_genomic.fna	d__Bacteria;p__Chloroflexota;c__Anaerolineae;o__Aggregatilineales;f__UBA2796;g__CP2-2F;s__	0	NO CLUSTER
GCA_034436395.1_ASM3443639v1_genomic.fna	d__Bacteria;p__Chloroflexota;c__Anaerolineae;o__Aggregatilineales;f__UBA2796;g__CP2-2F;s__CP2-2F sp003695215	0	NO CLUSTER
GCA_034434475.1_ASM3443447v1_genomic.fna	d__Bacteria;p__Chloroflexota;c__Anaerolineae;o__Aggregatilineales;f__UBA2796;g__CP2-2F;s__CP2-2F sp017743585	0	NO CLUSTER
GCA_035440525.1_ASM3544052v1_genomic.fna	d__Bacteria;p__Chloroflexota;c__Anaerolineae;o__Aggregatilineales;f__UBA2796;g__UBA2796;s__UBA2796 sp002352035	0	NO CLUSTER
GCA_030834915.1_ASM3083491v1_genomic.fna	d__Bacteria;p__Chloroflexota;c__Anaerolineae;o__Aggregatilineales;f__UBA2796;g__UBA2796;s__UBA2796 sp014879835	0	NO CLUSTER
GCA_024643825.1_ASM2464382v1_genomic.fna	d__Bacteria;p__Chloroflexota;c__Anaerolineae;o__Aggregatilineales;f__UBA3940;g__;s__	4	GCA_024643825.1_ASM2464382v1_genomic.fna_Tad_3_3	KGOAAOJB_02144; KGOAAOJB_02145;	Tad_flp; Tad_flp;
GCA_024643825.1_ASM2464382v1_genomic.fna	d__Bacteria;p__Chloroflexota;c__Anaerolineae;o__Aggregatilineales;f__UBA3940;g__;s__	4	GCA_024643825.1_ASM2464382v1_genomic.fna_Tad_3_2	KGOAAOJB_00638; KGOAAOJB_00639; KGOAAOJB_00640;	Tad_tadC; Tad_tadB; Tad_tadA;
GCA_024643825.1_ASM2464382v1_genomic.fna	d__Bacteria;p__Chloroflexota;c__Anaerolineae;o__Aggregatilineales;f__UBA3940;g__;s__	4	GCA_024643825.1_ASM2464382v1_genomic.fna_Tad_3_-1	KGOAAOJB_01959;	Tad_tadV;
GCA_024643825.1_ASM2464382v1_genomic.fna	d__Bacteria;p__Chloroflexota;c__Anaerolineae;o__Aggregatilineales;f__UBA3940;g__;s__	4	GCA_024643825.1_ASM2464382v1_genomic.fna_Tad_3_1	KGOAAOJB_00578; KGOAAOJB_00579;	Tad_tadZ; Tad_tadE;
GCA_034434995.1_ASM3443499v1_genomic.fna	d__Bacteria;p__Chloroflexota;c__Anaerolineae;o__Aggregatilineales;f__UBA3940;g__;s__	0	NO CLUSTER
GCA_034435015.1_ASM3443501v1_genomic.fna	d__Bacteria;p__Chloroflexota;c__Anaerolineae;o__Aggregatilineales;f__UBA3940;g__;s__	0	NO CLUSTER
GCA_034435035.1_ASM3443503v1_genomic.fna	d__Bacteria;p__Chloroflexota;c__Anaerolineae;o__Aggregatilineales;f__UBA3940;g__;s__	0	NO CLUSTER
GCA_034435375.1_ASM3443537v1_genomic.fna	d__Bacteria;p__Chloroflexota;c__Anaerolineae;o__Aggregatilineales;f__UBA3940;g__;s__	2	GCA_034435375.1_ASM3443537v1_genomic.fna_Tad_1_1	ENLMGJDG_00075; ENLMGJDG_00076; ENLMGJDG_00077; ENLMGJDG_00078; ENLMGJDG_00079;	Tad_tadC; Tad_tadB; Tad_tadA; Tad_tadZ; Tad_flp;
GCA_034435375.1_ASM3443537v1_genomic.fna	d__Bacteria;p__Chloroflexota;c__Anaerolineae;o__Aggregatilineales;f__UBA3940;g__;s__	2	GCA_034435375.1_ASM3443537v1_genomic.fna_Tad_1_2	ENLMGJDG_01765; ENLMGJDG_01766;	Tad_tadE; Tad_tadG;
GCA_011051745.1_ASM1105174v1_genomic.fna	d__Bacteria;p__Chloroflexota;c__Anaerolineae;o__Aggregatilineales;f__UBA3940;g__DRKO01;s__DRKO01 sp011051745	3	GCA_011051745.1_ASM1105174v1_genomic.fna_Tad_1_1	AKFIGFIN_01045; AKFIGFIN_01046; AKFIGFIN_01047; AKFIGFIN_01049;	Tad_tadC; Tad_tadB; Tad_tadA; Tad_flp;
GCA_011051745.1_ASM1105174v1_genomic.fna	d__Bacteria;p__Chloroflexota;c__Anaerolineae;o__Aggregatilineales;f__UBA3940;g__DRKO01;s__DRKO01 sp011051745	3	GCA_011051745.1_ASM1105174v1_genomic.fna_Tad_1_2	AKFIGFIN_02146; AKFIGFIN_02147;	Tad_tadE; Tad_tadG;
GCA_011051745.1_ASM1105174v1_genomic.fna	d__Bacteria;p__Chloroflexota;c__Anaerolineae;o__Aggregatilineales;f__UBA3940;g__DRKO01;s__DRKO01 sp011051745	3	GCA_011051745.1_ASM1105174v1_genomic.fna_Tad_1_-1	AKFIGFIN_02291;	Tad_tadV;
GCA_016927375.1_ASM1692737v1_genomic.fna	d__Bacteria;p__Chloroflexota;c__Anaerolineae;o__Aggregatilineales;f__UBA3940;g__JAFGMS01;s__JAFGMS01 sp016927375	0	NO CLUSTER
GCA_016928235.1_ASM1692823v1_genomic.fna	d__Bacteria;p__Chloroflexota;c__Anaerolineae;o__Aggregatilineales;f__UBA3940;g__JAFGMS01;s__JAFGMS01 sp016928235	0	NO CLUSTER
GCA_034430335.1_ASM3443033v1_genomic.fna	d__Bacteria;p__Chloroflexota;c__Anaerolineae;o__Aggregatilineales;f__UBA3940;g__JAFGOY01;s__	0	NO CLUSTER
GCA_016926255.1_ASM1692625v1_genomic.fna	d__Bacteria;p__Chloroflexota;c__Anaerolineae;o__Aggregatilineales;f__UBA3940;g__JAFGOY01;s__JAFGOY01 sp016926255	0	NO CLUSTER
GCA_010092885.1_ASM1009288v1_genomic.fna	d__Bacteria;p__Chloroflexota;c__Anaerolineae;o__Aggregatilineales;f__UBA3940;g__TC-195;s__TC-195 sp010092885	0	NO CLUSTER
GCA_010092775.1_ASM1009277v1_genomic.fna	d__Bacteria;p__Chloroflexota;c__Anaerolineae;o__Aggregatilineales;f__UBA3940;g__TC-71;s__TC-71 sp010092775	0	NO CLUSTER
GCA_034434955.1_ASM3443495v1_genomic.fna	d__Bacteria;p__Chloroflexota;c__Anaerolineae;o__Aggregatilineales;f__UBA3940;g__UBA3940;s__	0	NO CLUSTER
GCA_036679085.1_ASM3667908v1_genomic.fna	d__Bacteria;p__Chloroflexota;c__Anaerolineae;o__Aggregatilineales;f__UBA3940;g__UBA3940;s__UBA3940 sp002385675	0	NO CLUSTER
GCA_016342475.1_ASM1634247v1_genomic.fna	d__Bacteria;p__Chloroflexota;c__Anaerolineae;o__Anaerolineales;f__Anaerolineaceae;g__;s__	3	GCA_016342475.1_ASM1634247v1_genomic.fna_Flagellum_1_1	BBGJNJCA_00300; BBGJNJCA_00303;	Flg_flgB; Flg_sctN_FLG;
GCA_016342475.1_ASM1634247v1_genomic.fna	d__Bacteria;p__Chloroflexota;c__Anaerolineae;o__Anaerolineales;f__Anaerolineaceae;g__;s__	3	GCA_016342475.1_ASM1634247v1_genomic.fna_Flagellum_1_3	BBGJNJCA_04231; BBGJNJCA_04232; BBGJNJCA_04233;	Flg_flgC; Flg_fliE; Flg_sctJ_FLG;
GCA_016342475.1_ASM1634247v1_genomic.fna	d__Bacteria;p__Chloroflexota;c__Anaerolineae;o__Anaerolineales;f__Anaerolineaceae;g__;s__	3	GCA_016342475.1_ASM1634247v1_genomic.fna_Flagellum_1_2	BBGJNJCA_04200; BBGJNJCA_04201; BBGJNJCA_04203; BBGJNJCA_04204; BBGJNJCA_04207; BBGJNJCA_04208; BBGJNJCA_04209;	Flg_sctQ_FLG; Flg_sctQ_FLG; Flg_sctR_FLG; Flg_sctS_FLG; Flg_sctT_FLG; Flg_sctU_FLG; Flg_sctV_FLG;
GCA_022866465.1_ASM2286646v1_genomic.fna	d__Bacteria;p__Chloroflexota;c__Anaerolineae;o__Anaerolineales;f__Anaerolineaceae;g__;s__	0	NO CLUSTER
GCA_023381565.1_ASM2338156v1_genomic.fna	d__Bacteria;p__Chloroflexota;c__Anaerolineae;o__Anaerolineales;f__Anaerolineaceae;g__;s__	1	GCA_023381565.1_ASM2338156v1_genomic.fna_Flagellum_1_1	HDBOJFKF_00533; HDBOJFKF_00534; HDBOJFKF_00536; HDBOJFKF_00537; HDBOJFKF_00540; HDBOJFKF_00541; HDBOJFKF_00542; HDBOJFKF_00560; HDBOJFKF_00563; HDBOJFKF_00566; HDBOJFKF_00567; HDBOJFKF_00568;	Flg_sctQ_FLG; Flg_sctQ_FLG; Flg_sctR_FLG; Flg_sctS_FLG; Flg_sctT_FLG; Flg_sctU_FLG; Flg_sctV_FLG; Flg_flgB; Flg_sctN_FLG; Flg_sctJ_FLG; Flg_fliE; Flg_flgC;
GCA_028714615.1_ASM2871461v1_genomic.fna	d__Bacteria;p__Chloroflexota;c__Anaerolineae;o__Anaerolineales;f__Anaerolineaceae;g__;s__	2	GCA_028714615.1_ASM2871461v1_genomic.fna_Flagellum_1_2	MFKIMNIC_02583; MFKIMNIC_02586; MFKIMNIC_02589; MFKIMNIC_02590; MFKIMNIC_02591;	Flg_flgB; Flg_sctN_FLG; Flg_sctJ_FLG; Flg_fliE; Flg_flgC;
GCA_028714615.1_ASM2871461v1_genomic.fna	d__Bacteria;p__Chloroflexota;c__Anaerolineae;o__Anaerolineales;f__Anaerolineaceae;g__;s__	2	GCA_028714615.1_ASM2871461v1_genomic.fna_Flagellum_1_1	MFKIMNIC_02150; MFKIMNIC_02151; MFKIMNIC_02152; MFKIMNIC_02154; MFKIMNIC_02155; MFKIMNIC_02157; MFKIMNIC_02158;	Flg_sctV_FLG; Flg_sctU_FLG; Flg_sctT_FLG; Flg_sctS_FLG; Flg_sctR_FLG; Flg_sctQ_FLG; Flg_sctQ_FLG;
GCA_029265085.1_ASM2926508v1_genomic.fna	d__Bacteria;p__Chloroflexota;c__Anaerolineae;o__Anaerolineales;f__Anaerolineaceae;g__;s__	3	GCA_029265085.1_ASM2926508v1_genomic.fna_Flagellum_1_3	MPANKEOG_03831; MPANKEOG_03834; MPANKEOG_03837; MPANKEOG_03838; MPANKEOG_03839;	Flg_flgB; Flg_sctN_FLG; Flg_sctJ_FLG; Flg_fliE; Flg_flgC;
GCA_029265085.1_ASM2926508v1_genomic.fna	d__Bacteria;p__Chloroflexota;c__Anaerolineae;o__Anaerolineales;f__Anaerolineaceae;g__;s__	3	GCA_029265085.1_ASM2926508v1_genomic.fna_Flagellum_1_2	MPANKEOG_02336; MPANKEOG_02337; MPANKEOG_02339; MPANKEOG_02340;	Flg_sctS_FLG; Flg_sctR_FLG; Flg_sctQ_FLG; Flg_sctQ_FLG;
GCA_029265085.1_ASM2926508v1_genomic.fna	d__Bacteria;p__Chloroflexota;c__Anaerolineae;o__Anaerolineales;f__Anaerolineaceae;g__;s__	3	GCA_029265085.1_ASM2926508v1_genomic.fna_Flagellum_1_1	MPANKEOG_01066; MPANKEOG_01067; MPANKEOG_01068;	Flg_sctT_FLG; Flg_sctU_FLG; Flg_sctV_FLG;
GCA_029975235.1_ASM2997523v1_genomic.fna	d__Bacteria;p__Chloroflexota;c__Anaerolineae;o__Anaerolineales;f__Anaerolineaceae;g__;s__	2	GCA_029975235.1_ASM2997523v1_genomic.fna_Tad_1_2	KCEFJNPB_02871; KCEFJNPB_02873; KCEFJNPB_02874; KCEFJNPB_02875; KCEFJNPB_02876;	Tad_flp; Tad_tadZ; Tad_tadA; Tad_tadB; Tad_tadC;
GCA_029975235.1_ASM2997523v1_genomic.fna	d__Bacteria;p__Chloroflexota;c__Anaerolineae;o__Anaerolineales;f__Anaerolineaceae;g__;s__	2	GCA_029975235.1_ASM2997523v1_genomic.fna_Tad_1_1	KCEFJNPB_00800; KCEFJNPB_00801; KCEFJNPB_00804; KCEFJNPB_00809; KCEFJNPB_00811;	Tad_rcpC; Tad_tadZ; Tad_tadC; Tad_tadV; Tad_tadE;
GCA_029975475.1_ASM2997547v1_genomic.fna	d__Bacteria;p__Chloroflexota;c__Anaerolineae;o__Anaerolineales;f__Anaerolineaceae;g__;s__	0	NO CLUSTER
GCA_031292395.1_ASM3129239v1_genomic.fna	d__Bacteria;p__Chloroflexota;c__Anaerolineae;o__Anaerolineales;f__Anaerolineaceae;g__;s__	2	GCA_031292395.1_ASM3129239v1_genomic.fna_Flagellum_1_1	ENJKGEGD_03211; ENJKGEGD_03214; ENJKGEGD_03217; ENJKGEGD_03218; ENJKGEGD_03219;	Flg_flgB; Flg_sctN_FLG; Flg_sctJ_FLG; Flg_fliE; Flg_flgC;
GCA_031292395.1_ASM3129239v1_genomic.fna	d__Bacteria;p__Chloroflexota;c__Anaerolineae;o__Anaerolineales;f__Anaerolineaceae;g__;s__	2	GCA_031292395.1_ASM3129239v1_genomic.fna_Flagellum_1_2	ENJKGEGD_03738; ENJKGEGD_03739; ENJKGEGD_03741; ENJKGEGD_03742; ENJKGEGD_03745; ENJKGEGD_03746; ENJKGEGD_03747;	Flg_sctQ_FLG; Flg_sctQ_FLG; Flg_sctR_FLG; Flg_sctS_FLG; Flg_sctT_FLG; Flg_sctU_FLG; Flg_sctV_FLG;
GCA_034428975.1_ASM3442897v1_genomic.fna	d__Bacteria;p__Chloroflexota;c__Anaerolineae;o__Anaerolineales;f__Anaerolineaceae;g__;s__	0	NO CLUSTER
GCA_034429535.1_ASM3442953v1_genomic.fna	d__Bacteria;p__Chloroflexota;c__Anaerolineae;o__Anaerolineales;f__Anaerolineaceae;g__;s__	4	GCA_034429535.1_ASM3442953v1_genomic.fna_Flagellum_1_4	OMKBOIJI_03661; OMKBOIJI_03662; OMKBOIJI_03663;	Flg_sctJ_FLG; Flg_fliE; Flg_flgC;
GCA_034429535.1_ASM3442953v1_genomic.fna	d__Bacteria;p__Chloroflexota;c__Anaerolineae;o__Anaerolineales;f__Anaerolineaceae;g__;s__	4	GCA_034429535.1_ASM3442953v1_genomic.fna_Flagellum_1_3	OMKBOIJI_02052; OMKBOIJI_02054; OMKBOIJI_02062;	Flg_sctN_FLG; Flg_sctN_FLG; Flg_flgB;
GCA_034429535.1_ASM3442953v1_genomic.fna	d__Bacteria;p__Chloroflexota;c__Anaerolineae;o__Anaerolineales;f__Anaerolineaceae;g__;s__	4	GCA_034429535.1_ASM3442953v1_genomic.fna_Flagellum_1_2	OMKBOIJI_01762; OMKBOIJI_01763; OMKBOIJI_01765;	Flg_sctS_FLG; Flg_sctR_FLG; Flg_sctQ_FLG;
GCA_034429535.1_ASM3442953v1_genomic.fna	d__Bacteria;p__Chloroflexota;c__Anaerolineae;o__Anaerolineales;f__Anaerolineaceae;g__;s__	4	GCA_034429535.1_ASM3442953v1_genomic.fna_Flagellum_1_1	OMKBOIJI_01299; OMKBOIJI_01300;	Flg_sctU_FLG; Flg_sctV_FLG;
GCA_034434075.1_ASM3443407v1_genomic.fna	d__Bacteria;p__Chloroflexota;c__Anaerolineae;o__Anaerolineales;f__Anaerolineaceae;g__;s__	4	GCA_034434075.1_ASM3443407v1_genomic.fna_Flagellum_1_1	MLFOFHIC_00055; MLFOFHIC_00056; MLFOFHIC_00058; MLFOFHIC_00059; MLFOFHIC_00062; MLFOFHIC_00063; MLFOFHIC_00064; MLFOFHIC_00082; MLFOFHIC_00085; MLFOFHIC_00088; MLFOFHIC_00089; MLFOFHIC_00090;	Flg_sctQ_FLG; Flg_sctQ_FLG; Flg_sctR_FLG; Flg_sctS_FLG; Flg_sctT_FLG; Flg_sctU_FLG; Flg_sctV_FLG; Flg_flgB; Flg_sctN_FLG; Flg_sctJ_FLG; Flg_fliE; Flg_flgC;
GCA_034434075.1_ASM3443407v1_genomic.fna	d__Bacteria;p__Chloroflexota;c__Anaerolineae;o__Anaerolineales;f__Anaerolineaceae;g__;s__	4	GCA_034434075.1_ASM3443407v1_genomic.fna_Tad_4_1	MLFOFHIC_02884; MLFOFHIC_02887; MLFOFHIC_02888; MLFOFHIC_02889;	Tad_flp; Tad_tadA; Tad_tadB; Tad_tadC;
GCA_034434075.1_ASM3443407v1_genomic.fna	d__Bacteria;p__Chloroflexota;c__Anaerolineae;o__Anaerolineales;f__Anaerolineaceae;g__;s__	4	GCA_034434075.1_ASM3443407v1_genomic.fna_Tad_4_3	MLFOFHIC_03886; MLFOFHIC_03891; MLFOFHIC_03895; MLFOFHIC_03896; MLFOFHIC_03901;	Tad_tadC; Tad_rcpC; Tad_tadC; Tad_tadC; Tad_rcpC;
GCA_034434075.1_ASM3443407v1_genomic.fna	d__Bacteria;p__Chloroflexota;c__Anaerolineae;o__Anaerolineales;f__Anaerolineaceae;g__;s__	4	GCA_034434075.1_ASM3443407v1_genomic.fna_Tad_4_2	MLFOFHIC_03876; MLFOFHIC_03878;	Tad_tadE; Tad_tadV;
GCA_034435955.1_ASM3443595v1_genomic.fna	d__Bacteria;p__Chloroflexota;c__Anaerolineae;o__Anaerolineales;f__Anaerolineaceae;g__;s__	2	GCA_034435955.1_ASM3443595v1_genomic.fna_Tad_1_2	FBKAONLC_02380; FBKAONLC_02381; FBKAONLC_02383; FBKAONLC_02384; FBKAONLC_02385;	Tad_flp; Tad_rcpC; Tad_tadA; Tad_tadB; Tad_tadC;
GCA_034435955.1_ASM3443595v1_genomic.fna	d__Bacteria;p__Chloroflexota;c__Anaerolineae;o__Anaerolineales;f__Anaerolineaceae;g__;s__	2	GCA_034435955.1_ASM3443595v1_genomic.fna_Tad_1_1	FBKAONLC_00599; FBKAONLC_00600; FBKAONLC_00601;	Tad_tadE; Tad_tadE; Tad_tadG;
GCA_035315125.1_ASM3531512v1_genomic.fna	d__Bacteria;p__Chloroflexota;c__Anaerolineae;o__Anaerolineales;f__Anaerolineaceae;g__;s__	0	NO CLUSTER
GCA_035542155.1_ASM3554215v1_genomic.fna	d__Bacteria;p__Chloroflexota;c__Anaerolineae;o__Anaerolineales;f__Anaerolineaceae;g__;s__	0	NO CLUSTER
GCA_036567625.1_ASM3656762v1_genomic.fna	d__Bacteria;p__Chloroflexota;c__Anaerolineae;o__Anaerolineales;f__Anaerolineaceae;g__;s__	2	GCA_036567625.1_ASM3656762v1_genomic.fna_Tad_1_1	IPLKJLHN_03298; IPLKJLHN_03299; IPLKJLHN_03300; IPLKJLHN_03302; IPLKJLHN_03303; IPLKJLHN_03304;	Tad_tadC; Tad_tadB; Tad_tadA; Tad_rcpC; Tad_flp; Tad_flp;
GCA_036567625.1_ASM3656762v1_genomic.fna	d__Bacteria;p__Chloroflexota;c__Anaerolineae;o__Anaerolineales;f__Anaerolineaceae;g__;s__	2	GCA_036567625.1_ASM3656762v1_genomic.fna_Tad_1_-1	IPLKJLHN_01350;	Tad_tadV;
GCA_036567725.1_ASM3656772v1_genomic.fna	d__Bacteria;p__Chloroflexota;c__Anaerolineae;o__Anaerolineales;f__Anaerolineaceae;g__;s__	3	GCA_036567725.1_ASM3656772v1_genomic.fna_Flagellum_1_1	CEICOLJK_03049; CEICOLJK_03050; CEICOLJK_03051; CEICOLJK_03054; CEICOLJK_03057; CEICOLJK_03069; CEICOLJK_03075; CEICOLJK_03076; CEICOLJK_03077; CEICOLJK_03080; CEICOLJK_03081; CEICOLJK_03083; CEICOLJK_03084;	Flg_flgC; Flg_fliE; Flg_sctJ_FLG; Flg_sctN_FLG; Flg_flgB; Flg_flgB; Flg_sctV_FLG; Flg_sctU_FLG; Flg_sctT_FLG; Flg_sctS_FLG; Flg_sctR_FLG; Flg_sctQ_FLG; Flg_sctQ_FLG;
GCA_036567725.1_ASM3656772v1_genomic.fna	d__Bacteria;p__Chloroflexota;c__Anaerolineae;o__Anaerolineales;f__Anaerolineaceae;g__;s__	3	GCA_036567725.1_ASM3656772v1_genomic.fna_Tad_3_2	CEICOLJK_02632; CEICOLJK_02635; CEICOLJK_02636; CEICOLJK_02637;	Tad_flp; Tad_tadA; Tad_tadB; Tad_tadC;
GCA_036567725.1_ASM3656772v1_genomic.fna	d__Bacteria;p__Chloroflexota;c__Anaerolineae;o__Anaerolineales;f__Anaerolineaceae;g__;s__	3	GCA_036567725.1_ASM3656772v1_genomic.fna_Tad_3_1	CEICOLJK_00247; CEICOLJK_00249;	Tad_tadE; Tad_tadV;
GCA_036787065.1_ASM3678706v1_genomic.fna	d__Bacteria;p__Chloroflexota;c__Anaerolineae;o__Anaerolineales;f__Anaerolineaceae;g__;s__	0	NO CLUSTER
GCA_036825755.1_ASM3682575v1_genomic.fna	d__Bacteria;p__Chloroflexota;c__Anaerolineae;o__Anaerolineales;f__Anaerolineaceae;g__;s__	6	GCA_036825755.1_ASM3682575v1_genomic.fna_Flagellum_1_2	DLLKEEFG_01893; DLLKEEFG_01896; DLLKEEFG_01899; DLLKEEFG_01900; DLLKEEFG_01901;	Flg_flgB; Flg_sctN_FLG; Flg_sctJ_FLG; Flg_fliE; Flg_flgC;
GCA_036825755.1_ASM3682575v1_genomic.fna	d__Bacteria;p__Chloroflexota;c__Anaerolineae;o__Anaerolineales;f__Anaerolineaceae;g__;s__	6	GCA_036825755.1_ASM3682575v1_genomic.fna_Flagellum_1_1	DLLKEEFG_00961; DLLKEEFG_00962; DLLKEEFG_00963; DLLKEEFG_00966; DLLKEEFG_00967; DLLKEEFG_00969; DLLKEEFG_00970;	Flg_sctV_FLG; Flg_sctU_FLG; Flg_sctT_FLG; Flg_sctS_FLG; Flg_sctR_FLG; Flg_sctQ_FLG; Flg_sctQ_FLG;
GCA_036825755.1_ASM3682575v1_genomic.fna	d__Bacteria;p__Chloroflexota;c__Anaerolineae;o__Anaerolineales;f__Anaerolineaceae;g__;s__	6	GCA_036825755.1_ASM3682575v1_genomic.fna_Tad_5_2	DLLKEEFG_00481; DLLKEEFG_00482; DLLKEEFG_00483; DLLKEEFG_00486; DLLKEEFG_00487;	Tad_tadC; Tad_tadB; Tad_tadA; Tad_flp; Tad_flp;
GCA_036825755.1_ASM3682575v1_genomic.fna	d__Bacteria;p__Chloroflexota;c__Anaerolineae;o__Anaerolineales;f__Anaerolineaceae;g__;s__	6	GCA_036825755.1_ASM3682575v1_genomic.fna_Tad_5_3	DLLKEEFG_02601; DLLKEEFG_02603; DLLKEEFG_02605;	Tad_tadE; Tad_tadE; Tad_tadE;
GCA_036825755.1_ASM3682575v1_genomic.fna	d__Bacteria;p__Chloroflexota;c__Anaerolineae;o__Anaerolineales;f__Anaerolineaceae;g__;s__	6	GCA_036825755.1_ASM3682575v1_genomic.fna_Tad_5_-1	DLLKEEFG_03253;	Tad_tadV;
GCA_036825755.1_ASM3682575v1_genomic.fna	d__Bacteria;p__Chloroflexota;c__Anaerolineae;o__Anaerolineales;f__Anaerolineaceae;g__;s__	6	GCA_036825755.1_ASM3682575v1_genomic.fna_Tad_5_1	DLLKEEFG_00409; DLLKEEFG_00411;	Tad_tadZ; Tad_tadA;
GCA_039680295.1_ASM3968029v1_genomic.fna	d__Bacteria;p__Chloroflexota;c__Anaerolineae;o__Anaerolineales;f__Anaerolineaceae;g__;s__	0	NO CLUSTER
GCA_039680495.1_ASM3968049v1_genomic.fna	d__Bacteria;p__Chloroflexota;c__Anaerolineae;o__Anaerolineales;f__Anaerolineaceae;g__;s__	0	NO CLUSTER
GCA_039810245.1_ASM3981024v1_genomic.fna	d__Bacteria;p__Chloroflexota;c__Anaerolineae;o__Anaerolineales;f__Anaerolineaceae;g__;s__	0	NO CLUSTER
GCA_937907495.1_SRR5576002_bin.104_CONCOCT_v1.1_MAG_genomic.fna	d__Bacteria;p__Chloroflexota;c__Anaerolineae;o__Anaerolineales;f__Anaerolineaceae;g__;s__	0	NO CLUSTER
GCA_937920255.1_SRR3330211_bin.78_CONCOCT_v1.1_MAG_genomic.fna	d__Bacteria;p__Chloroflexota;c__Anaerolineae;o__Anaerolineales;f__Anaerolineaceae;g__;s__	3	GCA_937920255.1_SRR3330211_bin.78_CONCOCT_v1.1_MAG_genomic.fna_Tad_3_1	FHABNHDG_01889; FHABNHDG_01890;	Tad_flp; Tad_flp;
GCA_937920255.1_SRR3330211_bin.78_CONCOCT_v1.1_MAG_genomic.fna	d__Bacteria;p__Chloroflexota;c__Anaerolineae;o__Anaerolineales;f__Anaerolineaceae;g__;s__	3	GCA_937920255.1_SRR3330211_bin.78_CONCOCT_v1.1_MAG_genomic.fna_Tad_3_2	FHABNHDG_03269; FHABNHDG_03270; FHABNHDG_03271; FHABNHDG_03272; FHABNHDG_03273;	Tad_rcpC; Tad_tadZ; Tad_tadA; Tad_tadB; Tad_tadC;
GCA_937920255.1_SRR3330211_bin.78_CONCOCT_v1.1_MAG_genomic.fna	d__Bacteria;p__Chloroflexota;c__Anaerolineae;o__Anaerolineales;f__Anaerolineaceae;g__;s__	3	GCA_937920255.1_SRR3330211_bin.78_CONCOCT_v1.1_MAG_genomic.fna_Tad_3_3	FHABNHDG_03496; FHABNHDG_03499;	Tad_tadC; Tad_tadE;
GCA_034430095.1_ASM3443009v1_genomic.fna	d__Bacteria;p__Chloroflexota;c__Anaerolineae;o__Anaerolineales;f__Anaerolineaceae;g__49-20;s__	0	NO CLUSTER
GCA_035375925.1_ASM3537592v1_genomic.fna	d__Bacteria;p__Chloroflexota;c__Anaerolineae;o__Anaerolineales;f__Anaerolineaceae;g__49-20;s__	0	NO CLUSTER
GCA_035403825.1_ASM3540382v1_genomic.fna	d__Bacteria;p__Chloroflexota;c__Anaerolineae;o__Anaerolineales;f__Anaerolineaceae;g__49-20;s__	0	NO CLUSTER
GCA_038562595.1_ASM3856259v1_genomic.fna	d__Bacteria;p__Chloroflexota;c__Anaerolineae;o__Anaerolineales;f__Anaerolineaceae;g__49-20;s__	0	NO CLUSTER
GCA_002417685.1_ASM241768v1_genomic.fna	d__Bacteria;p__Chloroflexota;c__Anaerolineae;o__Anaerolineales;f__Anaerolineaceae;g__49-20;s__49-20 sp002417685	0	NO CLUSTER
GCA_002436085.1_ASM243608v1_genomic.fna	d__Bacteria;p__Chloroflexota;c__Anaerolineae;o__Anaerolineales;f__Anaerolineaceae;g__49-20;s__49-20 sp002436085	0	NO CLUSTER
GCA_034429875.1_ASM3442987v1_genomic.fna	d__Bacteria;p__Chloroflexota;c__Anaerolineae;o__Anaerolineales;f__Anaerolineaceae;g__49-20;s__49-20 sp002436085	0	NO CLUSTER
GCA_003445715.1_ASM344571v1_genomic.fna	d__Bacteria;p__Chloroflexota;c__Anaerolineae;o__Anaerolineales;f__Anaerolineaceae;g__49-20;s__49-20 sp003445715	0	NO CLUSTER
GCA_019873765.1_ASM1987376v1_genomic.fna	d__Bacteria;p__Chloroflexota;c__Anaerolineae;o__Anaerolineales;f__Anaerolineaceae;g__49-20;s__49-20 sp003499715	0	NO CLUSTER
GCA_036744375.1_ASM3674437v1_genomic.fna	d__Bacteria;p__Chloroflexota;c__Anaerolineae;o__Anaerolineales;f__Anaerolineaceae;g__49-20;s__49-20 sp003499715	0	NO CLUSTER
GCA_012517865.1_ASM1251786v1_genomic.fna	d__Bacteria;p__Chloroflexota;c__Anaerolineae;o__Anaerolineales;f__Anaerolineaceae;g__49-20;s__49-20 sp012517865	0	NO CLUSTER
GCA_017993575.1_ASM1799357v1_genomic.fna	d__Bacteria;p__Chloroflexota;c__Anaerolineae;o__Anaerolineales;f__Anaerolineaceae;g__49-20;s__49-20 sp012797215	0	NO CLUSTER
GCA_011176685.1_ASM1117668v1_genomic.fna	d__Bacteria;p__Chloroflexota;c__Anaerolineae;o__Anaerolineales;f__Anaerolineaceae;g__A373;s__A373 sp011176685	0	NO CLUSTER
GCA_020723905.1_ASM2072390v1_genomic.fna	d__Bacteria;p__Chloroflexota;c__Anaerolineae;o__Anaerolineales;f__Anaerolineaceae;g__Anaerolinea;s__	0	NO CLUSTER
GCA_023406965.1_ASM2340696v1_genomic.fna	d__Bacteria;p__Chloroflexota;c__Anaerolineae;o__Anaerolineales;f__Anaerolineaceae;g__Anaerolinea;s__	2	GCA_023406965.1_ASM2340696v1_genomic.fna_Tad_1_2	OMDAGLCH_02718; OMDAGLCH_02720; OMDAGLCH_02721;	Tad_tadE; Tad_flp; Tad_tadV;
GCA_023406965.1_ASM2340696v1_genomic.fna	d__Bacteria;p__Chloroflexota;c__Anaerolineae;o__Anaerolineales;f__Anaerolineaceae;g__Anaerolinea;s__	2	GCA_023406965.1_ASM2340696v1_genomic.fna_Tad_1_1	OMDAGLCH_02510; OMDAGLCH_02512; OMDAGLCH_02515; OMDAGLCH_02516; OMDAGLCH_02518; OMDAGLCH_02519;	Tad_tadE; Tad_tadV; Tad_tadC; Tad_tadC; Tad_tadZ; Tad_rcpC;
GCA_029975055.1_ASM2997505v1_genomic.fna	d__Bacteria;p__Chloroflexota;c__Anaerolineae;o__Anaerolineales;f__Anaerolineaceae;g__Anaerolinea;s__	2	GCA_029975055.1_ASM2997505v1_genomic.fna_Tad_2_2	MLLIIACB_03587; MLLIIACB_03588; MLLIIACB_03590; MLLIIACB_03591; MLLIIACB_03594;	Tad_rcpC; Tad_tadZ; Tad_tadC; Tad_tadC; Tad_tadV;
GCA_029975055.1_ASM2997505v1_genomic.fna	d__Bacteria;p__Chloroflexota;c__Anaerolineae;o__Anaerolineales;f__Anaerolineaceae;g__Anaerolinea;s__	2	GCA_029975055.1_ASM2997505v1_genomic.fna_Tad_2_1	MLLIIACB_01143; MLLIIACB_01144; MLLIIACB_01145; MLLIIACB_01146; MLLIIACB_01148; MLLIIACB_01149;	Tad_tadC; Tad_tadB; Tad_tadA; Tad_tadZ; Tad_flp; Tad_flp;
GCA_034429795.1_ASM3442979v1_genomic.fna	d__Bacteria;p__Chloroflexota;c__Anaerolineae;o__Anaerolineales;f__Anaerolineaceae;g__Anaerolinea;s__	5	GCA_034429795.1_ASM3442979v1_genomic.fna_Tad_45_1	OMHGAKMD_01314; OMHGAKMD_01317; OMHGAKMD_01318; OMHGAKMD_01322;	Tad_rcpC; Tad_tadC; Tad_tadC; Tad_rcpC;
GCA_034429795.1_ASM3442979v1_genomic.fna	d__Bacteria;p__Chloroflexota;c__Anaerolineae;o__Anaerolineales;f__Anaerolineaceae;g__Anaerolinea;s__	5	GCA_034429795.1_ASM3442979v1_genomic.fna_Tad_4_2	OMHGAKMD_04217; OMHGAKMD_04220; OMHGAKMD_04221; OMHGAKMD_04223; OMHGAKMD_04225; OMHGAKMD_04226;	Tad_rcpC; Tad_tadC; Tad_tadC; Tad_tadV; Tad_tadE; Tad_tadE;
GCA_034429795.1_ASM3442979v1_genomic.fna	d__Bacteria;p__Chloroflexota;c__Anaerolineae;o__Anaerolineales;f__Anaerolineaceae;g__Anaerolinea;s__	5	GCA_034429795.1_ASM3442979v1_genomic.fna_Tad_4_1	OMHGAKMD_00366; OMHGAKMD_00367; OMHGAKMD_00368; OMHGAKMD_00371;	Tad_tadC; Tad_tadB; Tad_tadA; Tad_flp;
GCA_034429795.1_ASM3442979v1_genomic.fna	d__Bacteria;p__Chloroflexota;c__Anaerolineae;o__Anaerolineales;f__Anaerolineaceae;g__Anaerolinea;s__	5	GCA_034429795.1_ASM3442979v1_genomic.fna_Tad_45_2	OMHGAKMD_02028; OMHGAKMD_02030;	Tad_tadE; Tad_flp;
GCA_034429795.1_ASM3442979v1_genomic.fna	d__Bacteria;p__Chloroflexota;c__Anaerolineae;o__Anaerolineales;f__Anaerolineaceae;g__Anaerolinea;s__	5	GCA_034429795.1_ASM3442979v1_genomic.fna_Tad_45_3	OMHGAKMD_03250; OMHGAKMD_03251; OMHGAKMD_03253; OMHGAKMD_03255; OMHGAKMD_03256; OMHGAKMD_03258;	Tad_tadE; Tad_tadE; Tad_tadV; Tad_tadC; Tad_tadC; Tad_tadZ;
GCA_035325045.1_ASM3532504v1_genomic.fna	d__Bacteria;p__Chloroflexota;c__Anaerolineae;o__Anaerolineales;f__Anaerolineaceae;g__Anaerolinea;s__	0	NO CLUSTER
GCA_016927865.1_ASM1692786v1_genomic.fna	d__Bacteria;p__Chloroflexota;c__Anaerolineae;o__Anaerolineales;f__Anaerolineaceae;g__Anaerolinea;s__Anaerolinea sp016927865	2	GCA_016927865.1_ASM1692786v1_genomic.fna_Tad_1_2	GHLLAFCF_02885; GHLLAFCF_02887; GHLLAFCF_02888; GHLLAFCF_02889; GHLLAFCF_02890;	Tad_flp; Tad_tadZ; Tad_tadA; Tad_tadB; Tad_tadC;
GCA_016927865.1_ASM1692786v1_genomic.fna	d__Bacteria;p__Chloroflexota;c__Anaerolineae;o__Anaerolineales;f__Anaerolineaceae;g__Anaerolinea;s__Anaerolinea sp016927865	2	GCA_016927865.1_ASM1692786v1_genomic.fna_Tad_1_1	GHLLAFCF_01274; GHLLAFCF_01277; GHLLAFCF_01279; GHLLAFCF_01281;	Tad_tadZ; Tad_tadE; Tad_tadE; Tad_tadE;
GCA_001050195.2_ASM105019v2_genomic.fna	d__Bacteria;p__Chloroflexota;c__Anaerolineae;o__Anaerolineales;f__Anaerolineaceae;g__Anaerolinea;s__Anaerolinea thermolimosa	4	GCA_001050195.2_ASM105019v2_genomic.fna_Flagellum_1_1	DMDEPCPJ_02724; DMDEPCPJ_02727; DMDEPCPJ_02730; DMDEPCPJ_02731; DMDEPCPJ_02732;	Flg_flgB; Flg_sctN_FLG; Flg_sctJ_FLG; Flg_fliE; Flg_flgC;
GCA_001050195.2_ASM105019v2_genomic.fna	d__Bacteria;p__Chloroflexota;c__Anaerolineae;o__Anaerolineales;f__Anaerolineaceae;g__Anaerolinea;s__Anaerolinea thermolimosa	4	GCA_001050195.2_ASM105019v2_genomic.fna_Flagellum_1_2	DMDEPCPJ_02765; DMDEPCPJ_02766; DMDEPCPJ_02767; DMDEPCPJ_02771; DMDEPCPJ_02772; DMDEPCPJ_02774; DMDEPCPJ_02775;	Flg_sctV_FLG; Flg_sctU_FLG; Flg_sctT_FLG; Flg_sctS_FLG; Flg_sctR_FLG; Flg_sctQ_FLG; Flg_sctQ_FLG;
GCA_001050195.2_ASM105019v2_genomic.fna	d__Bacteria;p__Chloroflexota;c__Anaerolineae;o__Anaerolineales;f__Anaerolineaceae;g__Anaerolinea;s__Anaerolinea thermolimosa	4	GCA_001050195.2_ASM105019v2_genomic.fna_Tad_4_1	DMDEPCPJ_01840; DMDEPCPJ_01843; DMDEPCPJ_01844; DMDEPCPJ_01845;	Tad_flp; Tad_tadA; Tad_tadB; Tad_tadC;
GCA_001050195.2_ASM105019v2_genomic.fna	d__Bacteria;p__Chloroflexota;c__Anaerolineae;o__Anaerolineales;f__Anaerolineaceae;g__Anaerolinea;s__Anaerolinea thermolimosa	4	GCA_001050195.2_ASM105019v2_genomic.fna_Tad_4_2	DMDEPCPJ_02314; DMDEPCPJ_02318;	Tad_tadE; Tad_tadV;
GCA_000199675.1_ASM19967v1_genomic.fna	d__Bacteria;p__Chloroflexota;c__Anaerolineae;o__Anaerolineales;f__Anaerolineaceae;g__Anaerolinea;s__Anaerolinea thermophila	3	GCA_000199675.1_ASM19967v1_genomic.fna_Tad_3_1	JOKFMLFB_01700; JOKFMLFB_01705;	Tad_flp; Tad_tadD;
GCA_000199675.1_ASM19967v1_genomic.fna	d__Bacteria;p__Chloroflexota;c__Anaerolineae;o__Anaerolineales;f__Anaerolineaceae;g__Anaerolinea;s__Anaerolinea thermophila	3	GCA_000199675.1_ASM19967v1_genomic.fna_Tad_3_2	JOKFMLFB_02083; JOKFMLFB_02085; JOKFMLFB_02086; JOKFMLFB_02087; JOKFMLFB_02088;	Tad_flp; Tad_tadZ; Tad_tadA; Tad_tadB; Tad_tadC;
GCA_000199675.1_ASM19967v1_genomic.fna	d__Bacteria;p__Chloroflexota;c__Anaerolineae;o__Anaerolineales;f__Anaerolineaceae;g__Anaerolinea;s__Anaerolinea thermophila	3	GCA_000199675.1_ASM19967v1_genomic.fna_Tad_3_3	JOKFMLFB_02155; JOKFMLFB_02161;	Tad_tadE; Tad_tadV;
GCA_021848775.1_ASM2184877v1_genomic.fna	d__Bacteria;p__Chloroflexota;c__Anaerolineae;o__Anaerolineales;f__Anaerolineaceae;g__Bellilinea;s__	3	GCA_021848775.1_ASM2184877v1_genomic.fna_Tad_1_2	DBPPIECO_01052; DBPPIECO_01053;	Tad_tadC; Tad_tadB;
GCA_021848775.1_ASM2184877v1_genomic.fna	d__Bacteria;p__Chloroflexota;c__Anaerolineae;o__Anaerolineales;f__Anaerolineaceae;g__Bellilinea;s__	3	GCA_021848775.1_ASM2184877v1_genomic.fna_Tad_1_3	DBPPIECO_01189; DBPPIECO_01191;	Tad_tadE; Tad_tadV;
GCA_021848775.1_ASM2184877v1_genomic.fna	d__Bacteria;p__Chloroflexota;c__Anaerolineae;o__Anaerolineales;f__Anaerolineaceae;g__Bellilinea;s__	3	GCA_021848775.1_ASM2184877v1_genomic.fna_Tad_1_1	DBPPIECO_00894; DBPPIECO_00896; DBPPIECO_00897;	Tad_tadZ; Tad_flp; Tad_flp;
GCA_034411135.1_ASM3441113v1_genomic.fna	d__Bacteria;p__Chloroflexota;c__Anaerolineae;o__Anaerolineales;f__Anaerolineaceae;g__Bellilinea;s__	3	GCA_034411135.1_ASM3441113v1_genomic.fna_Flagellum_1_1	PAHBHMDF_00732; PAHBHMDF_00735; PAHBHMDF_00738; PAHBHMDF_00739; PAHBHMDF_00740; PAHBHMDF_00761; PAHBHMDF_00770; PAHBHMDF_00771; PAHBHMDF_00772; PAHBHMDF_00775; PAHBHMDF_00776; PAHBHMDF_00778; PAHBHMDF_00779;	Flg_flgB; Flg_sctN_FLG; Flg_sctJ_FLG; Flg_fliE; Flg_flgC; Flg_flgC; Flg_sctV_FLG; Flg_sctU_FLG; Flg_sctT_FLG; Flg_sctS_FLG; Flg_sctR_FLG; Flg_sctQ_FLG; Flg_sctQ_FLG;
GCA_034411135.1_ASM3441113v1_genomic.fna	d__Bacteria;p__Chloroflexota;c__Anaerolineae;o__Anaerolineales;f__Anaerolineaceae;g__Bellilinea;s__	3	GCA_034411135.1_ASM3441113v1_genomic.fna_Tad_4_1	PAHBHMDF_00994; PAHBHMDF_00995; PAHBHMDF_00996; PAHBHMDF_01000; PAHBHMDF_01001;	Tad_tadC; Tad_tadB; Tad_tadA; Tad_flp; Tad_flp;
GCA_034411135.1_ASM3441113v1_genomic.fna	d__Bacteria;p__Chloroflexota;c__Anaerolineae;o__Anaerolineales;f__Anaerolineaceae;g__Bellilinea;s__	3	GCA_034411135.1_ASM3441113v1_genomic.fna_Tad_4_2	PAHBHMDF_02808; PAHBHMDF_02810;	Tad_tadV; Tad_tadE;
GCA_034432615.1_ASM3443261v1_genomic.fna	d__Bacteria;p__Chloroflexota;c__Anaerolineae;o__Anaerolineales;f__Anaerolineaceae;g__Bellilinea;s__	4	GCA_034432615.1_ASM3443261v1_genomic.fna_Flagellum_1_2	EIBBCIBJ_03417; EIBBCIBJ_03420; EIBBCIBJ_03423; EIBBCIBJ_03424; EIBBCIBJ_03425;	Flg_flgB; Flg_sctN_FLG; Flg_sctJ_FLG; Flg_fliE; Flg_flgC;
GCA_034432615.1_ASM3443261v1_genomic.fna	d__Bacteria;p__Chloroflexota;c__Anaerolineae;o__Anaerolineales;f__Anaerolineaceae;g__Bellilinea;s__	4	GCA_034432615.1_ASM3443261v1_genomic.fna_Flagellum_1_1	EIBBCIBJ_00711; EIBBCIBJ_00712; EIBBCIBJ_00713; EIBBCIBJ_00716; EIBBCIBJ_00717; EIBBCIBJ_00719; EIBBCIBJ_00720;	Flg_sctV_FLG; Flg_sctU_FLG; Flg_sctT_FLG; Flg_sctS_FLG; Flg_sctR_FLG; Flg_sctQ_FLG; Flg_sctQ_FLG;
GCA_034432615.1_ASM3443261v1_genomic.fna	d__Bacteria;p__Chloroflexota;c__Anaerolineae;o__Anaerolineales;f__Anaerolineaceae;g__Bellilinea;s__	4	GCA_034432615.1_ASM3443261v1_genomic.fna_Tad_3_2	EIBBCIBJ_03157; EIBBCIBJ_03158; EIBBCIBJ_03160; EIBBCIBJ_03161; EIBBCIBJ_03162;	Tad_flp; Tad_flp; Tad_tadZ; Tad_tadA; Tad_tadB;
GCA_034432615.1_ASM3443261v1_genomic.fna	d__Bacteria;p__Chloroflexota;c__Anaerolineae;o__Anaerolineales;f__Anaerolineaceae;g__Bellilinea;s__	4	GCA_034432615.1_ASM3443261v1_genomic.fna_Tad_3_1	EIBBCIBJ_02066; EIBBCIBJ_02067;	Tad_tadV; Tad_tadE;
GCA_034433665.1_ASM3443366v1_genomic.fna	d__Bacteria;p__Chloroflexota;c__Anaerolineae;o__Anaerolineales;f__Anaerolineaceae;g__Bellilinea;s__	0	NO CLUSTER
GCA_034678305.1_ASM3467830v1_genomic.fna	d__Bacteria;p__Chloroflexota;c__Anaerolineae;o__Anaerolineales;f__Anaerolineaceae;g__Bellilinea;s__	0	NO CLUSTER
GCA_034678705.1_ASM3467870v1_genomic.fna	d__Bacteria;p__Chloroflexota;c__Anaerolineae;o__Anaerolineales;f__Anaerolineaceae;g__Bellilinea;s__	0	NO CLUSTER
GCA_035323565.1_ASM3532356v1_genomic.fna	d__Bacteria;p__Chloroflexota;c__Anaerolineae;o__Anaerolineales;f__Anaerolineaceae;g__Bellilinea;s__	3	GCA_035323565.1_ASM3532356v1_genomic.fna_Tad_1_2	KMLOJGKP_00388; KMLOJGKP_00392; KMLOJGKP_00394;	Tad_rcpC; Tad_tadC; Tad_flp;
GCA_035323565.1_ASM3532356v1_genomic.fna	d__Bacteria;p__Chloroflexota;c__Anaerolineae;o__Anaerolineales;f__Anaerolineaceae;g__Bellilinea;s__	3	GCA_035323565.1_ASM3532356v1_genomic.fna_Tad_1_1	KMLOJGKP_00003; KMLOJGKP_00004; KMLOJGKP_00005;	Tad_tadA; Tad_tadB; Tad_tadC;
GCA_035323565.1_ASM3532356v1_genomic.fna	d__Bacteria;p__Chloroflexota;c__Anaerolineae;o__Anaerolineales;f__Anaerolineaceae;g__Bellilinea;s__	3	GCA_035323565.1_ASM3532356v1_genomic.fna_Tad_1_3	KMLOJGKP_00496; KMLOJGKP_00498;	Tad_tadV; Tad_tadE;
GCA_035325865.1_ASM3532586v1_genomic.fna	d__Bacteria;p__Chloroflexota;c__Anaerolineae;o__Anaerolineales;f__Anaerolineaceae;g__Bellilinea;s__	0	NO CLUSTER
GCA_035561555.1_ASM3556155v1_genomic.fna	d__Bacteria;p__Chloroflexota;c__Anaerolineae;o__Anaerolineales;f__Anaerolineaceae;g__Bellilinea;s__	0	NO CLUSTER
GCA_036514835.1_ASM3651483v1_genomic.fna	d__Bacteria;p__Chloroflexota;c__Anaerolineae;o__Anaerolineales;f__Anaerolineaceae;g__Bellilinea;s__	0	NO CLUSTER
GCA_037442545.1_ASM3744254v1_genomic.fna	d__Bacteria;p__Chloroflexota;c__Anaerolineae;o__Anaerolineales;f__Anaerolineaceae;g__Bellilinea;s__	3	GCA_037442545.1_ASM3744254v1_genomic.fna_Flagellum_1_1	NBHOFKEF_00069; NBHOFKEF_00070; NBHOFKEF_00071; NBHOFKEF_00074; NBHOFKEF_00077;	Flg_flgC; Flg_fliE; Flg_sctJ_FLG; Flg_sctN_FLG; Flg_flgB;
GCA_037442545.1_ASM3744254v1_genomic.fna	d__Bacteria;p__Chloroflexota;c__Anaerolineae;o__Anaerolineales;f__Anaerolineaceae;g__Bellilinea;s__	3	GCA_037442545.1_ASM3744254v1_genomic.fna_Flagellum_1_3	NBHOFKEF_01484; NBHOFKEF_01485; NBHOFKEF_01487; NBHOFKEF_01488; NBHOFKEF_01491;	Flg_sctQ_FLG; Flg_sctQ_FLG; Flg_sctR_FLG; Flg_sctS_FLG; Flg_sctT_FLG;
GCA_037442545.1_ASM3744254v1_genomic.fna	d__Bacteria;p__Chloroflexota;c__Anaerolineae;o__Anaerolineales;f__Anaerolineaceae;g__Bellilinea;s__	3	GCA_037442545.1_ASM3744254v1_genomic.fna_Flagellum_1_2	NBHOFKEF_00994; NBHOFKEF_00995;	Flg_sctV_FLG; Flg_sctU_FLG;
GCA_039666315.1_ASM3966631v1_genomic.fna	d__Bacteria;p__Chloroflexota;c__Anaerolineae;o__Anaerolineales;f__Anaerolineaceae;g__Bellilinea;s__	5	GCA_039666315.1_ASM3966631v1_genomic.fna_Flagellum_1_2	PPGCDAOA_02072; PPGCDAOA_02076; PPGCDAOA_02081; PPGCDAOA_02082; PPGCDAOA_02083; PPGCDAOA_02086; PPGCDAOA_02087; PPGCDAOA_02089; PPGCDAOA_02090;	Flg_flgC; Flg_flgC; Flg_sctV_FLG; Flg_sctU_FLG; Flg_sctT_FLG; Flg_sctS_FLG; Flg_sctR_FLG; Flg_sctQ_FLG; Flg_sctQ_FLG;
GCA_039666315.1_ASM3966631v1_genomic.fna	d__Bacteria;p__Chloroflexota;c__Anaerolineae;o__Anaerolineales;f__Anaerolineaceae;g__Bellilinea;s__	5	GCA_039666315.1_ASM3966631v1_genomic.fna_Flagellum_1_1	PPGCDAOA_01996; PPGCDAOA_01997; PPGCDAOA_01998; PPGCDAOA_02001; PPGCDAOA_02004;	Flg_flgC; Flg_fliE; Flg_sctJ_FLG; Flg_sctN_FLG; Flg_flgB;
[truncated: 6,402 more rows]

## Sheet: Chloroflexota_Archaellum_Distri
Locus	Assembly	Taxonomy	Archaeal-T4P_arCOG00589	Archaeal-T4P_arCOG01808	Archaeal-T4P_arCOG01809_IM	Archaeal-T4P_arCOG01811	Archaeal-T4P_arCOG01812	Archaeal-T4P_arCOG01817_ATP	Archaeal-T4P_arCOG01822	Archaeal-T4P_arCOG01824	Archaeal-T4P_arCOG01829_Pil	Archaeal-T4P_arCOG02298_PP	Archaeal-T4P_arCOG02396	Archaeal-T4P_arCOG02416	Archaeal-T4P_arCOG02900	Archaeal-T4P_arCOG02911	Archaeal-T4P_arCOG02916	Archaeal-T4P_arCOG03821	Archaeal-T4P_arCOG03926	Archaeal-T4P_arCOG04148	Archaeal-T4P_arCOG05613
[truncated: 253 more rows]

[truncated: 5 more sheets: Archaea_TXS_Distrib, Archaea_TXS_Clusters, Archaea_Archaellum_Distrib, Bacteria_TXS_Distrib, additionalflagellarcomponents]
